# Supplementary material for: 3-(4-Chloro­phen­yl)-3-hy­droxy-1-phenyl­prop-2-ene-1-thione
Source: IUCrdata. 2026 Jun 2;11(Pt 6):x260563. doi: 10.1107/S2414314626005638 (PMC13330909; doi:10.1107/S2414314626005638)
Supplement: Supplementary file 1 [file x-11-x260563-sup1.cif]

##############################################################################
#                                                                            #
# This CIF contains the data for a data article accepted for                 #
# publication in IUCrData. It conforms to the requirements of                #
# Notes for Authors for IUCrData, and has been                               #
# peer reviewed under the auspices of IUCrData.                              #
#                                                                            #
# Full details of the Crystallographic Information File format               #
# are given in the paper "The Crystallographic Information File (CIF):       #
# a New Standard Archive File for Crystallography" by S. R. Hall, F. H.      #
# Allen and I. D. Brown [Acta Cryst. (1991), A47, 655-685].                  #
#                                                                            #
# The current version of the core CIF dictionary is obtainable from          #
# ftp://ftp.iucr.org/pub/cif_core.dic.                                       #
#                                                                            #
# Software is freely available for graphical display of the structure(s)     #
# in this CIF. For information consult the CIF software page                 #
# http://www.iucr.org/resources/cif/software.                                #
#                                                                            #
# This file may be used for bona fide research purposes within the           #
# scientific community so long as proper attribution is given to the data    # 
# article from which it was obtained.                                        #
#                                                                            #
##############################################################################
data_global
_audit_creation_method     'form.cif (version 2.0)'
_journal_data_validation_number     'CCDC 2500235'
_journal_date_recd_electronic     2026-05-19
_journal_date_accepted     2026-05-28
_journal_name_full     'IUCrData'
_journal_year     2026
_journal_volume     11
_journal_issue      1
_journal_page_first     0
_journal_page_last     0
_journal_paper_category     HO
_journal_paper_doi     10.1107/S2414314626005638
_journal_coeditor_code     HB4563
_publ_contact_author_name     'Dr. N R Sreenatha'
_publ_contact_author_address
;
Associate Professor
Department of Physics
Government Engineering College
Bedarapura
Chamarajanagara
571313
Karnataka
;
_publ_contact_author_email     'srinath25683@gmail.com'
_publ_contact_author_fax     ?
_publ_contact_author_phone     '+91-9972555004'
_publ_section_title
;
3-(4-Chlorophenyl)-3-hydroxy-1-phenylprop-2-ene-1-thione
;
_publ_section_title_footnote     .
loop_
    _publ_author_name
    _publ_author_footnote
    _publ_author_address
    'A S Jeevan Chakravarthy' .
;
Department of Chemistry,
BMS Institute of Technology & Management,
Autonomous under Visvesvaraya Technological University,
Avalahalli,
Yelahanka,
Bengaluru,
Karnataka 560064,
India
;
    'N R Sreenatha' .
;
Department of Physics,
Government Engineering College,
Bedarapura,
Chamarajanagara,
Karnataka 571313,
India
;
    'Nagesh Babu' .
;
Department of Biochemistry,
Maharanis Cluster University,
Bangalore 560001, Karnataka,
India
;
_publ_section_synopsis
;
In the title compound, the dihedral angle between the aromatic rings is
13.06(6)\% and an intramolecular O---H...S hydrogen bond supports the
molecular conformation. In the extended structure, weak C---H...O hydrogen
bonds connect the molecules into [010] chains.
;
data_I
_audit_creation_method     'SHELXL-2019/3'
_chemical_name_systematic
;
3-(4-Chlorophenyl)-3-hydroxy-1-phenylprop-2-ene-1-thione
;
_chemical_name_common     ?
_chemical_formula_moiety     'C15 H11 Cl O S'
_chemical_formula_sum     'C15 H11 Cl O S'
_chemical_formula_iupac     'C15 H11 Cl O S'
_chemical_formula_weight     274.75
_chemical_melting_point     ?
_space_group_crystal_system     orthorhombic
_space_group_name_H-M_alt     'P b c a'
_space_group_name_Hall     '-P 2ac 2ab'
loop_
    _space_group_symop_operation_xyz
    'x, y, z'
    '-x+1/2, -y, z+1/2'
    '-x, y+1/2, -z+1/2'
    'x+1/2, -y+1/2, -z'
    '-x, -y, -z'
    'x-1/2, y, -z-1/2'
    'x, -y-1/2, z-1/2'
    '-x-1/2, y-1/2, z'
_cell_length_a     7.2296(2)
_cell_length_b     13.8519(3)
_cell_length_c     26.0849(7)
_cell_angle_alpha     90
_cell_angle_beta     90
_cell_angle_gamma     90
_cell_volume     2612.24(12)
_cell_formula_units_Z     8
_cell_measurement_reflns_used     90193
_cell_measurement_theta_min     3.043
_cell_measurement_theta_max     30.532
_cell_measurement_temperature     302(2)
_exptl_crystal_description     block
_exptl_crystal_colour     colorless
_exptl_crystal_size_max     0.28
_exptl_crystal_size_mid     0.25
_exptl_crystal_size_min     0.23
_exptl_crystal_density_diffrn     1.397
_exptl_crystal_density_meas     ?
_exptl_crystal_density_method     ?
_exptl_crystal_F_000     1136
_exptl_absorpt_coefficient_mu     0.435
_exptl_absorpt_correction_type     none
_exptl_absorpt_process_details     ?
_exptl_absorpt_correction_T_min     ?
_exptl_absorpt_correction_T_max     ?
_diffrn_ambient_temperature     302(2)
_diffrn_source     graphite
_diffrn_radiation_type     MoK\a
_diffrn_radiation_wavelength     0.71073
_diffrn_measurement_device_type     'Bruker SMART CCD'
_diffrn_measurement_method     \w
_diffrn_detector_area_resol_mean     ?
_diffrn_reflns_number     90193
_diffrn_reflns_av_R_equivalents     0.0457
_diffrn_reflns_av_unetI/netI     0.0146
_diffrn_reflns_theta_min     3.043
_diffrn_reflns_theta_max     30.532
_diffrn_reflns_theta_full     25.242
_diffrn_measured_fraction_theta_max     0.997
_diffrn_measured_fraction_theta_full     0.996
_diffrn_reflns_limit_h_min     -10
_diffrn_reflns_limit_h_max     10
_diffrn_reflns_limit_k_min     -19
_diffrn_reflns_limit_k_max     19
_diffrn_reflns_limit_l_min     -36
_diffrn_reflns_limit_l_max     36
_diffrn_standards_number     3984
_diffrn_standards_interval_count     200
_diffrn_standards_decay_%     0
_refine_special_details
;
Hydrogen atoms were placed in ideal positions and refined as riding model of
C---H = 0.93 \%A with <i>U</i>~iso~ (H) = 1.2<i>U</i>~eq~ (C) for aromatic H
atoms.
;
_reflns_number_total     3984
_reflns_number_gt     3197
_reflns_threshold_expression     'I > 2\s(I)'
_refine_ls_structure_factor_coef     Fsqd
_refine_ls_matrix_type     full
_refine_ls_R_factor_all     0.0554
_refine_ls_R_factor_gt     0.0423
_refine_ls_wR_factor_gt     0.1274
_refine_ls_wR_factor_ref     0.1364
_refine_ls_goodness_of_fit_ref     1.044
_refine_ls_restrained_S_all     1.044
_refine_ls_number_reflns     3984
_refine_ls_number_parameters     163
_refine_ls_number_restraints     0
_refine_ls_hydrogen_treatment     constr
_refine_ls_weighting_scheme     calc
_refine_ls_weighting_details
              'w=1/[\s^2^(Fo^2^)+(0.0742P)^2^+0.5775P] where P=(Fo^2^+2Fc^2^)/3'
_atom_sites_solution_hydrogens     geom
_atom_sites_solution_primary     dual
_atom_sites_solution_secondary     ?
_refine_ls_shift/su_max     0.001
_refine_ls_shift/su_mean     0.000
_refine_diff_density_max     0.271
_refine_diff_density_min     -0.384
_refine_ls_extinction_method     none
_refine_ls_extinction_coef     .
loop_
    _atom_type_symbol
    _atom_type_description
    _atom_type_scat_dispersion_real
    _atom_type_scat_dispersion_imag
    _atom_type_scat_source
    'C' 'C' 0.0033 0.0016
                         'International Tables Vol C Tables 4.2.6.8 and 6.1.1.4'
    'H' 'H' 0.0000 0.0000
                         'International Tables Vol C Tables 4.2.6.8 and 6.1.1.4'
    'Cl' 'Cl' 0.1484 0.1585
                         'International Tables Vol C Tables 4.2.6.8 and 6.1.1.4'
    'O' 'O' 0.0106 0.0060
                         'International Tables Vol C Tables 4.2.6.8 and 6.1.1.4'
    'S' 'S' 0.1246 0.1234
                         'International Tables Vol C Tables 4.2.6.8 and 6.1.1.4'
_computing_data_collection
;
<i>APEX</i> (Bruker, 2012)
;
_computing_cell_refinement
;
<i>SAINT</i> (Bruker, 2012)
;
_computing_data_reduction
;
<i>SAINT</i> (Bruker, 2012)
;
_computing_structure_solution
;
<i>SHELXT2014/4</i> (Sheldrick, 2015a)
;
_computing_structure_refinement
;
<i>SHELXL2019/2</i> (Sheldrick, 2015b)
;
_computing_molecular_graphics
;
<i>PLATON</i>(Spek, 2020)
;
_computing_publication_material
;
<i>PLATON</i>(Spek, 2020)
;
loop_
    _atom_site_type_symbol
    _atom_site_label
    _atom_site_fract_x
    _atom_site_fract_y
    _atom_site_fract_z
    _atom_site_U_iso_or_equiv
    _atom_site_adp_type
    _atom_site_calc_flag
    _atom_site_occupancy
    _atom_site_disorder_assembly
    _atom_site_disorder_group
    S S1 0.13146(8) 0.10428(3) 0.64334(2) 0.05992(16) Uani d 1 . .
    Cl Cl1 0.32731(8) 0.49282(4) 0.92234(2) 0.06749(17) Uani d 1 . .
    O O1 0.12163(18) 0.16132(8) 0.74933(4) 0.0540(3) Uani d 1 . .
    H H1 0.108232 0.129925 0.722935 0.081 Uiso calc 1 . .
    C C4 0.2303(2) 0.30758(10) 0.78307(5) 0.0388(3) Uani d 1 . .
    C C10 0.28603(18) 0.25950(10) 0.59518(5) 0.0376(3) Uani d 1 . .
    C C8 0.2416(2) 0.27248(10) 0.68877(5) 0.0395(3) Uani d 1 . .
    H H8 0.290559 0.334080 0.684611 0.047 Uiso calc 1 . .
    C C3 0.2164(2) 0.26910(11) 0.83215(5) 0.0447(3) Uani d 1 . .
    H H3 0.186004 0.204298 0.836171 0.054 Uiso calc 1 . .
    C C15 0.2767(2) 0.35871(11) 0.58661(5) 0.0432(3) Uani d 1 . .
    H H15 0.227176 0.398827 0.611690 0.052 Uiso calc 1 . .
    C C9 0.2216(2) 0.21652(10) 0.64414(5) 0.0393(3) Uani d 1 . .
    C C2 0.2469(2) 0.32550(12) 0.87512(6) 0.0486(3) Uani d 1 . .
    H H2 0.237457 0.299027 0.907778 0.058 Uiso calc 1 . .
    C C7 0.19601(19) 0.24538(10) 0.73824(5) 0.0396(3) Uani d 1 . .
    C C11 0.3609(2) 0.20103(12) 0.55686(6) 0.0455(3) Uani d 1 . .
    H H11 0.366388 0.134537 0.561551 0.055 Uiso calc 1 . .
    C C14 0.3403(2) 0.39815(12) 0.54114(6) 0.0514(4) Uani d 1 . .
    H H14 0.331563 0.464328 0.535660 0.062 Uiso calc 1 . .
    C C1 0.2911(2) 0.42091(12) 0.86880(6) 0.0464(3) Uani d 1 . .
    C C5 0.2752(3) 0.40477(11) 0.77817(6) 0.0576(4) Uani d 1 . .
    H H5 0.284178 0.432015 0.745679 0.069 Uiso calc 1 . .
    C C12 0.4271(2) 0.24143(13) 0.51187(6) 0.0521(4) Uani d 1 . .
    H H12 0.478848 0.201929 0.486868 0.063 Uiso calc 1 . .
    C C13 0.4169(2) 0.33946(14) 0.50382(6) 0.0543(4) Uani d 1 . .
    H H13 0.461181 0.366107 0.473488 0.065 Uiso calc 1 . .
    C C6 0.3067(3) 0.46137(12) 0.82081(7) 0.0624(5) Uani d 1 . .
    H H6 0.338160 0.526109 0.817167 0.075 Uiso calc 1 . .
loop_
    _atom_site_aniso_label
    _atom_site_aniso_U_11
    _atom_site_aniso_U_22
    _atom_site_aniso_U_33
    _atom_site_aniso_U_12
    _atom_site_aniso_U_13
    _atom_site_aniso_U_23
    S1 0.0890(3) 0.0388(2) 0.0519(3) -0.01420(19) 0.0021(2) -0.00697(16)
    Cl1 0.0811(3) 0.0675(3) 0.0538(3) -0.0044(2) 0.0007(2) -0.0245(2)
    O1 0.0793(8) 0.0396(5) 0.0432(5) -0.0116(5) 0.0043(5) 0.0008(4)
    C4 0.0436(7) 0.0361(6) 0.0367(6) 0.0021(5) 0.0032(5) -0.0007(5)
    C10 0.0393(6) 0.0396(7) 0.0340(6) 0.0018(5) -0.0037(5) -0.0045(5)
    C8 0.0467(7) 0.0349(6) 0.0370(6) -0.0030(5) 0.0006(5) -0.0018(5)
    C3 0.0541(8) 0.0412(7) 0.0388(7) -0.0064(6) 0.0012(6) 0.0024(6)
    C15 0.0520(7) 0.0408(7) 0.0369(7) 0.0019(6) -0.0002(6) -0.0036(5)
    C9 0.0430(7) 0.0361(6) 0.0387(7) 0.0015(5) -0.0025(5) -0.0022(5)
    C2 0.0561(8) 0.0537(8) 0.0362(7) -0.0054(7) 0.0015(6) 0.0004(6)
    C7 0.0445(7) 0.0356(6) 0.0387(7) 0.0012(5) 0.0004(5) -0.0006(5)
    C11 0.0486(7) 0.0447(7) 0.0432(7) 0.0080(6) -0.0015(6) -0.0083(6)
    C14 0.0619(9) 0.0472(8) 0.0450(8) -0.0011(7) -0.0003(7) 0.0054(6)
    C1 0.0498(8) 0.0467(8) 0.0427(7) 0.0011(6) 0.0032(6) -0.0104(6)
    C5 0.0960(13) 0.0371(7) 0.0396(7) -0.0016(8) 0.0063(8) 0.0023(6)
    C12 0.0502(8) 0.0660(10) 0.0401(7) 0.0089(7) 0.0032(6) -0.0100(7)
    C13 0.0554(9) 0.0685(11) 0.0390(7) -0.0003(8) 0.0043(6) 0.0041(7)
    C6 0.1009(14) 0.0359(7) 0.0503(9) -0.0051(8) 0.0081(9) -0.0048(7)
_geom_special_details
;
 All esds (except the esd in the dihedral angle between two l.s. planes)
 are estimated using the full covariance matrix.  The cell esds are taken
 into account individually in the estimation of esds in distances, angles
 and torsion angles; correlations between esds in cell parameters are only
 used when they are defined by crystal symmetry.  An approximate (isotropic)
 treatment of cell esds is used for estimating esds involving l.s. planes.
;
loop_
    _geom_bond_atom_site_label_1
    _geom_bond_atom_site_label_2
    _geom_bond_site_symmetry_2
    _geom_bond_distance
    _geom_bond_publ_flag
    S1 C9 . 1.6860(15) ?
    Cl1 C1 . 1.7353(15) ?
    O1 C7 . 1.3148(17) ?
    O1 H1 . 0.8200 ?
    C4 C5 . 1.391(2) ?
    C4 C3 . 1.3904(19) ?
    C4 C7 . 1.4736(18) ?
    C10 C15 . 1.3940(19) ?
    C10 C11 . 1.3959(19) ?
    C10 C9 . 1.4841(19) ?
    C8 C7 . 1.3837(19) ?
    C8 C9 . 1.4060(18) ?
    C8 H8 . 0.9300 ?
    C3 C2 . 1.384(2) ?
    C3 H3 . 0.9300 ?
    C15 C14 . 1.384(2) ?
    C15 H15 . 0.9300 ?
    C2 C1 . 1.370(2) ?
    C2 H2 . 0.9300 ?
    C11 C12 . 1.385(2) ?
    C11 H11 . 0.9300 ?
    C14 C13 . 1.384(2) ?
    C14 H14 . 0.9300 ?
    C1 C6 . 1.376(2) ?
    C5 C6 . 1.380(2) ?
    C5 H5 . 0.9300 ?
    C12 C13 . 1.376(3) ?
    C12 H12 . 0.9300 ?
    C13 H13 . 0.9300 ?
    C6 H6 . 0.9300 ?
loop_
    _geom_angle_atom_site_label_1
    _geom_angle_atom_site_label_2
    _geom_angle_atom_site_label_3
    _geom_angle_site_symmetry_1
    _geom_angle_site_symmetry_3
    _geom_angle
    _geom_angle_publ_flag
    C7 O1 H1 . . 109.5 ?
    C5 C4 C3 . . 118.21(13) ?
    C5 C4 C7 . . 122.16(13) ?
    C3 C4 C7 . . 119.63(12) ?
    C15 C10 C11 . . 118.42(14) ?
    C15 C10 C9 . . 121.22(12) ?
    C11 C10 C9 . . 120.34(13) ?
    C7 C8 C9 . . 126.72(13) ?
    C7 C8 H8 . . 116.6 ?
    C9 C8 H8 . . 116.6 ?
    C2 C3 C4 . . 121.18(14) ?
    C2 C3 H3 . . 119.4 ?
    C4 C3 H3 . . 119.4 ?
    C14 C15 C10 . . 120.68(14) ?
    C14 C15 H15 . . 119.7 ?
    C10 C15 H15 . . 119.7 ?
    C8 C9 C10 . . 117.33(12) ?
    C8 C9 S1 . . 123.95(11) ?
    C10 C9 S1 . . 118.72(10) ?
    C1 C2 C3 . . 118.97(14) ?
    C1 C2 H2 . . 120.5 ?
    C3 C2 H2 . . 120.5 ?
    O1 C7 C8 . . 122.88(13) ?
    O1 C7 C4 . . 114.33(12) ?
    C8 C7 C4 . . 122.77(12) ?
    C12 C11 C10 . . 120.41(15) ?
    C12 C11 H11 . . 119.8 ?
    C10 C11 H11 . . 119.8 ?
    C13 C14 C15 . . 120.25(16) ?
    C13 C14 H14 . . 119.9 ?
    C15 C14 H14 . . 119.9 ?
    C2 C1 C6 . . 121.43(14) ?
    C2 C1 Cl1 . . 119.48(12) ?
    C6 C1 Cl1 . . 119.08(13) ?
    C6 C5 C4 . . 120.96(15) ?
    C6 C5 H5 . . 119.5 ?
    C4 C5 H5 . . 119.5 ?
    C13 C12 C11 . . 120.63(14) ?
    C13 C12 H12 . . 119.7 ?
    C11 C12 H12 . . 119.7 ?
    C12 C13 C14 . . 119.59(15) ?
    C12 C13 H13 . . 120.2 ?
    C14 C13 H13 . . 120.2 ?
    C1 C6 C5 . . 119.24(15) ?
    C1 C6 H6 . . 120.4 ?
    C5 C6 H6 . . 120.4 ?
loop_
    _geom_torsion_atom_site_label_1
    _geom_torsion_atom_site_label_2
    _geom_torsion_atom_site_label_3
    _geom_torsion_atom_site_label_4
    _geom_torsion_site_symmetry_1
    _geom_torsion_site_symmetry_2
    _geom_torsion_site_symmetry_3
    _geom_torsion_site_symmetry_4
    _geom_torsion
    _geom_torsion_publ_flag
    C5 C4 C3 C2 . . . . -0.2(2) ?
    C7 C4 C3 C2 . . . . -179.73(15) ?
    C11 C10 C15 C14 . . . . 0.0(2) ?
    C9 C10 C15 C14 . . . . 178.81(14) ?
    C7 C8 C9 C10 . . . . -177.99(13) ?
    C7 C8 C9 S1 . . . . 1.4(2) ?
    C15 C10 C9 C8 . . . . -32.1(2) ?
    C11 C10 C9 C8 . . . . 146.74(14) ?
    C15 C10 C9 S1 . . . . 148.47(12) ?
    C11 C10 C9 S1 . . . . -32.71(18) ?
    C4 C3 C2 C1 . . . . 0.1(2) ?
    C9 C8 C7 O1 . . . . -1.7(2) ?
    C9 C8 C7 C4 . . . . 177.02(14) ?
    C5 C4 C7 O1 . . . . -167.72(15) ?
    C3 C4 C7 O1 . . . . 11.8(2) ?
    C5 C4 C7 C8 . . . . 13.5(2) ?
    C3 C4 C7 C8 . . . . -167.04(14) ?
    C15 C10 C11 C12 . . . . 1.1(2) ?
    C9 C10 C11 C12 . . . . -177.71(14) ?
    C10 C15 C14 C13 . . . . -1.0(2) ?
    C3 C2 C1 C6 . . . . -0.4(3) ?
    C3 C2 C1 Cl1 . . . . 179.30(13) ?
    C3 C4 C5 C6 . . . . 0.5(3) ?
    C7 C4 C5 C6 . . . . -179.97(17) ?
    C10 C11 C12 C13 . . . . -1.2(2) ?
    C11 C12 C13 C14 . . . . 0.2(3) ?
    C15 C14 C13 C12 . . . . 0.9(3) ?
    C2 C1 C6 C5 . . . . 0.7(3) ?
    Cl1 C1 C6 C5 . . . . -178.99(16) ?
    C4 C5 C6 C1 . . . . -0.8(3) ?
loop_
    _geom_hbond_atom_site_label_D
    _geom_hbond_atom_site_label_H
    _geom_hbond_atom_site_label_A
    _geom_hbond_site_symmetry_A
    _geom_hbond_distance_DH
    _geom_hbond_distance_HA
    _geom_hbond_distance_DA
    _geom_hbond_angle_DHA
    _geom_hbond_publ_flag
    O1 H1 S1 . 0.82 2.11 2.8763(12) 155 yes
    C6 H6 O1 8_665 0.93 2.59 3.379(2) 143 yes
_shelx_space_group_comment
;
The symmetry employed for this shelxl refinement is uniquely defined
by the following loop, which should always be used as a source of
symmetry information in preference to the above space-group names.
They are only intended as comments.
;
_shelx_estimated_absorpt_T_min     ?
_shelx_estimated_absorpt_T_max     ?
_shelx_hkl_file
;
   1   0   0    5.00    1.00
   1   0   0    0.00    0.30
   1   0   0    0.20    0.30
  -1   0   0    0.20    0.40
  -1   0   0   -0.10    0.40
  -1   0   0    0.00    0.40
  -1   0   0    0.30    0.40
  -1   0   0    1.20    0.30
   1   0   0    2.80    0.70
  -3   0   0   -0.10    1.10
  -3   0   0    0.90    0.80
  -3   0   0    1.00    1.30
   3   0   0    0.10    1.40
   3   0   0   -0.20    1.20
   3   0   0   -0.30    1.20
  -3   0   0   -0.80    1.50
  -3   0   0    1.60    1.10
   3   0   0    2.00    1.70
  -3   0   0    1.10    2.00
  -3   0   0   -0.30    0.80
  -3   0   0   -0.50    0.80
  -4   0   0    2.80    0.90
  -4   0   0    6.90    1.70
  -4   0   0    2.20    1.90
   4   0   0    0.10    2.60
   4   0   0    4.00    3.10
   4   0   0    2.20    2.30
   4   0   0    0.20    1.80
  -4   0   0    2.90    2.00
  -4   0   0    2.50    2.30
  -4   0   0    2.20    1.50
  -4   0   0    0.80    3.10
   5   0   0    2.00    2.70
  -5   0   0    4.20    1.20
  -5   0   0   -0.50    1.70
  -5   0   0    5.60    1.90
  -5   0   0    3.40    3.60
  -5   0   0    3.60    1.40
   5   0   0    2.60    2.80
  -5   0   0    3.90    2.50
  -5   0   0    4.80    1.70
   5   0   0    2.60    3.00
   5   0   0   10.40    3.60
  -6   0   0   59.79    3.30
   6   0   0   53.69    7.40
  -6   0   0   58.99    5.90
   6   0   0   71.09    7.30
  -6   0   0   61.99    9.60
  -6   0   0   68.39    3.60
  -6   0   0   59.99    4.70
  -6   0   0   73.29    5.80
  -6   0   0   65.49    6.90
   6   0   0   63.99    9.40
   6   0   0   60.59    7.80
   7   0   0    7.40    4.80
  -7   0   0    4.00    3.20
  -7   0   0    5.40    2.80
  -7   0   0    6.50    4.40
   7   0   0    0.30    3.70
  -7   0   0    6.70    5.70
   7   0   0    7.70    4.20
  -7   0   0    1.00    2.20
  -8   0   0    4.90    3.50
  -8   0   0    6.70    2.80
   8   0   0   14.20    6.00
   8   0   0    3.50    5.00
  -8   0   0   12.10    4.20
   8   0   0    3.10    5.20
  -9   0   0   -2.10    4.00
   9   0   0   -3.70    5.30
   9   0   0    3.50    5.80
   9   0   0    4.00    7.20
   9   0   0   -2.20    5.70
  -9   0   0    1.60    3.60
  -9   0   0    0.10    3.00
  10   0   0   -1.60    7.40
 -10   0   0   -6.60    5.20
  10   0   0   -3.10    8.40
 -10   0   0    3.30    3.00
   1  -1   0    2.00    0.50
   1   1   0    0.30    0.60
   1  -1   0    1.90    0.40
   1   1   0    1.20    0.40
  -1   1   0    2.20    0.50
  -1   1   0    1.50    0.60
  -1   1   0   -0.20    0.30
   1  -1   0    0.20    0.50
  -1   1   0    0.40    0.30
  -1  -1   0    0.20    0.20
  -1   1   0    0.30    0.60
  -1  -1   0    0.50    0.50
   1  -1   0    0.60    0.40
   1  -1   0    0.30    0.30
   1  -1   0    0.00    0.50
   1  -1   0    0.10    0.30
   1   1   0    0.10    0.70
   1   1   0    0.40    0.30
   1   1   0    0.40    0.40
   1   1   0    0.10    0.40
  -1  -1   0    1.00    0.40
  -1  -1   0    0.60    0.30
  -1  -1   0   -0.70    0.40
  -2  -1   0   30.00    1.80
   2   1   0   21.70    2.50
   2   1   0   15.60    3.00
  -2  -1   0   22.90    3.60
   2   1   0   26.10    1.90
  -2  -1   0   19.90    2.40
   2  -1   0   21.50    1.80
   2  -1   0   29.70    3.70
   2  -1   0   25.60    2.90
   2  -1   0   21.50    3.20
  -2   1   0   19.50    3.60
  -2   1   0   18.60    1.90
   2   1   0   29.10    3.70
  -2   1   0   26.20    2.20
  -2   1   0   20.40    1.10
  -2   1   0   20.40    2.80
  -2  -1   0   27.60    3.80
  -2   1   0   19.20    2.10
  -2  -1   0   24.20    2.10
   2  -1   0   24.40    1.80
   2   1   0   23.30    3.50
  -2  -1   0   21.00    3.40
   2  -1   0   20.70    3.60
  -3  -1   0    0.60    1.10
  -3  -1   0    0.90    0.80
  -3   1   0   -0.20    1.90
  -3   1   0    0.10    1.40
   3   1   0    0.80    1.70
   3   1   0   -0.70    1.10
  -3  -1   0    2.00    1.80
  -3   1   0    0.10    0.50
  -3  -1   0    0.20    0.90
   3  -1   0    2.00    2.00
   3  -1   0   -1.50    1.20
   3  -1   0    7.00    2.10
  -3  -1   0   -0.50    1.60
  -3   1   0    0.20    1.00
   3   1   0   -2.80    1.00
  -3   1   0   -0.40    1.10
   3  -1   0   -0.40    1.30
   3   1   0   -0.70    1.50
  -3   1   0    0.60    0.90
  -3  -1   0    3.00    1.10
   4  -1   0  657.33   22.90
  -4   1   0  610.84   19.80
   4   1   0  632.14   23.40
  -4  -1   0  613.14   19.80
   4  -1   0  624.44   21.10
   4  -1   0  626.14   21.80
   4   1   0  635.64   22.50
  -4   1   0  609.24   16.20
  -4  -1   0  603.14   21.40
  -4   1   0  650.93   19.00
  -4   1   0  644.84   19.40
  -4  -1   0  629.64   18.60
  -4   1   0  617.84   16.40
  -4   1   0  628.54   21.10
   4   1   0  594.74   20.30
  -4  -1   0  639.44   19.30
   4  -1   0  619.94   23.50
  -4  -1   0  599.04   18.80
  -4  -1   0  616.04   18.60
  -4   1   0  623.44   26.90
  -4  -1   0  613.44   23.30
   4   1   0  604.24   21.40
  -4  -1   0  656.93   23.90
  -5  -1   0    4.10    1.80
   5  -1   0    0.00    3.60
  -5  -1   0    3.20    1.90
   5   1   0    4.30    3.60
  -5   1   0    5.00    2.10
   5   1   0    2.30    2.60
   5   1   0    5.60    3.40
  -5   1   0    6.30    1.90
  -5  -1   0    0.60    1.70
  -5  -1   0    1.00    1.60
   5  -1   0   -0.40    3.00
  -5  -1   0    2.10    2.80
  -5  -1   0   -0.10    1.80
  -5  -1   0    5.00    4.00
  -5   1   0    1.60    2.00
  -5   1   0    1.50    1.80
  -5   1   0    3.30    2.90
   5  -1   0    0.00    2.40
   5   1   0    2.20    2.70
   6   1   0    2.80    3.70
   6  -1   0   12.40    4.00
  -6   1   0    8.50    3.30
   6   1   0    6.40    4.50
  -6   1   0    4.20    3.50
  -6  -1   0    7.70    2.30
   6  -1   0    8.90    5.10
  -6   1   0    3.90    5.20
   6   1   0    3.70    3.70
  -6  -1   0    4.70    3.70
  -6   1   0    8.90    2.80
  -6  -1   0    8.60    2.10
  -6  -1   0    6.00    4.30
  -6   1   0    6.10    2.60
   6  -1   0    3.70    4.40
  -6  -1   0    9.30    3.20
  -6  -1   0    4.80    2.10
  -6  -1   0    4.30    2.60
   7  -1   0    2.80    3.50
  -7   1   0    1.20    3.80
  -7  -1   0    5.70    3.10
  -7   1   0   -9.60    5.00
  -7   1   0   -0.10    2.30
   7   1   0   -3.60    3.80
   7  -1   0    2.80    5.30
  -7   1   0   -1.60    2.30
   7   1   0    4.90    3.90
  -7  -1   0    3.70    2.40
  -7  -1   0    3.00    2.10
   7   1   0    3.00    4.10
   7  -1   0   -1.30    4.30
  -7   1   0   15.00    4.80
  -7  -1   0   -0.60    2.00
  -8   1   0   33.00    6.60
  -8  -1   0   18.20    3.50
   8  -1   0   30.90    8.30
   8  -1   0   17.80    5.70
  -8  -1   0   21.00    4.20
  -8   1   0   25.00    4.40
   8   1   0   16.50    8.80
  -8   1   0   20.10    4.70
   8   1   0   14.20    6.10
  -8  -1   0   19.50    4.80
   8  -1   0   16.70    7.80
   8   1   0   16.90    5.60
   9   1   0   10.10    6.60
   9  -1   0   -3.00    6.70
   9   1   0    4.60    3.00
  -9   1   0   -0.80    3.60
  -9  -1   0    0.10    2.70
   9   1   0   -3.30    6.10
  -9  -1   0    3.40    3.20
  -9  -1   0    4.40    4.30
   9  -1   0    3.80    5.60
  -9   1   0   -2.90    4.30
  -9   1   0    0.80    4.00
   9  -1   0    2.60    7.40
 -10   1   0   14.10    5.00
 -10  -1   0    8.20    5.50
  10   1   0   29.90   10.80
  10   1   0   23.40    8.70
  10  -1   0   17.40   10.10
 -10   1   0    7.60    5.80
  10  -1   0   16.20    7.20
  -1   2   0    0.50    0.60
   1   2   0    1.90    0.60
  -1  -2   0   -0.10    0.40
   1  -2   0    0.50    0.30
   1   2   0   -0.30    0.40
   1   2   0    0.60    0.60
  -1   2   0    0.60    1.10
  -1   2   0    1.90    0.70
   1   2   0   -0.50    0.50
  -1   2   0    0.70    0.30
  -1  -2   0   -0.10    0.60
  -1   2   0   -0.70    0.40
  -1  -2   0    0.00    0.50
   1  -2   0    0.60    0.50
  -1  -2   0    1.40    0.80
   1   2   0   -1.10    0.70
  -1   2   0    0.70    0.50
  -1  -2   0   -0.50    1.00
   1  -2   0    0.10    0.40
   1  -2   0   -0.40    0.50
   1  -2   0    0.90    1.50
  -2   2   0 1727.33   42.80
   2   2   0 1587.24   47.40
  -2   2   0 1746.53   48.20
  -2   2   0 1755.02   44.50
  -2  -2   0 1762.02   43.60
  -2  -2   0 1701.53   45.20
   2   2   0 1677.83   44.10
  -2  -2   0 1790.32   45.20
   2   2   0 1671.73   43.40
   2   2   0 1762.82   47.00
   2  -2   0 1696.13   43.60
   2  -2   0 1706.43   42.70
   2  -2   0 1704.33   44.70
  -2   2   0 1710.23   43.20
  -2   2   0 1713.43   44.40
  -2   2   0 1675.33   45.90
   2  -2   0 1729.63   43.80
   2   2   0 1684.73   46.30
   2  -2   0 1636.24   46.10
   2   2   0 1637.54   46.80
  -2  -2   0 1650.83   46.60
  -2  -2   0 1742.43   47.00
  -2  -2   0 1731.53   43.20
   3  -2   0    0.80    1.50
  -3   2   0    0.00    1.10
  -3  -2   0    2.70    2.00
   3   2   0    1.60    2.00
  -3   2   0   -1.00    2.20
   3   2   0    2.60    1.10
   3  -2   0   -0.60    1.00
  -3  -2   0   -0.30    0.80
  -3  -2   0    0.80    1.00
   3  -2   0    2.40    1.10
  -3  -2   0    0.80    1.00
  -3   2   0    1.50    1.00
   3   2   0    1.60    1.90
  -3   2   0    0.20    1.30
  -3  -2   0    0.20    1.10
   3  -2   0    1.20    2.50
   3   2   0    0.90    1.10
   3  -2   0   -0.70    1.40
   3   2   0    1.40    1.80
   3   2   0    0.30    1.40
   4   2   0 2602.54   70.59
  -4  -2   0 2522.95   66.09
   4   2   0 2486.25   70.29
   4   2   0 2554.44   71.29
  -4  -2   0 2546.55   72.09
  -4   2   0 2627.14   66.59
  -4   2   0 2550.04   66.49
   4  -2   0 2479.85   72.09
   4  -2   0 2539.85   67.99
  -4  -2   0 2581.74   67.59
   4  -2   0 2606.84   72.59
   4   2   0 2474.95   65.29
  -4   2   0 2578.44   66.79
   4  -2   0 2580.74   70.59
  -4  -2   0 2617.64   66.79
   4   2   0 2506.15   67.49
  -4   2   0 2596.54   73.59
   4  -2   0 2374.36   64.89
  -4   2   0 2531.55   69.49
   4   2   0 2588.74   71.99
  -4  -2   0 2734.13   66.99
   5  -2   0    2.90    3.50
  -5  -2   0    0.70    1.80
  -5  -2   0    1.00    1.90
  -5  -2   0    1.80    1.70
  -5  -2   0   -0.20    1.50
   5   2   0    2.40    2.90
  -5   2   0    0.20    1.60
  -5   2   0   -3.60    3.70
   5   2   0    3.60    3.30
   5  -2   0    2.20    3.30
   5  -2   0   -1.40    2.20
   5  -2   0   -1.90    2.50
   5   2   0    0.70    3.10
   5   2   0    0.20    2.30
   5   2   0    2.90    2.60
  -5  -2   0    2.50    3.00
  -5   2   0   -1.70    1.50
  -5   2   0    0.00    1.90
  -5   2   0   -0.50    1.90
  -5  -2   0    3.60    2.10
  -6   2   0 1478.85   44.50
   6   2   0 1661.33   47.30
   6  -2   0 1652.63   51.89
  -6  -2   0 1615.34   44.50
  -6  -2   0 1577.14   43.40
   6   2   0 1577.94   48.70
  -6   2   0 1540.75   53.69
  -6   2   0 1579.94   48.20
  -6  -2   0 1551.74   44.60
  -6   2   0 1551.54   44.20
   6  -2   0 1611.44   47.40
  -6  -2   0 1511.05   44.50
  -6  -2   0 1622.34   45.20
   6   2   0 1631.64   50.89
   6  -2   0 1620.54   53.19
   6   2   0 1633.94   52.59
  -7   2   0    2.80    2.90
   7   2   0    3.60    4.50
  -7  -2   0   -2.40    2.30
  -7   2   0   -3.80    7.80
  -7  -2   0    0.40    2.10
   7   2   0    1.30    4.30
   7   2   0    5.40    4.40
   7  -2   0    3.20    3.50
  -7   2   0   -1.80    2.60
   7  -2   0   -4.70    4.90
  -7  -2   0    0.60    2.80
  -7   2   0    3.10    2.60
   7   2   0    3.90    3.80
  -7  -2   0    3.10    2.30
  -7  -2   0    7.40    3.10
   7  -2   0    4.70    5.10
  -8   2   0   22.10    4.90
   8  -2   0   28.80    8.40
   8  -2   0   27.40    5.70
  -8   2   0   25.70   10.40
  -8  -2   0   37.80    4.80
  -8  -2   0   38.20    5.90
  -8   2   0   28.60    5.60
  -8   2   0   29.90    5.90
  -8  -2   0   26.00    3.90
   8  -2   0   19.50    8.40
  -8   2   0   35.10    6.90
   8   2   0   43.50    9.30
   8   2   0   36.80    6.00
  -8  -2   0   25.00    3.50
   8   2   0   37.30    6.50
  -9   2   0   11.30    5.50
  -9  -2   0    3.10    2.60
   9   2   0    0.80    6.20
  -9  -2   0   -1.30    3.40
  -9   2   0   -1.70    9.50
  -9  -2   0    2.30    2.30
   9   2   0   -4.40    5.80
   9  -2   0   -0.20    5.00
  -9   2   0    1.40    4.20
   9  -2   0   -1.50    6.10
   9  -2   0    6.40    9.00
 -10   2   0    0.60    6.20
  10  -2   0   -3.60    6.30
  10  -2   0   13.60   10.90
  10   2   0   -0.70    7.70
 -10  -2   0   -0.10    4.80
  10   2   0    5.30    8.90
  10  -2   0   -0.60    7.70
   0  -3   0    0.30    0.80
   0  -3   0    1.80    0.60
   0   3   0    0.60    0.70
   0   3   0    0.50    1.10
   0  -3   0    0.20    0.60
   0   3   0    0.60    0.50
   0  -3   0    0.70    0.60
   0  -3   0    0.90    0.70
   0   3   0    0.00    0.40
   0   3   0    0.60    0.50
  -1  -3   0    1.50    1.50
  -1   3   0    0.50    0.40
  -1  -3   0   -0.40    0.60
   1  -3   0    2.80    1.20
   1  -3   0    0.60    0.40
  -1  -3   0    0.00    1.00
   1  -3   0    1.40    1.10
  -1  -3   0    1.10    0.90
  -1   3   0    0.40    0.70
   1  -3   0    0.30    0.70
  -1   3   0    0.70    1.30
   1   3   0    0.80    1.50
   1   3   0   -0.60    0.60
  -1   3   0    2.80    1.00
   1   3   0    0.60    0.50
  -1  -3   0    2.10    1.10
   1  -3   0    0.00    0.60
  -2   3   0   50.59    2.30
   2   3   0   42.70    3.70
  -2  -3   0   45.50    4.00
  -2   3   0   45.50    3.30
   2   3   0   49.80    5.00
  -2  -3   0   45.30    4.90
   2  -3   0   64.79    4.70
  -2   3   0   46.40    2.70
   2  -3   0   47.70    2.40
  -2   3   0   48.60    3.90
   2   3   0   49.10    2.10
   2   3   0   40.70    4.00
   2  -3   0   50.99    3.50
  -2   3   0   47.10    3.30
  -2  -3   0   48.20    3.20
  -2  -3   0   51.89    3.90
   2  -3   0   48.50    2.10
  -2  -3   0   46.10    1.70
  -2   3   0   47.20    5.20
   2   3   0   52.99    3.40
   2  -3   0   45.90    3.40
   2  -3   0   53.69    2.80
   3   3   0    3.30    1.40
  -3  -3   0    2.10    1.20
   3  -3   0   -0.40    2.20
   3   3   0    5.30    2.60
  -3   3   0    3.80    1.00
   3  -3   0    1.40    0.80
   3   3   0   -1.60    1.80
   3  -3   0    4.00    1.80
  -3  -3   0    2.20    1.20
   3  -3   0    7.40    4.00
  -3   3   0    3.00    1.40
  -3  -3   0   -0.20    1.00
  -3   3   0    1.90    1.70
   3   3   0    4.40    2.60
  -3  -3   0   -0.10    1.80
   3   3   0    4.40    2.10
  -3  -3   0   -1.90    1.60
   3  -3   0    2.50    1.50
  -3   3   0    4.40    2.00
  -3   3   0    8.30    3.60
   3  -3   0   -0.90    1.20
   3  -3   0    2.60    1.30
   4  -3   0 3265.47   88.09
  -4   3   0 3161.38   82.19
   4   3   0 3321.17   89.19
   4  -3   0 3276.77   91.39
  -4  -3   0 3236.08   89.49
  -4  -3   0 3196.58   85.39
  -4  -3   0 3255.57   82.49
  -4   3   0 3296.07   84.19
   4   3   0 3219.48   88.79
   4   3   0 3257.97   88.59
  -4   3   0 3292.57   83.99
   4  -3   0 3263.97   89.49
   4  -3   0 3162.68   83.69
   4   3   0 3168.38   82.69
   4   3   0 3095.99   87.69
  -4  -3   0 3445.66   83.89
  -4   3   0 3105.39   90.79
  -4   3   0 3374.66   87.39
   4  -3   0 3132.09   84.69
  -4  -3   0 3267.17   83.39
  -5   3   0   -1.40    3.00
   5  -3   0    0.30    3.50
   5   3   0    6.70    3.50
   5   3   0    2.90    3.10
  -5   3   0    1.00    1.70
  -5  -3   0    0.60    1.60
  -5   3   0    9.30    3.40
   5  -3   0   -2.20    1.70
   5   3   0    8.20    3.90
  -5  -3   0    2.00    3.90
   5  -3   0    5.70    4.00
  -5   3   0    0.40    1.80
  -5  -3   0    1.10    1.60
  -5  -3   0    1.80    2.40
   5   3   0    2.00    3.50
  -5  -3   0    2.30    2.10
  -5   3   0   -0.20    1.70
  -6   3   0 1180.78   35.00
   6   3   0 1261.57   38.90
   6   3   0 1225.78   40.40
  -6  -3   0 1171.58   37.00
   6  -3   0 1252.27   37.70
   6   3   0 1276.67   43.40
  -6   3   0 1283.77   46.50
  -6   3   0 1294.47   37.80
  -6  -3   0 1250.37   35.70
  -6   3   0 1274.57   40.40
   6  -3   0 1158.68   48.50
  -6   3   0 1192.28   36.10
  -6  -3   0 1245.18   35.60
   6  -3   0 1302.47   44.70
   6   3   0 1218.08   42.20
  -6  -3   0 1265.07   35.10
  -6  -3   0 1184.78   36.10
  -7   3   0   -0.10    2.80
   7   3   0   -1.30    3.90
   7  -3   0   -6.90    5.10
  -7  -3   0    3.90    2.50
   7   3   0   -5.70    3.90
  -7   3   0    9.80    6.90
  -7   3   0    4.50    3.40
   7   3   0   -0.90    3.50
   7   3   0    0.70    4.10
  -7  -3   0    0.90    2.20
  -7   3   0    3.60    3.20
  -7  -3   0   -3.60    3.50
   7  -3   0    1.00    3.10
  -7  -3   0    0.50    3.40
  -7  -3   0   -1.00    2.20
   7  -3   0    5.90    4.40
  -7   3   0   -4.20    2.70
   8   3   0   54.59   10.50
  -8   3   0   48.70    8.30
  -8   3   0   57.59    6.60
  -8   3   0   62.99   13.30
  -8  -3   0   49.70    6.50
   8  -3   0   72.09   12.70
   8   3   0   46.80    5.80
   8  -3   0   70.79    7.80
   8   3   0   62.29    7.00
  -8  -3   0   53.39    7.10
  -8  -3   0   44.00    5.60
   8   3   0   65.69   10.80
  -8  -3   0   54.19    5.10
  -8  -3   0   41.90    4.40
  -8   3   0   63.19    7.70
  -9   3   0   -5.50    5.10
  -9  -3   0    0.00    3.20
   9  -3   0   -1.90   10.00
  -9  -3   0    2.90    3.00
   9  -3   0   -2.10    4.70
   9   3   0    7.80    7.00
   9  -3   0    5.50    7.40
   9   3   0    5.30    6.70
  -9   3   0    3.30    4.70
  -9  -3   0    0.30    2.00
  -9   3   0   -2.90   10.50
  10  -3   0    0.30    6.60
 -10   3   0    1.80    6.20
  10   3   0   -0.40    7.40
 -10  -3   0   -3.00    4.90
 -10   3   0    6.90   12.50
 -10   3   0    7.00    5.70
  10  -3   0  -11.00    9.50
   0   4   0 1943.41   48.80
   0   4   0 1834.72   49.50
   0  -4   0 1851.41   49.60
   0  -4   0 1841.82   50.19
   0   4   0 1875.31   49.30
   0  -4   0 1786.42   54.89
   0   4   0 1910.91   48.40
   0  -4   0 1877.21   49.30
   0   4   0 1832.82   54.59
   0  -4   0 1941.81   48.80
  -1  -4   0   -0.80    0.70
  -1  -4   0    0.70    0.80
  -1  -4   0    1.50    2.20
   1  -4   0   -1.10    2.00
  -1   4   0   -0.30    0.90
   1  -4   0    2.60    1.30
  -1  -4   0    3.10    1.60
  -1   4   0   -0.10    0.80
   1   4   0    0.00    0.90
  -1  -4   0    4.00    1.30
   1   4   0    0.70    1.80
  -1  -4   0    1.40    0.50
  -1   4   0    1.20    1.10
   1  -4   0    3.50    1.40
   1   4   0    0.30    0.70
   1  -4   0    0.40    0.50
   1   4   0    1.60    0.50
   1   4   0   -0.30    0.80
  -1   4   0   -0.40    1.40
   1  -4   0   -0.20    0.90
   1  -4   0    1.10    0.80
  -2   4   0 4108.99  109.89
  -2  -4   0 4155.58  109.39
   2   4   0 4021.80  106.09
   2  -4   0 3930.11  110.69
   2  -4   0 4008.60  104.09
  -2   4   0 3949.50  104.99
  -2   4   0 4151.68  103.89
  -2  -4   0 4032.80  105.39
   2   4   0 4105.09  104.59
   2   4   0 4021.00  101.49
   2  -4   0 4044.00  101.29
  -2   4   0 4065.79  103.89
  -2   4   0 4215.08  101.19
  -2   4   0 4078.89  102.69
  -2  -4   0 4121.49  105.39
   2   4   0 3926.41  108.49
  -2  -4   0 4137.79  103.19
   2  -4   0 4060.29  105.59
  -2  -4   0 4233.48  103.49
   2   4   0 3960.20  103.59
  -3   4   0    1.80    1.90
   3   4   0   -0.10    1.20
   3  -4   0    0.90    1.00
   3  -4   0    3.60    1.70
  -3   4   0    1.50    0.80
   3  -4   0    2.10    2.30
  -3   4   0   -2.00    2.30
  -3  -4   0   -0.10    1.80
  -3  -4   0    0.30    0.50
   3   4   0    0.20    2.40
   3   4   0    1.60    2.00
   3  -4   0    0.50    0.70
   3   4   0    1.90    2.60
  -3   4   0   -0.30    1.40
   3  -4   0    0.00    0.90
  -3  -4   0    1.00    1.30
   3   4   0    2.30    2.20
   3  -4   0   -0.90    1.40
  -3  -4   0    0.00    1.30
  -3   4   0   -0.10    1.50
   3  -4   0   -1.50    1.70
  -3  -4   0    0.80    1.60
   4  -4   0 1621.14   46.10
  -4  -4   0 1604.74   49.99
  -4   4   0 1578.94   42.20
   4   4   0 1605.04   48.60
   4   4   0 1619.74   44.30
  -4   4   0 1635.64   45.30
   4   4   0 1599.74   49.40
   4   4   0 1625.54   49.80
  -4  -4   0 1606.44   46.90
  -4   4   0 1621.94   48.00
  -4   4   0 1673.83   45.40
   4  -4   0 1634.04   53.29
  -4  -4   0 1641.04   42.10
  -4  -4   0 1637.14   44.60
   4  -4   0 1607.34   48.90
  -4  -4   0 1699.63   44.70
   4  -4   0 1654.23   44.50
  -4   4   0 1702.23   52.89
   4   4   0 1592.34   50.89
   5   4   0   -1.20    1.60
   5  -4   0    1.40    1.50
   5  -4   0    1.20    3.90
  -5   4   0    1.60    4.20
  -5  -4   0   -2.10    1.90
   5  -4   0   -1.40    3.20
   5   4   0   14.50    5.00
  -5   4   0   -1.30    1.70
  -5  -4   0   -3.00    1.30
   5   4   0   -0.20    3.10
   5  -4   0    3.20    2.30
   5   4   0    5.10    3.40
  -5  -4   0   -1.00    1.70
  -5   4   0   -1.20    2.00
  -5   4   0    1.20    1.40
   5   4   0   -3.40    2.60
  -5  -4   0   -0.50    2.50
   6   4   0   71.99    7.80
  -6  -4   0   53.89    4.90
   6  -4   0   64.69   11.10
   6   4   0   48.90    8.80
  -6  -4   0   53.89    7.90
  -6  -4   0   47.00    4.10
   6  -4   0   57.29    5.30
   6   4   0   47.80    7.60
  -6   4   0   56.99   10.40
   6  -4   0   55.59    9.60
  -6  -4   0   54.19    6.40
  -6   4   0   42.50    5.70
  -6   4   0   51.99    4.10
  -6   4   0   59.99    6.10
  -6   4   0   55.79    8.10
   6   4   0   41.60    7.80
   7   4   0    7.40    5.00
   7   4   0    4.00    3.80
  -7  -4   0    4.60    2.50
  -7   4   0    5.90    7.50
  -7  -4   0   -1.50    2.20
   7  -4   0    0.50    5.90
  -7   4   0   -1.70    3.40
   7  -4   0    8.10    6.00
  -7  -4   0    4.20    2.30
   7   4   0    0.10    4.40
  -7   4   0   -0.40    2.40
   7  -4   0    1.40    2.80
  -7   4   0   -3.00    3.30
  -7  -4   0    5.20    4.10
   7   4   0    1.30    4.40
  -7  -4   0   -1.30    4.10
  -7   4   0   -0.20    3.00
  -8  -4   0  120.19   10.30
  -8  -4   0  116.69    6.50
   8   4   0  143.69   13.70
   8  -4   0  125.69   16.30
   8  -4   0  117.29   16.20
  -8   4   0  115.19    7.10
  -8   4   0  114.79   17.10
   8   4   0  137.19    8.80
  -8   4   0   97.79    8.40
  -8  -4   0  109.79    8.20
   8   4   0  141.59   13.30
   8  -4   0  121.89   10.10
  -8   4   0  122.79   11.40
  -8  -4   0  113.59    7.20
  -8   4   0  148.49   10.60
  -8  -4   0  131.59    6.90
   8   4   0  105.99    7.40
  -9   4   0    8.30   12.30
  -9  -4   0   -0.30    3.40
   9  -4   0   -5.20    6.50
  -9  -4   0    2.90    3.90
   9   4   0    3.30    7.20
   9  -4   0   -1.50    4.50
  -9   4   0    0.40    5.20
   9   4   0    3.10    6.40
  10   4   0   -0.20    8.40
 -10   4   0    2.00    6.00
 -10   4   0    0.20    6.30
  10  -4   0   -7.00    6.30
  10   4   0    7.70    8.10
  10  -4   0   11.20   15.10
   0  -5   0    4.60    2.60
   0   5   0    3.00    1.20
   0  -5   0    4.00    1.70
   0  -5   0    3.70    1.20
   0   5   0    4.70    1.40
   0  -5   0    2.00    1.40
   0   5   0    2.10    1.20
   0  -5   0    1.50    1.00
   0   5   0    3.80    1.50
   0   5   0    3.70    2.30
   1   5   0   -1.50    1.10
   1  -5   0    3.70    2.90
  -1   5   0    0.80    1.30
  -1   5   0    1.70    0.80
   1   5   0   -1.20    2.10
  -1  -5   0    0.80    1.10
  -1  -5   0    1.20    1.60
   1  -5   0   -1.30    1.20
   1   5   0    0.50    1.00
  -1   5   0    1.70    2.80
   1  -5   0   -1.00    1.30
   1   5   0    1.10    1.20
  -1  -5   0   -0.20    1.10
   1  -5   0    0.40    1.10
  -1   5   0    0.50    1.20
  -1  -5   0   -1.30    1.50
   1   5   0   -1.20    0.50
  -1  -5   0   -0.50    0.60
   1  -5   0    2.00    1.50
  -1   5   0   -1.90    1.00
  -2  -5   0 1363.46   36.80
  -2  -5   0 1289.77   38.70
  -2   5   0 1324.17   37.10
   2  -5   0 1302.87   38.50
  -2   5   0 1351.96   37.30
   2  -5   0 1284.37   37.10
   2   5   0 1281.67   34.90
   2   5   0 1282.37   37.00
  -2  -5   0 1333.67   36.70
  -2   5   0 1289.97   38.00
   2   5   0 1339.87   39.20
   2  -5   0 1338.47   36.60
   2   5   0 1248.18   42.20
   2  -5   0 1262.17   44.40
   2  -5   0 1309.77   37.50
  -2   5   0 1353.66   43.60
  -2  -5   0 1289.17   38.10
  -2  -5   0 1350.86   43.40
   2  -5   0 1302.87   34.40
   3   5   0    2.10    2.80
   3   5   0    4.20    2.00
  -3   5   0    2.30    2.00
  -3  -5   0    2.50    1.70
   3   5   0   16.20    4.80
   3  -5   0    4.00    2.10
  -3  -5   0   10.20    4.10
  -3   5   0    8.10    2.70
  -3   5   0   -3.20    1.80
   3  -5   0    0.80    2.00
  -3   5   0    3.10    1.00
   3  -5   0    3.30    1.30
   3  -5   0    0.00    2.50
  -3  -5   0    0.10    2.20
  -3  -5   0    4.20    1.90
   3   5   0    5.30    1.90
   3  -5   0   -0.30    1.40
  -3   5   0    9.60    4.20
   4   5   0   10.80    4.80
   4  -5   0   12.10    1.70
   4   5   0    7.00    3.70
   4  -5   0   11.40    1.70
   4   5   0   11.20    3.80
  -4   5   0    9.40    3.20
  -4   5   0   20.50    6.20
   4  -5   0   12.00    2.20
  -4   5   0   10.80    3.00
  -4  -5   0   12.30    2.80
   4  -5   0    9.30    3.10
   4  -5   0   14.90    3.20
   4  -5   0    2.20    4.30
  -4  -5   0    8.10    3.20
  -4   5   0   12.30    3.00
   4   5   0   10.10    3.70
  -4  -5   0   16.30    3.20
  -4  -5   0   10.90    1.10
  -4  -5   0    1.00    3.80
   5   5   0   -0.50    3.40
  -5  -5   0    0.60    1.00
  -5   5   0   -3.00    2.10
   5   5   0    0.00    2.00
   5  -5   0    0.90    2.40
  -5   5   0    0.20    4.70
   5   5   0   -1.70    3.60
   5   5   0    0.40    3.30
  -5   5   0    1.80    2.20
   5  -5   0   -5.30    3.70
  -5   5   0    2.70    1.40
   5  -5   0    3.60    3.60
  -5  -5   0    3.00    1.90
   5   5   0   -0.30    3.60
  -5  -5   0    0.30    3.20
   5  -5   0    1.20    1.50
   5  -5   0    1.40    2.30
  -5   5   0   -1.00    2.40
  -5  -5   0    3.70    2.60
   6   5   0   88.39    9.30
  -6  -5   0   88.49   10.60
   6  -5   0   78.69    5.40
  -6  -5   0   87.89    8.60
   6   5   0   86.49    9.00
  -6   5   0   73.69    6.90
   6  -5   0   75.89   11.10
   6  -5   0   91.39   13.30
  -6  -5   0   80.19    4.50
   6   5   0   96.39   10.30
  -6  -5   0   89.19    6.20
   6   5   0   75.59   10.60
  -6   5   0   81.99    4.60
  -6   5   0   87.19    8.40
  -6   5   0   50.49   11.50
  -7  -5   0    2.30    2.90
  -7  -5   0   -0.10    2.00
   7   5   0   13.40    5.90
  -7   5   0   15.40    8.70
  -7   5   0    8.30    4.80
   7  -5   0   19.40    9.00
   7  -5   0    5.60    5.80
  -7  -5   0    9.60    4.50
   7   5   0    3.90    4.60
  -7   5   0    2.20    3.80
  -7  -5   0    4.30    2.70
   7   5   0    3.40    4.30
   7   5   0    5.10    4.70
   7  -5   0    5.90    2.90
  -7  -5   0    7.70    5.80
  -7   5   0    5.50    3.80
  -7   5   0    7.60    2.30
  -8   5   0   12.90   11.20
  -8   5   0    9.20    5.50
  -8  -5   0    3.50    2.40
  -8  -5   0    5.30    3.00
  -8   5   0    9.40    4.80
  -8   5   0    2.70    3.90
  -8  -5   0    2.40    2.50
   8  -5   0    2.30    9.60
   8  -5   0    1.30    3.40
   8   5   0    9.70    3.80
   8   5   0    4.90    4.30
  -8   5   0    2.20    2.60
   8  -5   0   -3.50    6.30
   8   5   0   10.30    5.90
  -9  -5   0   -4.70    4.60
  -9   5   0   -3.00    5.10
  -9   5   0   -0.60   13.20
   9  -5   0    4.70    8.90
   9  -5   0    2.50   18.80
  -9   5   0    1.30    5.00
   9   5   0    1.30    7.30
   9   5   0   -9.60    6.20
  -9  -5   0    0.20    3.00
   9  -5   0   -1.10    4.40
   0  -6   0  602.54   19.00
   0   6   0  580.34   20.00
   0   6   0  612.14   26.00
   0  -6   0  604.34   19.70
   0  -6   0  634.54   20.60
   0   6   0  615.54   18.90
   0   6   0  601.04   19.60
   0  -6   0  601.94   21.00
   0  -6   0  619.04   19.10
   0  -6   0  634.84   27.30
   0   6   0  627.44   18.60
   1   6   0   -1.20    1.20
   1   6   0   -3.80    1.40
  -1  -6   0   -1.50    0.80
  -1   6   0    1.00    3.50
  -1   6   0    0.80    1.40
   1   6   0   -1.20    0.70
  -1   6   0    0.10    1.20
   1  -6   0   -1.10    0.90
  -1  -6   0   -1.20    1.90
   1   6   0    0.70    1.70
   1  -6   0   -1.60    1.40
   1  -6   0   -0.90    1.40
  -1  -6   0   -0.80    1.30
   1   6   0   10.40    4.40
   1  -6   0   -3.10    1.50
  -1   6   0   -0.20    1.70
   1  -6   0   -0.20    1.50
  -1   6   0    0.70    1.00
  -1  -6   0    1.20    3.30
  -1  -6   0   -1.10    1.10
   2  -6   0  744.73   22.90
   2   6   0  708.03   28.60
   2  -6   0  717.43   21.20
   2  -6   0  705.73   23.00
  -2  -6   0  720.13   24.80
  -2   6   0  691.43   23.00
  -2   6   0  719.23   23.60
   2   6   0  720.63   21.00
  -2   6   0  715.63   23.00
  -2  -6   0  694.73   23.50
  -2  -6   0  726.43   22.80
   2  -6   0  666.13   23.10
   2  -6   0  707.83   30.80
   2   6   0  702.33   24.40
  -2  -6   0  757.32   29.90
  -2   6   0  693.83   29.00
   2   6   0  689.03   22.90
  -2  -6   0  705.83   22.40
   2  -6   0  733.73   24.40
   3  -6   0   -0.40    1.40
  -3   6   0    3.60    2.20
   3   6   0   -0.70    2.00
   3  -6   0   -2.10    2.30
  -3   6   0    1.40    1.00
   3  -6   0    0.90    1.90
  -3  -6   0    1.20    3.30
  -3  -6   0    0.70    2.50
  -3  -6   0    5.20    2.20
   3  -6   0    2.80    4.20
  -3  -6   0   -0.70    1.30
   3  -6   0    0.10    2.00
   3   6   0    1.20    3.60
  -3   6   0   -0.60    1.90
  -3   6   0    6.70    4.10
   3  -6   0    2.50    1.20
  -3   6   0    0.00    1.90
   3   6   0    6.50    2.80
   4  -6   0  235.78    8.90
   4   6   0  250.87   14.20
  -4   6   0  247.08   16.70
   4   6   0  247.98   12.90
  -4   6   0  233.28   11.40
   4   6   0  248.18   15.30
  -4  -6   0  265.87   11.10
   4  -6   0  258.07   12.30
  -4  -6   0  246.88   13.00
  -4   6   0  242.58   13.00
  -4  -6   0  246.58   11.10
   4   6   0  230.88   11.00
   4  -6   0  247.08   11.50
   4   6   0  257.07   16.60
  -4   6   0  262.07   10.60
  -4   6   0  262.47   11.70
   4  -6   0  255.57    9.40
   5   6   0    3.10    5.00
  -5   6   0    6.60    4.80
   5  -6   0   -1.70    2.20
   5   6   0    0.90    2.60
  -5   6   0    1.30    1.30
  -5  -6   0    7.60    3.50
   5   6   0   -1.70    3.10
   5   6   0    1.00    4.40
  -5  -6   0   -2.40    3.20
   5  -6   0    0.60    5.20
  -5   6   0   -3.30    2.50
   5   6   0   -0.80    2.50
  -5   6   0    0.90    3.20
  -5   6   0    5.90    2.80
  -5  -6   0    4.00    2.20
   5  -6   0   -0.60    2.70
  -6   6   0   13.80    2.10
   6  -6   0   16.00    2.60
   6   6   0   15.00    5.90
  -6  -6   0   12.00    1.70
  -6   6   0    7.30    4.00
  -6   6   0   16.80    4.30
   6   6   0   18.90    6.10
   6  -6   0   16.50    3.40
  -6   6   0   25.20    4.60
  -6  -6   0   14.90    4.60
   6  -6   0   13.50    3.20
   6   6   0   14.50    4.90
   6  -6   0   19.90    6.50
   6  -6   0   31.50   10.70
   6  -6   0   12.30    4.10
  -6   6   0   17.20    8.30
   6   6   0   11.00    4.40
  -6  -6   0   14.50    3.40
  -7   6   0    0.80    7.70
   7   6   0   -3.40    4.00
   7   6   0    1.50    5.00
  -7  -6   0   -0.60    2.40
  -7   6   0   -4.40    3.30
   7   6   0    7.50    5.50
  -7   6   0   -0.90    2.30
  -7  -6   0    0.30    1.50
   7  -6   0   -1.90    2.00
   7   6   0    2.30    4.90
   7  -6   0   -1.40    5.90
  -7   6   0   -0.70    3.70
  -7   6   0    4.80    4.40
   7  -6   0    3.10    9.40
   8   6   0    3.70    5.90
   8   6   0    3.60    5.40
  -8  -6   0    5.40    2.70
   8   6   0    1.30    4.30
   8   6   0    3.50    4.00
   8  -6   0  -21.30    9.20
  -8  -6   0    3.90    3.10
   8  -6   0    3.20    3.20
  -8   6   0    9.60    5.70
  -8   6   0    4.60    4.30
  -8  -6   0    4.90    2.20
   8  -6   0   -4.50    6.00
  -8   6   0    8.10    5.60
   9   6   0   -6.60    5.60
  -9   6   0   -9.20   15.60
  -9   6   0    3.90    5.40
  -9  -6   0   -7.10    5.10
  -9   6   0   -3.20    4.90
   9   6   0    3.80    7.70
   9  -6   0    0.30    7.70
   9  -6   0   19.20   14.60
   0   7   0   -1.50    1.20
   0  -7   0   -0.70    3.40
   0   7   0   -2.10    2.30
   0   7   0    0.40    1.10
   0   7   0    5.80    2.10
   0  -7   0    0.20    1.70
   0   7   0    1.80    1.60
   0  -7   0    0.60    1.50
   0  -7   0    3.90    1.70
   0  -7   0    0.70    1.40
   0  -7   0    0.90    1.70
   1   7   0    0.40    0.90
   1  -7   0   -1.30    1.80
   1   7   0    0.10    1.80
   1  -7   0    3.30    3.60
   1  -7   0    1.40    1.70
  -1  -7   0   -2.00    2.90
   1   7   0    3.10    1.80
  -1  -7   0    2.00    1.20
  -1   7   0   -0.10    0.80
  -1   7   0    0.10    1.30
   1   7   0    0.20    1.40
   1  -7   0    3.30    1.90
  -1  -7   0    3.00    1.80
  -1   7   0    0.90    1.60
  -1  -7   0    1.50    1.80
  -1  -7   0    0.10    2.00
   1  -7   0   -0.70    1.70
   1  -7   0   -0.30    1.00
  -1   7   0   -3.00    1.50
  -1   7   0   -0.80    2.80
   1   7   0   -1.10    2.30
   2   7   0 1344.37   37.20
  -2  -7   0 1385.86   39.00
   2  -7   0 1289.97   49.30
  -2  -7   0 1174.48   47.00
  -2  -7   0 1387.76   42.00
  -2   7   0 1380.46   40.00
   2  -7   0 1323.07   36.30
   2   7   0 1317.27   46.70
  -2   7   0 1400.26   39.80
   2   7   0 1337.17   41.00
  -2   7   0 1357.76   47.60
   2  -7   0 1331.87   40.20
   2   7   0 1301.57   39.50
  -2  -7   0 1377.56   39.60
   2  -7   0 1350.16   39.50
  -2   7   0 1322.27   39.60
   2  -7   0 1352.06   39.50
  -3  -7   0    1.90    1.90
   3  -7   0   10.70    3.00
  -3   7   0    1.40    2.20
  -3  -7   0    0.10    3.00
  -3  -7   0    3.20    4.60
   3  -7   0    1.70    2.10
   3   7   0    0.80    1.20
   3   7   0    6.20    4.20
   3   7   0   -1.50    2.40
  -3   7   0    3.40    2.50
  -3  -7   0    1.10    2.60
  -3   7   0    2.60    2.50
  -3   7   0    1.00    3.70
   3  -7   0    2.10    2.90
  -3  -7   0    2.20    2.40
   3  -7   0    2.30    1.20
   3   7   0   -1.10    2.10
   3  -7   0    0.40    3.10
  -4   7   0  186.28   10.40
   4   7   0  187.38   15.40
  -4   7   0  188.38   11.20
   4   7   0  182.18   13.90
  -4  -7   0  203.88    9.60
  -4   7   0  185.48    6.80
   4  -7   0  182.28    7.40
   4   7   0  169.88   11.90
   4  -7   0  167.18   15.90
  -4   7   0  178.68   14.90
  -4   7   0  183.38   10.10
   4  -7   0  160.98   11.20
   4  -7   0  155.78    9.90
   4   7   0  182.08   10.80
   4  -7   0  178.18    8.30
   5  -7   0    0.70    3.20
  -5   7   0    1.70    3.00
   5   7   0    0.40    4.20
  -5  -7   0    1.40    2.20
   5   7   0    0.30    2.50
  -5   7   0   11.00    6.10
   5  -7   0    2.40    3.00
   5  -7   0   -1.40    5.10
  -5   7   0   -3.20    2.60
   5   7   0    0.70    5.60
  -5   7   0    5.50    3.00
   5   7   0   -5.30    3.30
  -5  -7   0    1.20    3.70
   6   7   0  126.49   11.90
  -6   7   0  117.39    4.50
  -6   7   0  130.49    9.20
   6   7   0  115.89   10.30
   6  -7   0  128.19   17.90
  -6   7   0  136.49   15.60
  -6  -7   0  106.89    9.20
  -6   7   0  126.29    9.50
   6  -7   0  110.79    9.60
  -6   7   0  122.09   10.50
   6   7   0  127.89   13.60
   6  -7   0  111.89   11.40
   6   7   0  110.09   11.70
   6  -7   0  129.19    8.30
  -6  -7   0  142.29    8.10
   7  -7   0   20.90   10.90
  -7   7   0   -1.90    3.90
  -7   7   0   -1.30    4.70
   7   7   0    2.90    5.70
  -7  -7   0   -3.00    2.40
   7   7   0   -1.50    4.70
  -7   7   0    1.50    8.60
   7   7   0    0.80    6.10
   7  -7   0    0.40    6.30
   7   7   0    4.30    5.00
   8  -7   0   18.70   13.50
   8   7   0   22.00    8.60
  -8  -7   0    6.20    2.90
   8  -7   0   25.10    8.90
   8   7   0    9.80    5.90
  -8   7   0   28.90   12.50
  -8   7   0   16.80    6.40
   8   7   0   14.20    5.60
  -8   7   0   20.20    6.70
  -9   7   0   -3.00    5.30
  -9   7   0    7.70    6.40
   9  -7   0   15.80   17.20
   9   7   0   10.00    7.50
   9  -7   0  -16.30    8.80
   9   7   0    3.20    8.10
   0  -8   0 4210.68  103.99
   0  -8   0 4040.80  106.29
   0   8   0 3972.80  102.69
   0   8   0 3878.31  115.39
   0   8   0 3995.30  104.79
   0   8   0 4057.99  103.59
   0  -8   0 3930.61  104.89
   0   8   0 4005.90  106.19
   0  -8   0 3959.70  117.99
   0  -8   0 3975.40  107.39
   0  -8   0 3989.10  103.79
   1   8   0    7.60    5.10
   1  -8   0   -0.60    1.20
  -1  -8   0    2.70    2.50
  -1   8   0   -1.90    0.90
  -1   8   0    1.30    2.00
   1  -8   0    2.40    2.50
   1  -8   0    2.10    2.70
   1   8   0    3.60    2.50
   1  -8   0   -2.90    3.00
  -1  -8   0   -7.10    3.20
  -1   8   0    0.20    1.70
  -1  -8   0   -5.50    2.00
  -1   8   0    2.00    2.40
  -1  -8   0   -2.00    1.40
   1  -8   0   -1.00    2.00
  -1   8   0   -4.40    3.90
   1  -8   0   -0.30    1.50
   1   8   0   -2.20    1.80
   1   8   0   -0.40    1.00
  -1  -8   0    2.10    1.60
   1   8   0   -1.30    1.40
   2  -8   0  333.67   15.20
   2  -8   0  317.97   14.20
  -2  -8   0  324.47   14.40
   2   8   0  274.67   18.40
   2  -8   0  320.47   11.50
  -2   8   0  318.77   20.10
   2   8   0  324.27   15.00
   2   8   0  317.87    8.90
  -2   8   0  335.17   14.10
  -2  -8   0  315.37   14.20
   2  -8   0  304.47   21.00
   2   8   0  299.67   14.00
  -2  -8   0  324.17   20.70
   2  -8   0  302.67   14.50
  -2  -8   0  287.57   15.00
   2  -8   0  346.87   14.50
  -2  -8   0  319.67   13.40
  -2   8   0  318.77   15.90
   2   8   0  336.67   12.40
  -2   8   0  358.96   14.70
   3  -8   0   -4.40    4.60
   3   8   0   -2.80    3.40
  -3   8   0    2.60    4.70
  -3  -8   0   -0.10    4.00
   3  -8   0    0.80    1.50
   3   8   0    0.00    1.40
   3   8   0    2.90    2.90
  -3  -8   0    1.70    2.00
  -3   8   0   -1.90    2.10
  -3   8   0   -1.10    1.90
  -3   8   0    0.40    2.60
   3  -8   0    2.30    2.50
   3  -8   0   -1.70    3.00
   3  -8   0    0.90    2.20
  -3  -8   0    6.70    3.20
   4   8   0  129.69   10.80
   4  -8   0  146.59   16.20
  -4  -8   0  147.79    8.60
  -4   8   0  147.39   10.30
   4  -8   0  138.89    6.60
   4  -8   0  144.09    8.30
   4  -8   0  171.38   10.50
   4   8   0  157.78   14.00
  -4  -8   0  123.49    9.00
  -4   8   0  149.69    9.50
  -4   8   0  159.58   10.40
  -4   8   0  140.39   14.20
   4  -8   0  153.08   10.30
   5   8   0    4.00    3.60
   5   8   0    1.70    5.80
  -5   8   0   -4.00    2.80
   5  -8   0    2.60    1.80
   5  -8   0    0.40    3.20
  -5   8   0    1.10    2.50
  -5   8   0    3.50    6.70
  -5   8   0   -1.10    3.70
   5  -8   0   -1.40    3.60
  -5  -8   0    0.70    2.30
   5  -8   0   -2.50    2.10
  -5  -8   0   -1.80    6.40
   5   8   0   -2.20    3.10
   5   8   0   -1.40    5.10
   6  -8   0   49.20    9.70
  -6   8   0   62.09    8.60
   6   8   0   64.29   12.30
   6  -8   0   70.89    7.60
   6  -8   0   63.59    9.00
  -6   8   0   58.49    8.60
   6   8   0   52.79    8.50
  -6   8   0   60.29    7.90
   6  -8   0   56.59   15.10
   6   8   0   55.39    9.90
  -6  -8   0   63.59    5.90
  -6   8   0   59.89   12.60
   6   8   0   52.49   10.00
   7  -8   0   11.50   10.20
  -7  -8   0    2.60    3.10
   7  -8   0    0.10    3.00
  -7   8   0   14.80   11.70
   7   8   0   -0.70    7.20
   7  -8   0   -0.40    5.20
   7  -8   0   -1.70    5.20
   7   8   0    0.70    5.50
   7  -8   0   -4.50    5.60
  -7   8   0    3.30    5.80
   7   8   0   -1.90    5.80
  -8  -8   0   33.10    4.70
   8   8   0   54.09   11.80
   8  -8   0   57.79   12.60
   8   8   0   29.00    7.20
  -8   8   0   54.59    9.40
   8  -8   0   64.59   15.30
  -8   8   0   33.20   14.40
  -8   8   0   29.10    7.60
   8   8   0   34.40    7.70
   8   8   0   37.00    8.60
  -9  -8   0    1.10    2.50
  -9   8   0   12.40   16.70
  -9   8   0   -6.00    5.40
  -9   8   0    1.00    5.70
   9  -8   0   19.40   19.10
   9  -8   0    9.60   10.50
   9   8   0   12.30    7.40
   9   8   0    8.10    8.40
   0   9   0    3.20    2.70
   0  -9   0    2.70    5.80
   0   9   0   -1.00    1.80
   0  -9   0   -0.10    3.10
   0  -9   0    3.60    2.10
   0  -9   0    0.30    2.80
   0  -9   0   -0.30    1.30
   0  -9   0   -0.30    1.50
   0   9   0    1.70    3.30
   0   9   0    2.90    1.70
   0   9   0   -0.40    1.50
   1   9   0   -1.50    4.00
  -1  -9   0   -4.70    2.70
   1   9   0   -0.50    1.70
  -1  -9   0   -1.00    1.50
  -1   9   0   -2.80    1.70
  -1   9   0    1.80    2.60
   1  -9   0   -2.60    1.40
  -1  -9   0    0.80    2.60
   1   9   0   -2.10    1.80
  -1   9   0   -0.40    3.70
   1  -9   0    0.30    1.60
  -1   9   0    0.10    1.10
  -1  -9   0   -0.70    1.60
   1  -9   0   -4.00    3.10
   1   9   0   -1.00    1.10
  -1   9   0    2.40    2.00
   1  -9   0    3.90    3.00
  -2  -9   0  218.28   11.10
  -2  -9   0  208.18   11.70
   2   9   0  222.68   10.00
  -2   9   0  228.18   11.70
   2   9   0  228.88   17.20
  -2   9   0  214.88   11.90
  -2   9   0  234.08   11.70
   2  -9   0  184.58   11.50
  -2   9   0  200.38   16.20
  -2  -9   0  218.28   17.90
   2  -9   0  216.18    9.20
   2  -9   0  225.38   11.70
   2   9   0  204.18    6.60
   2   9   0  212.98   12.20
   2  -9   0  231.58   19.60
   2  -9   0  213.68   12.00
  -3   9   0   -1.20    2.30
  -3   9   0   -2.00    4.50
   3   9   0   -1.50    3.10
  -3   9   0    3.90    2.80
   3  -9   0    0.90    6.50
   3   9   0    0.80    1.50
  -3   9   0    3.90    3.10
   3   9   0   -8.60    3.60
   3  -9   0    0.60    3.30
   3  -9   0    1.50    1.60
  -3  -9   0    0.20    1.90
   3  -9   0    4.10    2.50
   4  -9   0   -0.90    2.90
  -4   9   0   13.80    7.90
  -4  -9   0   -3.20    5.40
   4  -9   0   -2.30    2.40
  -4   9   0    1.80    2.80
  -4  -9   0    6.90    2.50
   4   9   0   -1.70    5.00
   4  -9   0    7.00    2.20
  -4   9   0    7.40    4.30
   4  -9   0    1.60    7.10
   4   9   0   -2.00    3.70
  -4   9   0    6.60    4.10
   5   9   0   -4.20    3.20
   5  -9   0    1.50    8.50
  -5   9   0   -7.40    4.10
  -5   9   0   -0.40    3.00
   5  -9   0   -1.60    2.60
  -5   9   0    1.60    5.90
   5  -9   0   -4.20    3.30
  -5   9   0   -5.30    2.90
  -5  -9   0   -2.60    2.40
   5  -9   0    0.30    1.70
   5   9   0    3.30    5.80
   5   9   0    3.50    7.20
  -6  -9   0   25.50    4.40
   6   9   0   20.60    6.30
   6   9   0   25.40   10.50
   6  -9   0   14.20    5.80
   6  -9   0   15.00   10.10
   6  -9   0   14.90    5.70
  -6   9   0   18.60    5.80
   6   9   0   32.20    8.70
  -6   9   0   21.50    5.80
  -6   9   0   22.10    9.80
  -6   9   0   26.80    7.00
   7  -9   0   -3.20    3.60
   7  -9   0    5.80    5.90
  -7  -9   0    2.70    3.30
   7  -9   0    7.00   11.70
   7   9   0   -6.60    4.20
   7   9   0   -2.40    5.00
  -7   9   0    7.00    5.00
  -7   9   0  -11.00    8.10
   7   9   0    4.70    8.30
   7  -9   0    0.50    5.30
  -7   9   0    3.10    6.60
   8   9   0    8.90    8.10
   8   9   0    9.10    8.00
   8   9   0   12.60    6.90
   8  -9   0   -0.40    8.90
   8  -9   0   29.70   14.90
  -8   9   0    4.80    6.40
  -8  -9   0    6.30    3.60
  -8   9   0   12.40   15.80
  -8   9   0   11.10    6.30
   8   9   0   26.40    7.80
  -9   9   0  -10.10   19.10
   9  -9   0    6.80   11.10
  -9   9   0    3.80    7.70
  -9  -9   0    0.90    3.10
   9  -9   0   35.20   22.90
  -9   9   0    1.90    6.30
   0  10   0 1525.05   42.80
   0 -10   0 1533.25   43.20
   0 -10   0 1502.55   45.10
   0 -10   0 1451.65   43.20
   0  10   0 1593.54   44.60
   0  10   0 1460.15   56.39
   0 -10   0 1249.18   56.59
   0  10   0 1446.16   41.50
   1 -10   0   -2.10    1.90
  -1 -10   0    0.40    2.10
  -1 -10   0    4.60    2.80
   1 -10   0    1.50    5.60
   1  10   0   -0.90    2.10
   1  10   0    1.20    2.10
   1 -10   0    4.50    2.30
   1 -10   0    1.70    2.00
  -1  10   0    2.00    1.60
  -1  10   0   -0.90    1.80
  -1  10   0   -1.90    1.70
  -1 -10   0   -2.20    1.60
   1  10   0    0.00    1.30
   1  10   0   -7.10    3.90
  -1 -10   0    2.20    5.00
  -1  10   0   -2.00    4.00
  -2  10   0  282.87   20.80
  -2  10   0  272.67   13.40
  -2  10   0  290.67   14.00
   2 -10   0  277.57   11.20
  -2 -10   0  266.57   13.00
   2 -10   0  262.37   14.50
   2  10   0  272.47   11.90
   2  10   0  237.98   19.20
   2  10   0  259.37   14.20
  -2 -10   0  248.08   20.80
   2  10   0  262.97    8.40
   2 -10   0  253.07   22.20
   2 -10   0  296.27   14.30
  -3  10   0   -4.70    2.20
   3 -10   0    0.50    3.40
   3 -10   0    0.00    1.90
   3  10   0    0.40    2.90
   3  10   0   -6.00    4.60
  -3  10   0   -3.10    2.40
  -3 -10   0   -3.00    2.10
   3 -10   0   -2.80    6.90
   3  10   0   -0.20    2.00
  -3  10   0   -8.50    4.80
   3 -10   0   -0.50    2.30
  -3 -10   0   -3.90    5.60
   4 -10   0  469.35   15.80
   4 -10   0  465.65   21.00
   4 -10   0  475.75   31.90
   4  10   0  517.75   23.70
  -4  10   0  453.75   28.40
  -4  10   0  466.05   20.20
  -4  10   0  474.35   21.40
  -4 -10   0  475.65   19.10
   4  10   0  451.85   26.50
   5 -10   0    4.20    9.20
   5  10   0    4.90    5.10
  -5 -10   0   -1.90    2.70
  -5  10   0   -0.50    6.70
   5  10   0   -3.40    6.50
  -5  10   0    1.90    3.60
   5 -10   0    4.90    4.70
   5 -10   0   -0.40    3.30
   5  10   0    4.40    7.00
  -5  10   0   -3.60    3.10
  -6 -10   0  185.28   10.90
   6  10   0  231.28   21.80
   6  10   0  171.28   14.80
   6 -10   0  166.88   13.30
  -6  10   0  162.68   12.00
   6  10   0  194.08   16.50
  -6  10   0  175.68   20.00
  -6  10   0  180.38   13.50
   6 -10   0  164.88    8.10
   7 -10   0   -1.00   11.30
  -7  10   0  -13.00   12.20
   7  10   0    5.50    7.50
   7 -10   0    1.90    5.90
   7  10   0    6.50    9.80
  -7  10   0    4.50    4.60
   7  10   0   -2.60    5.30
  -7 -10   0   -1.80    3.20
   7 -10   0   -9.20    5.60
  -8  10   0    0.40   15.10
  -8  10   0   33.80    8.30
   8  10   0   47.90   11.70
   8 -10   0   29.70   11.80
  -8 -10   0   31.90    5.10
   8  10   0   23.40   11.50
   0 -11   0   -0.90    2.10
   0  11   0    0.50    1.60
   0  11   0   -0.10    2.70
   0  11   0    0.20    4.40
   0  11   0    3.10    2.20
   0 -11   0   -2.20    2.70
   0 -11   0   -6.80    5.60
   0 -11   0    4.10    2.80
  -1 -11   0   -4.60    3.90
   1  11   0    1.30    3.00
  -1 -11   0    9.70    3.80
   1  11   0    0.00    1.50
  -1  11   0   -2.30    6.40
   1 -11   0   -2.00    3.10
   1 -11   0    3.00    3.30
  -1  11   0    1.60    2.70
   1  11   0  -11.20    5.30
   1  11   0   -3.90    2.30
  -1  11   0    3.30    2.60
  -1 -11   0   -3.50    2.00
   1 -11   0  -10.40    4.20
  -1  11   0    3.10    2.00
   1 -11   0   -0.50    1.70
  -2  11   0    6.60    3.50
  -2  11   0    4.30    5.90
   2  11   0    7.60    3.10
  -2 -11   0   11.00    3.90
   2 -11   0    6.80    7.70
   2 -11   0    9.10    3.90
   2 -11   0    8.20    2.80
  -2 -11   0   -3.40    6.60
   2  11   0    8.70    1.70
   2  11   0    5.60    7.00
  -3  11   0   -2.90    2.80
  -3 -11   0   -1.40    8.10
   3  11   0    0.10    5.80
  -3  11   0   -2.40    2.60
  -3  11   0   -2.70    6.60
   3 -11   0    3.80    6.40
   3  11   0    0.80    2.10
   3 -11   0   -3.30    2.60
   3  11   0   -3.00    3.00
   3 -11   0    2.00    1.90
  -3 -11   0    0.10    2.70
   4 -11   0   99.79    9.60
  -4  11   0  105.49    9.50
  -4 -11   0  103.09    8.10
   4 -11   0  121.59   10.20
   4 -11   0  102.59   17.30
  -4  11   0   87.69   15.80
   4  11   0   95.29   10.00
  -4  11   0   93.59    9.20
   4 -11   0   98.49    6.40
   4  11   0   97.79   14.80
  -5 -11   0   -2.60    2.90
   5  11   0    3.70    4.50
   5 -11   0   -4.60    3.80
   5  11   0   10.60    7.80
  -5  11   0   -4.10    3.50
  -5  11   0    6.10    8.00
   5 -11   0   -3.00    9.80
   5  11   0    4.30    9.80
  -5  11   0    1.30    3.80
   6 -11   0   21.00    4.70
  -6  11   0   16.60    5.40
  -6 -11   0   12.60    4.40
   6  11   0   29.10   13.20
   6 -11   0   25.70    7.90
   6  11   0   27.30    7.30
   6 -11   0   26.60   14.90
  -6  11   0   21.70    6.90
  -6  11   0    7.30    9.50
  -7  11   0    5.70    5.00
  -7 -11   0   -1.10    3.60
   7 -11   0   -3.30    7.00
   7 -11   0    6.90   13.90
   7  11   0   -6.20   12.10
   7  11   0    3.20    6.20
  -7  11   0   -5.90   11.80
   8  11   0   67.69   15.60
   8 -11   0   46.70   14.30
  -8  11   0   66.99   11.40
   8  11   0   33.40    9.20
   8 -11   0   59.39   26.10
   8 -11   0   48.10   13.30
  -8  11   0   57.69   21.90
  -8 -11   0   52.09    6.60
   0 -12   0 1043.60   32.80
   0  12   0  946.11   45.20
   0  12   0 1041.50   31.10
   0  12   0  993.60   31.90
   0 -12   0 1038.40   35.00
   0 -12   0 1069.69   50.39
   0  12   0 1004.10   33.80
   0 -12   0  992.50   33.10
  -1 -12   0    4.40    7.60
   1  12   0    0.60    1.60
  -1 -12   0   -1.70    2.60
   1 -12   0   -8.50    5.90
   1 -12   0   -2.80    2.70
  -1 -12   0    2.00    3.50
   1 -12   0    2.70    2.40
   1  12   0   -1.20    2.60
  -1  12   0   -5.20    3.10
  -1  12   0   -0.50    2.40
  -1  12   0    0.30    2.10
   1  12   0   -1.00    3.00
   1  12   0   -1.00    7.60
  -1  12   0   -2.20    6.60
   2 -12   0  178.48   19.90
   2  12   0  166.48    8.40
  -2  12   0  177.98   11.50
  -2 -12   0  150.38   10.80
  -2 -12   0  162.98   11.10
   2  12   0  168.68    9.90
   2 -12   0  177.78    9.40
   2 -12   0  166.78   11.70
   2  12   0  179.48   12.00
  -2 -12   0  191.98   20.40
  -2  12   0  176.68   11.20
  -2  12   0  195.58   18.60
   3 -12   0   -1.40    3.30
  -3  12   0    0.70    7.00
   3  12   0    7.10    7.20
   3  12   0   -0.20    2.60
  -3  12   0   -5.90    2.50
  -3  12   0   -1.10    2.80
   3  12   0    1.40    4.10
   3 -12   0   -1.40    2.10
  -3 -12   0   -3.00    2.30
   3 -12   0   -0.50    6.90
  -3 -12   0   -0.90    8.00
   4 -12   0    1.70    3.90
   4  12   0   -3.10    6.20
  -4  12   0   -0.50    3.40
  -4 -12   0   -0.60    3.30
  -4 -12   0   -1.20    8.10
  -4  12   0    3.90    4.10
   4 -12   0    0.80    2.50
   4  12   0   -7.60    4.00
   4 -12   0   -6.70    7.30
   5  12   0    1.00    7.90
   5  12   0   -4.00    4.40
  -5  12   0   -1.60    8.70
   5 -12   0   -1.30    2.50
   5 -12   0    6.20    5.30
   5 -12   0   -3.50    8.30
  -5  12   0    0.20    3.50
  -5  12   0    2.40    3.90
  -5 -12   0   -0.40    3.70
   5 -12   0    1.30    6.00
   6 -12   0    6.00    6.20
  -6 -12   0   12.70    4.90
  -6  12   0  -18.60   10.60
   6  12   0    6.10    6.60
  -6  12   0   14.30    5.90
   6  12   0   11.50    9.00
   6  12   0  -10.70   12.00
   6 -12   0   -4.20   13.70
  -7  12   0   11.00   13.60
   7 -12   0   -2.50    7.80
  -7 -12   0   -0.30    4.10
  -7  12   0   -1.00    5.50
   7  12   0    2.20   14.30
   7 -12   0   -5.80    7.60
   7 -12   0   -8.20   16.30
   7  12   0   11.70    6.90
   8 -12   0   35.10   12.80
  -8  12   0   13.20    8.90
   8  12   0   17.30    9.50
  -8 -12   0   32.30    8.90
   8  12   0   21.30   17.10
  -8 -12   0    7.90    4.90
   0  13   0    2.10    2.50
   0  13   0    0.50    3.30
   0  13   0    2.80    2.70
   0  13   0    7.80    8.60
   0 -13   0   -1.90   10.50
   0 -13   0    0.40    3.60
   0 -13   0   -3.60    3.00
   0 -13   0   -0.40    2.50
   1 -13   0    1.90    3.40
  -1  13   0    1.00    2.00
  -1 -13   0    2.20    3.30
  -1 -13   0    5.20    3.30
   1  13   0    0.60    3.20
   1  13   0    2.40    2.10
  -1  13   0   -0.60    7.80
  -1 -13   0   -6.00    7.70
  -1  13   0    1.20    2.70
  -1  13   0   -3.10    2.80
   1 -13   0   -5.00    9.40
   1 -13   0    0.40    2.50
   1  13   0   -2.60    7.60
   1  13   0    1.00    3.20
  -2 -13   0   73.19    9.30
   2  13   0   77.89    7.20
   2 -13   0   86.99    8.90
  -2 -13   0   92.29   18.10
   2  13   0   94.39   16.20
   2  13   0   73.79    8.30
  -2  13   0  100.39   17.80
   2  13   0   80.29    4.40
  -2 -13   0   75.89    8.30
   2 -13   0   77.49    6.70
   2 -13   0   95.99   19.50
  -2  13   0   79.89    7.80
  -2  13   0   85.49    8.60
  -3  13   0    2.10    3.80
  -3  13   0   -7.60    7.60
   3  13   0    1.40    7.30
   3  13   0    1.00    4.20
   3 -13   0   -8.00   10.60
  -3 -13   0    2.90    3.70
   3 -13   0    0.50    3.70
  -3  13   0    6.30    3.90
  -3 -13   0   -1.20    3.00
   3 -13   0   -3.70    2.30
  -4 -13   0    8.60    5.10
  -4  13   0    7.00    9.90
  -4 -13   0    1.10    3.60
   4  13   0   16.60    8.60
   4 -13   0    0.20    4.40
   4 -13   0    7.20    3.10
   4 -13   0   -7.20   10.80
   4  13   0    4.30    4.30
  -4  13   0    6.80    4.80
  -4  13   0    8.30    4.80
  -4 -13   0    5.30    9.70
  -5  13   0    1.30    4.10
  -5  13   0  -15.60    9.20
   5 -13   0   -2.20    2.90
   5  13   0    5.10    5.60
   5 -13   0    5.30    6.80
   5 -13   0  -16.00   11.70
   5  13   0  -11.00    6.90
  -5  13   0   -1.40    4.70
  -6  13   0   90.69   12.60
  -6 -13   0  121.89   12.20
   6 -13   0   91.59   13.40
   6  13   0   94.49   14.40
  -6 -13   0  105.19    9.30
  -6  13   0   54.29   17.10
   6  13   0  103.29   21.30
   6 -13   0   77.99   23.00
  -7 -13   0   10.80    7.80
  -7  13   0   10.50   15.20
   7 -13   0   -9.30    8.80
   7 -13   0   20.60   20.40
   7 -13   0    5.60    8.60
   7  13   0    6.70    7.20
  -7  13   0   -2.30    5.70
   0 -14   0  316.27   15.00
   0  14   0  271.97   15.10
   0  14   0  280.67   12.90
   0 -14   0  367.96   31.40
   0  14   0  312.17   14.00
   0  14   0  294.97   25.50
   0 -14   0  282.57   16.40
   1 -14   0    0.70    3.50
  -1  14   0    0.50    2.30
   1  14   0    1.30    8.50
   1  14   0   -2.60    3.20
  -1  14   0    0.20    2.60
   1  14   0   -2.30    3.20
  -1  14   0    1.20    6.30
  -1  14   0   -2.20    3.30
  -1 -14   0   -2.10   10.20
   1 -14   0    4.10    3.10
   1  14   0    0.00    2.00
  -1 -14   0   -0.20    3.20
   1 -14   0   -3.10   10.60
  -1 -14   0    3.40    2.90
   2 -14   0   -1.00    7.60
  -2  14   0    2.80    3.70
  -2  14   0   -4.50    3.70
  -2 -14   0    2.50    3.70
   2 -14   0    4.20    3.20
   2 -14   0    0.40    3.60
   2  14   0    6.50    3.60
   2  14   0   -2.10    3.60
   2  14   0    1.40    1.80
  -2  14   0   -5.70    8.70
  -2 -14   0   -1.70    4.20
   2  14   0   12.00    9.50
  -3  14   0    4.80    4.60
   3 -14   0   -2.40    2.80
   3 -14   0  -23.20   10.80
   3  14   0    6.10    4.50
  -3 -14   0   -8.40    9.50
  -3 -14   0   -1.50    4.10
  -3  14   0   -5.50    6.40
   3 -14   0   -2.80    4.30
   3  14   0   -1.80    8.10
  -3 -14   0    0.00    3.90
  -3  14   0   -7.40    2.60
  -4 -14   0  109.49   19.60
  -4 -14   0   94.29    9.70
  -4  14   0   75.39   17.50
   4 -14   0  107.49    7.70
   4 -14   0  101.89   22.60
   4  14   0  100.19   18.70
  -4  14   0  102.09   12.20
  -4 -14   0   95.99   12.20
   4 -14   0   94.89   12.70
   4  14   0  117.39   12.70
  -4  14   0  100.29    9.90
  -5 -14   0    2.10    4.10
  -5  14   0    3.10    5.00
   5  14   0   -0.90    6.00
  -5 -14   0   -7.30    5.20
   5 -14   0   -2.00    6.70
   5 -14   0   -1.50    3.60
  -5  14   0   -3.60   11.30
   5  14   0    3.20   11.60
   5 -14   0    7.90   15.70
  -5  14   0   -6.70    4.50
  -6  14   0  -29.30   13.10
  -6  14   0   -2.50    5.40
   6  14   0    7.60    6.30
   6 -14   0   -1.70    7.90
  -6 -14   0   -5.60    4.10
   6 -14   0    7.20   19.30
  -6 -14   0    9.70    6.50
   6  14   0  -10.20   16.80
   7 -14   0  -14.60    9.40
   7  14   0   17.80   23.90
  -7 -14   0    5.80    5.20
   0 -15   0    1.30    3.50
   0  15   0   -7.80    3.30
   0 -15   0   -1.30   12.80
   0  15   0    5.10   11.60
   0  15   0    1.90    3.20
   0  15   0   -3.20    2.80
   0 -15   0    0.00    3.50
  -1  15   0    0.30    3.80
  -1  15   0   -2.70    2.30
   1  15   0   -4.90    9.00
  -1  15   0   -0.20    3.00
   1 -15   0    1.40    3.20
   1 -15   0   -1.80    4.40
  -1  15   0   -0.90   10.00
   1  15   0   -3.10    3.50
   1  15   0    1.40    2.40
  -1 -15   0   -0.40    4.00
  -1 -15   0   -0.10    3.70
   1  15   0    2.80    3.80
   1 -15   0   -5.50   12.00
   2  15   0   80.29   17.40
   2  15   0   70.39    4.80
   2 -15   0   83.59    7.80
  -2  15   0   83.29    8.50
   2  15   0   79.39   10.40
  -2  15   0   59.89   14.10
   2 -15   0   70.79   10.30
   2  15   0   77.39    8.80
   2 -15   0   79.89   20.70
  -2 -15   0   73.99    9.90
  -2 -15   0  100.39   21.40
  -3  15   0   -0.70    8.20
  -3 -15   0    2.70   13.10
   3 -15   0    0.70    5.10
   3 -15   0    8.70   16.70
   3  15   0   10.80   10.50
  -3 -15   0    2.60    4.60
  -3 -15   0   -3.20    3.90
  -3  15   0    5.80    5.00
   3  15   0    8.50    5.10
   3 -15   0    2.20    3.40
  -3  15   0    0.60    4.70
   4  15   0    2.90    5.80
  -4  15   0   -0.60    4.80
  -4  15   0    2.80   11.80
  -4  15   0    1.40    4.60
  -4 -15   0    2.40   13.90
   4 -15   0    5.30    3.90
   4 -15   0   11.50   17.50
  -4 -15   0   -6.00    4.30
  -4 -15   0   -1.90    4.20
   4 -15   0    3.90    5.80
   4  15   0    3.60   10.90
   5 -15   0    1.60    7.30
   5  15   0    4.50    6.10
  -5  15   0    6.40    6.40
   5 -15   0    7.20   19.40
  -5 -15   0   -3.90    5.60
   5 -15   0    1.80    4.20
  -5  15   0   15.20   15.30
  -5  15   0    3.70    5.10
  -5 -15   0   -7.00    4.40
   6 -15   0   -1.40    8.70
   6  15   0    5.90    8.10
   6 -15   0  -21.90   23.00
   6  15   0    9.40   21.30
  -6 -15   0   -8.30    6.50
  -6 -15   0    0.90    4.80
  -6  15   0    9.90   19.30
  -6  15   0    6.20    7.30
   0  16   0  132.39   11.40
   0 -16   0  150.68   12.70
   0  16   0  132.59    8.70
   0 -16   0  135.89   10.90
   0  16   0  138.09   23.30
  -1  16   0    0.00    4.50
   1 -16   0    7.00    5.40
   1  16   0   -2.30    2.70
   1  16   0    1.50    8.50
   1  16   0    4.00    4.30
  -1  16   0    1.90    3.80
   1 -16   0   -6.60   14.90
  -1  16   0    0.90   10.80
  -1 -16   0    2.10    5.20
  -1 -16   0   -6.30   14.90
   1 -16   0   -2.10    3.90
  -1 -16   0    3.20    4.70
   1  16   0    0.40    4.10
  -1  16   0    0.40    2.40
  -2  16   0   15.40   10.40
   2 -16   0   11.50   16.60
   2  16   0   17.40    3.10
   2  16   0    7.70   11.70
  -2 -16   0   15.10    5.90
  -2  16   0   15.50    4.80
   2 -16   0   21.80    5.50
  -2  16   0    7.20    5.00
  -2 -16   0   22.40    6.80
   2  16   0    8.30    5.50
  -3  16   0   -7.60   12.30
  -3 -16   0    5.10   15.20
   3  16   0   -0.40    5.20
  -3 -16   0   -2.20    4.80
  -3 -16   0   11.80    6.10
  -3  16   0   -4.20    4.70
   3  16   0    1.50   11.10
   3 -16   0    1.90    3.90
   4  16   0   21.20    7.70
   4 -16   0    8.10   20.30
  -4  16   0    1.80   11.20
  -4  16   0   27.50    8.00
   4 -16   0   23.40    5.80
  -4 -16   0   17.60    6.30
  -4  16   0   23.80    7.10
  -4 -16   0   26.90    7.50
   4 -16   0    2.50    7.90
   5  16   0    3.90    7.00
  -5 -16   0    0.90    6.90
  -5  16   0   -3.20    5.20
  -5  16   0  -29.40   16.40
   5 -16   0    5.10    7.60
  -5 -16   0    6.00    5.50
   5 -16   0  -39.90   20.70
   6 -16   0   -3.10   10.80
  -6 -16   0   10.20    8.30
  -6 -16   0    6.00    6.00
   0  17   0    3.80    3.50
   0  17   0    4.60    4.40
   0  17   0    2.30    3.80
   0 -17   0   -1.60   11.40
   0  17   0   -7.70   12.20
   0 -17   0    2.50    5.30
   0 -17   0    1.10    4.30
   1  17   0   16.00   13.00
   1  17   0   -0.40    3.10
   1  17   0   -2.90    4.30
   1 -17   0   -0.90    4.60
   1 -17   0   -7.30    4.40
  -1  17   0   -4.60    2.80
  -1 -17   0    4.80    5.20
  -1  17   0    1.60    4.10
  -1  17   0   16.80   14.30
  -1 -17   0    4.40    4.80
  -1  17   0   -4.90    4.80
  -2 -17   0  228.38   15.30
   2  17   0  212.18   14.60
  -2  17   0  200.38   28.30
   2 -17   0  212.08   16.80
  -2 -17   0  222.98   16.20
   2 -17   0  211.48   13.20
   2  17   0  212.98    8.90
  -2  17   0  208.78   13.60
   2  17   0  192.68   27.00
   2 -17   0  356.86   44.60
  -2 -17   0  321.47   35.70
  -2  17   0  227.68   16.20
   3 -17   0    2.40   19.90
  -3  17   0   -2.00    4.60
  -3  17   0    0.10    4.80
   3 -17   0    4.70    5.00
   3  17   0   -9.40    5.90
  -3 -17   0    0.60    5.70
  -3 -17   0    3.40    5.30
   3 -17   0    2.80    6.30
  -4 -17   0   19.50    7.50
  -4  17   0  -12.80   16.40
  -4 -17   0   10.30    5.90
   4 -17   0   18.10   30.30
  -4  17   0   18.70    7.30
   4 -17   0   18.90    9.60
   4  17   0    7.70    7.50
   4 -17   0   13.20    6.10
   5 -17   0    1.50    8.70
  -5  17   0    2.20    6.00
  -5  17   0  -21.50   21.40
  -5 -17   0   -3.30    7.60
   5  17   0   -3.50    7.60
  -5 -17   0    0.60    5.80
   5 -17   0    8.60   30.60
   0  18   0   31.50   18.30
   0  18   0   31.00    5.80
   0 -18   0    5.30   22.10
   0 -18   0   39.40    9.20
   0 -18   0   36.80    7.80
   0  18   0   23.60    6.20
   1  18   0   -5.90    3.60
   1  18   0    1.40    5.20
   1 -18   0   -0.60    5.20
  -1 -18   0  -19.10   20.40
   1 -18   0    3.70    5.00
  -1 -18   0   -2.50    5.00
   1  18   0   -5.40   15.20
  -1  18   0   -8.10   15.10
   1 -18   0  -13.70   20.20
  -1  18   0   -1.90    4.80
  -1 -18   0    1.40    6.10
  -1  18   0    2.30    5.50
  -2 -18   0    0.20    5.70
  -2 -18   0   12.40    6.90
  -2  18   0    8.20    6.10
   2  18   0   13.20    6.70
   2 -18   0    9.10    6.00
  -2  18   0   24.30    6.90
   2 -18   0    8.30    7.70
  -2  18   0    8.30   17.50
  -3 -18   0    4.80    6.10
   3  18   0   -5.90    6.20
  -3 -18   0   -6.50    5.20
   3 -18   0  -28.20   23.70
   3 -18   0    6.00    5.90
  -3  18   0    0.20    5.50
   3 -18   0    6.70    7.50
  -3  18   0   -6.30   13.60
   4 -18   0   47.60   34.40
  -4  18   0   49.90   10.00
  -4  18   0   35.80   23.20
   4  18   0   44.40   10.40
   4 -18   0   79.49   14.30
   0 -19   0   11.50    7.40
   0  19   0   -2.00    4.50
   0 -19   0    7.40    6.40
   0  19   0  -22.50   16.20
   0 -19   0  -18.50   25.20
   0  19   0    2.30    5.00
   1 -19   0   45.00   27.80
   1 -19   0    0.70    6.30
   1 -19   0    1.70    6.40
   1  19   0   -1.60    5.90
  -1 -19   0    3.90    6.90
  -1  19   0   -1.00    5.00
  -1 -19   0   -0.30    5.80
  -2  19   0   11.00    6.30
   2 -19   0   -0.90    6.10
  -2  19   0    6.90   20.40
   2  19   0   -2.80    6.60
   2 -19   0   26.10   33.20
  -2 -19   0    9.30    7.20
   2 -19   0    1.30    6.90
  -1   0   1    0.20    0.50
   1   0   1    0.10    0.30
  -1   0   1    0.80    0.40
  -1   0   1   -0.20    0.30
  -1   0  -1    0.40    0.40
   1   0   1    0.10    0.20
  -1   0  -1   -0.30    0.30
  -1   0  -1    0.30    0.20
  -1   0  -1    1.10    0.50
   1   0  -1    0.40    0.40
  -1   0  -1    0.10    0.30
  -1   0  -1    0.10    0.30
   1   0   1    0.00    0.20
   1   0   1    0.30    0.30
  -1   0   1    0.40    0.30
   1   0   1    1.30    0.70
  -1   0  -1    1.00    0.80
   1   0  -1    0.20    0.30
  -1   0   1    0.10    0.30
   1   0   1    0.10    0.40
   1   0  -1    3.00    0.80
   1   0   1   -0.40    0.20
   2   0   1    1.40    1.60
  -2   0   1    0.90    2.00
  -2   0   1   -2.30    1.70
   2   0  -1    1.80    1.90
   2   0   1    4.00    2.30
  -2   0   1    2.60    1.50
  -2   0  -1    0.20    1.10
   2   0   1   -3.70    1.30
  -2   0   1    1.90    1.80
   2   0   1    3.50    1.00
  -2   0  -1    1.30    1.00
  -2   0   1    0.40    0.80
  -2   0  -1    2.10    0.80
   2   0   1    2.30    0.70
  -2   0   1    1.20    0.70
  -2   0   1    0.60    0.80
   2   0  -1   -1.10    1.30
   2   0  -1   -0.70    1.60
  -2   0   1    0.30    0.60
  -2   0  -1    7.80    2.90
  -2   0  -1    4.40    2.20
   3   0   1   -0.40    1.70
  -3   0  -1    0.40    0.90
  -3   0  -1   -0.10    1.10
  -3   0   1    0.00    0.70
   3   0  -1    2.10    1.50
  -3   0  -1    0.80    1.00
   3   0   1    0.40    1.90
  -3   0  -1   -0.30    0.80
  -3   0   1    0.70    1.50
  -3   0   1    0.80    0.80
   3   0  -1   -0.10    1.20
  -3   0  -1   -0.10    2.00
   3   0  -1   -0.10    1.80
  -3   0   1   -1.20    1.40
   3   0   1    3.10    1.90
  -3   0   1    1.00    0.80
  -3   0   1   -0.70    1.00
  -3   0   1    1.20    0.90
  -3   0  -1    2.80    1.60
   3   0   1    1.20    1.40
   3   0  -1   -0.80    1.30
  -3   0   1    0.00    1.20
  -3   0  -1    1.50    1.00
  -3   0   1    1.80    2.20
  -3   0   1    0.10    0.70
  -4   0  -1    1.10    1.80
  -4   0   1   10.00    3.80
   4   0  -1    0.10    2.20
  -4   0   1    1.60    1.70
  -4   0   1   -1.50    2.50
  -4   0   1   -0.90    1.00
   4   0  -1    3.10    2.30
  -4   0  -1    0.10    1.30
  -4   0  -1   -2.40    3.30
   4   0   1   -2.00    1.80
  -4   0   1   -2.10    1.50
  -4   0  -1    5.60    1.50
  -4   0   1   -0.70    1.10
  -4   0  -1    1.20    1.90
   4   0  -1   -2.50    1.80
   4   0   1    0.60    2.20
   4   0   1   -0.60    2.40
  -4   0  -1    0.30    1.40
   4   0  -1   -0.20    2.10
  -4   0   1   -0.60    0.90
   4   0   1   -0.70    2.50
   5   0   1   -2.60    2.70
  -5   0  -1    3.00    2.00
  -5   0  -1   -0.70    1.80
  -5   0  -1   -6.30    3.30
   5   0   1    2.90    2.70
   5   0  -1    2.70    2.60
  -5   0   1   -0.50    1.30
  -5   0  -1    1.00    1.00
   5   0   1   -0.90    2.70
  -5   0  -1    5.50    1.40
  -5   0   1   -2.20    3.10
   5   0   1    2.50    2.90
  -5   0  -1   -0.80    1.50
   5   0  -1    3.60    3.00
  -5   0  -1   -1.30    2.20
  -5   0   1   -2.00    1.10
   5   0  -1    0.00    2.90
  -5   0   1    1.20    2.00
  -5   0   1   -3.60    2.20
  -5   0   1   -0.80    1.60
   6   0   1    1.60    3.30
   6   0  -1   -2.80    3.40
  -6   0  -1   -1.20    3.30
   6   0  -1    1.70    2.90
  -6   0  -1    0.30    2.20
  -6   0   1    0.90    3.80
   6   0  -1    1.30    4.20
  -6   0   1    1.90    2.50
  -6   0  -1    7.50    3.00
  -6   0  -1    4.40    4.40
  -6   0   1    1.80    1.80
   6   0   1    2.20    3.90
  -6   0   1    1.40    3.70
  -6   0   1    0.60    2.20
  -6   0  -1   -2.10    2.00
  -6   0   1   -1.80    2.30
  -6   0   1    0.10    1.30
   6   0   1   -2.20    3.70
   6   0  -1   -6.90    2.60
   6   0   1    1.30    3.30
  -7   0   1   -0.30    2.90
  -7   0   1   -1.90    1.90
   7   0   1   -1.30    3.80
   7   0  -1    0.40    4.00
   7   0   1    0.80    4.60
  -7   0  -1   -3.90    5.40
  -7   0  -1   -1.20    2.30
   7   0  -1    4.30    4.40
  -7   0  -1    5.10    3.30
  -7   0   1    3.00    2.30
   7   0   1    2.30    4.80
  -7   0   1    2.20    4.00
  -7   0  -1    2.00    2.70
  -7   0   1    3.50    4.50
   7   0  -1    2.70    3.70
   8   0   1    1.40    6.90
   8   0  -1    0.10    5.80
  -8   0   1   -0.40    2.80
   8   0  -1   -2.70    4.10
  -8   0   1    1.60    2.40
   8   0   1   -0.30    4.30
  -8   0  -1    4.70    3.40
  -8   0   1    0.30    3.20
  -8   0  -1   -0.10    2.80
  -8   0  -1    2.90    3.30
   8   0   1   -2.80    5.80
   9   0   1   -1.90    6.70
  -9   0   1    7.90    4.60
   9   0  -1    7.90    6.90
  -9   0  -1    0.10    3.80
   9   0   1   10.20    7.30
   9   0   1   -6.10    6.60
  -9   0  -1   -6.40    3.40
  -9   0   1   -1.00    2.70
  -9   0  -1    0.60    3.90
  -9   0   1   -1.80    2.80
   9   0  -1    6.00    5.50
   9   0   1   -0.30    6.00
  10   0   1    2.90    7.30
 -10   0   1  -10.10    5.10
 -10   0   1    5.20    5.70
  10   0  -1   -2.10    7.00
 -10   0  -1   -2.70    5.20
  10   0   1    4.30    8.30
  10   0  -1    0.80    7.40
 -10   0  -1   -6.30    4.20
  -1  -1  -1   49.00    2.80
   1   1  -1   45.70    1.80
  -1  -1  -1   44.80    2.40
   1   1  -1   41.70    2.60
  -1   1   1   48.00    2.70
  -1  -1  -1   47.40    1.70
   1  -1   1   42.80    2.50
  -1   1   1   43.90    2.00
  -1   1   1   46.70    2.00
  -1  -1  -1   43.10    2.40
   1  -1   1   47.50    2.20
  -1   1   1   45.00    2.10
   1  -1   1   42.30    2.30
  -1  -1  -1   44.80    3.50
  -1   1   1   45.40    2.00
  -1   1   1   47.40    3.00
  -1  -1  -1   47.10    2.20
   1  -1   1   44.60    2.10
   1   1  -1   42.20    2.30
  -1  -1   1   45.00    2.70
   1  -1  -1   43.40    2.00
  -1   1  -1   49.50    2.40
  -1   1  -1   50.19    2.10
  -1   1  -1   43.20    3.20
   1   1   1   46.10    2.70
   1   1   1   43.60    2.30
  -1   1  -1   41.90    2.10
  -1  -1   1   45.60    1.70
   1   1   1   47.70    2.40
  -1  -1   1   45.40    2.40
   1  -1  -1   41.60    1.90
  -1   1  -1   40.90    2.40
   1   1   1   43.60    1.80
   1  -1  -1   44.10    2.60
  -1  -1   1   46.60    2.70
   1  -1  -1   43.50    1.90
   1   1   1   49.10    2.10
   2  -1  -1    0.40    0.50
   3  -1   1  653.23   22.70
  -3  -1  -1  622.74   23.60
   3  -1   1  664.63   18.20
  -3  -1  -1  687.03   19.30
  -3   1   1  680.73   18.60
  -3  -1  -1  681.83   19.40
   3   1  -1  672.23   20.40
   3  -1   1  665.33   18.40
   3  -1   1  671.03   20.90
  -3  -1  -1  673.03   21.60
  -3   1   1  659.43   19.60
  -3   1   1  708.13   20.80
  -3   1   1  675.03   17.90
   3  -1   1  671.93   21.40
   3  -1   1  646.74   22.70
   3   1  -1  689.43   22.00
  -3  -1  -1  681.83   19.70
  -3   1   1  664.23   22.20
   3   1  -1  665.73   20.30
  -3   1   1  679.53   20.90
  -3   1   1  692.23   21.40
   3   1  -1  639.54   22.30
  -3  -1  -1  660.23   19.80
  -3  -1  -1  666.03   22.70
   3   1   1  642.64   22.70
   3  -1  -1  681.23   21.60
  -3   1  -1  684.93   21.00
   3   1   1  644.54   20.00
  -3   1  -1  682.53   20.10
  -3   1  -1  681.83   19.70
   3  -1  -1  650.83   21.70
   3   1   1  683.83   22.80
   3   1   1  657.33   22.10
   3  -1  -1  662.53   22.60
  -3  -1   1  687.93   22.80
  -3   1  -1  680.33   24.20
   3   1   1  636.04   19.00
  -3   1  -1  653.43   19.70
  -3  -1   1  678.73   22.10
  -3  -1   1  664.93   21.50
  -3  -1   1  669.03   17.90
  -3  -1   1  678.43   18.80
   3  -1  -1  641.94   20.40
  -3  -1   1  675.23   20.10
  -4   1   1 1722.03   43.50
  -4  -1  -1 1721.53   45.50
  -4  -1  -1 1721.03   46.60
   4  -1   1 1696.43   48.20
  -4   1   1 1743.03   50.79
  -4   1   1 1719.53   46.50
   4   1  -1 1620.84   47.30
  -4   1   1 1714.03   48.40
   4   1  -1 1694.33   50.69
   4  -1   1 1690.53   51.19
  -4  -1  -1 1710.03   46.50
   4   1  -1 1713.63   49.50
   4   1  -1 1707.53   47.20
  -4  -1  -1 1702.03   45.90
   4  -1   1 1646.34   48.60
  -4   1   1 1738.83   45.60
  -4  -1  -1 1704.63   48.80
  -4  -1  -1 1712.33   52.49
  -4  -1  -1 1650.73   50.49
   4  -1   1 1751.72   50.69
   4  -1  -1 1647.04   48.70
  -4   1  -1 1679.53   46.90
   4  -1  -1 1756.62   49.40
  -4   1  -1 1789.72   46.30
   4  -1  -1 1732.73   48.00
  -4  -1   1 1726.33   45.80
   4   1   1 1689.03   50.89
   4  -1  -1 1683.43   50.89
  -4   1  -1 1748.82   46.60
  -4  -1   1 1728.53   47.10
  -4  -1   1 1753.42   44.70
  -4  -1   1 1761.92   45.30
   4   1   1 1778.62   50.09
  -4  -1   1 1727.13   44.70
  -4  -1   1 1651.23   50.69
  -4  -1   1 1648.34   49.20
   4   1   1 1707.23   49.99
   4   1   1 1613.54   47.20
  -4   1  -1 1738.43   48.00
  -4   1  -1 1678.53   52.59
   5   1  -1  507.95   20.40
  -5   1   1  499.15   14.20
   5  -1   1  502.45   21.20
   5   1  -1  504.95   18.30
  -5  -1  -1  515.15   17.80
  -5  -1  -1  531.55   20.00
   5   1  -1  499.45   21.80
  -5  -1  -1  536.45   17.90
   5  -1   1  528.15   19.80
   5  -1   1  513.05   20.10
  -5   1   1  512.85   19.30
   5  -1   1  550.94   23.00
  -5   1   1  544.65   17.30
  -5   1   1  514.15   17.90
  -5  -1  -1  493.85   17.10
  -5   1   1  489.15   14.10
   5   1  -1  503.55   18.90
  -5   1   1  543.55   22.50
  -5  -1  -1  506.05   16.20
  -5  -1  -1  520.75   23.10
  -5  -1   1  520.95   18.30
  -5   1  -1  526.15   23.90
  -5   1  -1  500.95   18.90
   5   1   1  465.85   18.50
  -5   1  -1  492.55   18.00
   5   1   1  527.75   21.00
  -5  -1   1  504.55   16.10
  -5  -1   1  507.45   16.50
   5   1   1  563.74   22.90
  -5  -1   1  499.45   20.40
  -5  -1   1  510.95   19.60
   5  -1  -1  521.95   19.40
  -5   1  -1  509.35   17.10
  -5  -1   1  523.25   16.40
  -5  -1   1  499.35   15.70
   5  -1  -1  509.45   20.60
  -5  -1   1  492.25   16.60
   5  -1  -1  491.25   19.90
  -5   1  -1  542.25   18.10
   5  -1  -1  486.25   21.90
   6  -1   1   10.70    4.70
  -6   1   1    5.50    2.70
  -6  -1  -1    6.60    4.40
   6   1  -1    3.40    3.70
  -6  -1  -1    3.60    2.10
   6  -1   1   -0.90    3.90
  -6  -1  -1    5.20    2.50
  -6   1   1    7.00    3.30
   6   1  -1    0.50    3.40
  -6  -1  -1    4.10    2.70
  -6   1   1    5.60    2.10
  -6   1   1    0.70    3.00
  -6  -1  -1    3.50    2.40
  -6  -1  -1    2.60    4.70
   6  -1   1    1.00    3.00
  -6   1   1    3.10    4.60
  -6  -1  -1    0.60    2.20
  -6  -1   1    1.90    3.50
  -6   1  -1    5.10    2.50
  -6  -1   1    3.70    2.30
  -6  -1   1    4.20    2.50
  -6  -1   1    3.00    2.00
   6  -1  -1    6.20    4.30
  -6   1  -1    3.40    3.20
  -6   1  -1    6.70    2.50
  -6  -1   1    2.50    1.80
   6  -1  -1    1.80    3.90
  -6   1  -1   -2.10    5.00
   6   1   1   -2.20    3.40
   6   1   1    6.30    3.60
   6  -1  -1    2.30    2.90
   6   1   1    3.00    3.90
  -6  -1   1    1.90    2.70
  -6   1  -1    6.90    3.50
  -7   1   1    3.60    3.90
  -7  -1  -1    1.40    1.50
  -7   1   1    0.80    2.40
  -7   1   1    1.50    2.90
   7   1  -1   -0.70    4.40
   7   1  -1   -1.70    3.30
  -7  -1  -1   -3.40    2.20
   7  -1   1    6.60    5.00
  -7  -1  -1    0.80    2.60
  -7   1   1    0.80    2.20
   7  -1   1    0.90    5.10
   7  -1   1    3.40    3.70
  -7  -1  -1    1.80    2.60
   7   1  -1   -0.10    3.60
  -7   1   1   -2.50    5.30
   7   1  -1    0.50    3.80
   7   1   1    3.60    4.40
   7  -1  -1    2.60    3.30
  -7  -1   1   -1.30    2.20
   7  -1  -1   -2.90    3.10
   7   1   1    4.80    4.90
   7   1   1    1.00    3.90
  -7   1  -1   -3.90    2.30
  -7  -1   1    1.30    1.90
  -7  -1   1    0.90    1.80
  -7   1  -1    1.60    3.80
  -7   1  -1    3.50    3.30
   7  -1  -1    1.50    4.20
  -7  -1   1    2.70    2.40
  -7   1  -1   -2.20    2.70
  -8  -1  -1   -3.60    2.80
  -8   1   1    5.60    6.70
   8  -1   1    2.80    4.60
   8  -1   1    4.00    6.70
  -8  -1  -1    0.00    2.70
  -8  -1  -1    0.00    2.90
  -8   1   1    0.50    2.90
   8   1  -1   -3.60    3.30
  -8   1   1    0.70    3.90
   8   1  -1    0.70    5.10
   8   1  -1    6.40    3.70
  -8   1   1    3.90    2.90
   8  -1   1   -1.10    6.40
   8   1  -1    0.70    6.40
  -8   1  -1    5.10    4.00
   8  -1  -1    0.70    5.80
  -8  -1   1    1.70    3.50
   8   1   1    8.80    8.70
   8  -1  -1   -2.70    5.30
   8   1   1   -3.40    4.80
   8   1   1    4.30    5.10
   8   1   1   -5.40    5.00
   8  -1  -1    1.40    4.10
  -8  -1   1   -0.60    2.00
  -8   1  -1   -5.70    7.40
  -8   1  -1    0.20    3.70
  -8  -1   1   -1.50    2.50
  -8   1  -1   -1.40    3.10
  -9  -1  -1    7.70    4.00
   9  -1   1   11.90    6.40
   9   1  -1   12.90    6.50
   9   1  -1   -7.40    7.20
   9  -1   1   12.90    8.80
  -9   1   1   11.30    4.10
  -9   1   1    8.50    3.50
   9  -1   1   17.70   10.10
  -9  -1  -1   10.20    4.00
  -9   1   1   11.10    5.90
  -9  -1  -1    6.80    4.40
  -9   1  -1   14.10    5.40
   9  -1  -1   15.10    6.10
   9  -1  -1   13.20    6.80
  -9   1  -1   17.90    4.30
   9   1   1   15.90    6.00
   9  -1  -1    3.20    6.70
  -9  -1   1   11.90    2.40
  -9  -1   1   10.50    2.60
   9   1   1   10.10    7.20
  -9   1  -1    9.70    5.00
   9   1   1   13.80    6.50
  -9   1  -1   33.20   11.00
   9   1   1    6.30    5.90
  -9  -1   1    8.50    5.20
  10  -1   1   -2.10    6.60
  10  -1   1   11.30    9.30
  10   1  -1   -0.20    8.90
  10  -1   1   27.10    7.70
  10   1  -1   -5.20    6.90
 -10  -1  -1   -0.30    5.20
 -10  -1  -1   -2.40    3.40
 -10   1   1   -3.10    5.30
 -10   1   1   -3.00    5.70
 -10   1  -1    6.20    5.90
  10  -1  -1   -1.80    6.40
  10  -1  -1    2.80    8.70
  10   1   1    5.00    7.70
 -10  -1   1   -4.20    5.00
  10   1   1   -5.90    7.80
   0   2  -1  495.05   13.90
   0   2  -1  485.15   16.10
   0   2  -1  493.65   13.70
   0  -2   1  491.45   13.70
   0   2   1  490.55   13.70
   0   2  -1  479.85   13.70
   0   2   1  515.85   14.60
   0  -2   1  505.75   13.90
   0  -2   1  509.45   13.50
   0  -2   1  501.85   13.70
   0   2  -1  502.75   13.60
   0  -2  -1  543.95   13.90
   0  -2  -1  489.35   14.50
   0  -2   1  510.65   13.90
   0   2  -1  497.85   13.40
   0   2   1  493.05   14.20
   0  -2   1  486.35   16.30
   0   2   1  487.65   16.80
   0  -2  -1  488.15   14.30
   0  -2  -1  523.25   14.30
   0   2   1  502.55   14.30
   1   2  -1 2076.39   51.89
   1  -2   1 1991.90   51.69
  -1   2   1 2055.09   51.69
  -1  -2  -1 2033.00   52.09
   1  -2   1 1975.50   50.79
  -1   2   1 1925.41   54.39
   1  -2   1 1999.10   51.49
  -1   2   1 1991.00   51.39
  -1  -2  -1 2051.49   51.69
  -1   2   1 2070.39   49.90
  -1   2   1 2037.30   49.80
   1   2  -1 1876.11   53.09
   1  -2   1 1992.10   54.69
   1   2  -1 2004.90   52.49
   1  -2   1 2001.80   50.59
  -1  -2  -1 2013.60   54.79
  -1   2   1 2081.29   51.29
  -1  -2  -1 1986.10   52.19
  -1   2   1 1971.50   52.29
  -1  -2  -1 2036.50   51.49
  -1  -2   1 1977.50   53.39
  -1  -2   1 2066.19   50.49
   1  -2  -1 1968.00   51.19
  -1   2  -1 2088.19   50.49
  -1   2  -1 2033.30   51.39
   1   2   1 2020.20   52.59
   1   2   1 2063.79   51.89
   1  -2  -1 2012.00   51.29
  -1   2  -1 2038.00   51.99
  -1   2  -1 2029.80   54.59
   1  -2  -1 1912.41   51.49
   1   2   1 1955.20   54.59
   1   2   1 2009.10   52.19
   1   2   1 1993.30   51.09
  -1  -2   1 2117.49   49.90
  -1   2  -1 2062.69   51.59
  -1  -2   1 1989.30   50.79
   2   2  -1 7449.56  184.78
  -2  -2  -1 7437.16  187.98
  -2  -2  -1 7487.05  186.48
   2  -2  -1 7534.55  185.18
  -2  -2   1 7288.87  187.98
  -2  -2   1 7825.92  188.38
   2   2   1 7325.57  185.78
  -3  -2  -1   11.00    1.70
   3   2  -1    9.30    2.50
   3  -2   1    7.60    1.90
  -3  -2  -1   11.00    2.20
  -3   2   1   14.80    1.90
  -3  -2  -1   13.70    3.00
   3  -2   1   11.40    3.10
  -3   2   1    9.50    2.30
   3  -2   1   10.00    2.60
  -3  -2  -1    9.70    1.90
   3   2  -1   14.60    3.10
   3  -2   1    7.80    3.10
  -3  -2  -1   13.20    2.60
  -3   2   1   11.10    1.30
   3   2  -1    7.70    2.60
   3   2  -1   14.00    3.20
   3   2  -1   11.30    1.60
  -3   2   1    9.40    1.80
  -3   2   1    8.70    2.50
   3  -2   1    6.30    1.80
  -3   2   1   11.00    3.40
   3  -2  -1   13.90    1.70
  -3   2  -1   11.20    2.10
   3  -2  -1    9.80    2.90
  -3  -2   1    9.40    1.60
  -3   2  -1   11.30    1.90
   3   2   1    8.20    1.80
  -3  -2   1    8.10    1.70
   3   2   1   10.30    2.90
   3  -2  -1    8.40    2.50
  -3  -2   1    9.00    2.80
  -3   2  -1   12.40    2.00
   3  -2  -1    4.60    1.90
  -3   2  -1   11.00    2.70
   3   2   1    7.60    1.60
   3  -2  -1   12.40    2.10
   3   2   1    9.20    2.90
  -3  -2   1   10.60    2.90
  -3  -2   1    8.80    1.40
  -3   2  -1    4.10    3.30
   3   2   1   10.70    3.60
   3  -2  -1    9.40    1.40
  -4   2   1 5156.68  130.59
  -4  -2  -1 5015.10  127.89
   4  -2   1 4972.90  125.39
  -4   2   1 5082.39  126.69
  -4  -2  -1 5113.89  126.89
   4   2  -1 5020.50  131.69
   4  -2   1 4990.50  133.09
  -4  -2  -1 5190.78  127.99
   4  -2   1 4969.30  130.89
  -4   2   1 5065.19  126.79
   4   2  -1 5130.09  129.69
   4  -2   1 4949.60  128.59
   4  -2   1 5003.90  125.49
  -4  -2  -1 5061.59  131.19
   4  -2   1 4930.51  133.19
  -4  -2  -1 5017.20  127.19
  -4   2   1 4987.30  126.59
  -4  -2  -1 4908.41  132.69
   4   2  -1 4827.32  131.89
  -4  -2   1 5087.39  127.49
  -4   2  -1 5008.60  135.19
  -4  -2   1 5153.38  125.89
   4  -2  -1 5030.00  132.69
  -4   2  -1 5066.89  128.09
  -4   2  -1 5205.48  130.19
   4   2   1 5013.00  132.49
   4  -2  -1 4930.41  130.89
   4   2   1 5041.50  132.09
   4  -2  -1 5091.99  128.39
   4  -2  -1 4917.51  132.69
   4  -2  -1 4886.81  127.29
  -4  -2   1 4873.11  132.59
  -4  -2   1 5166.28  126.39
   4   2   1 4934.61  127.79
  -4  -2   1 5047.00  128.09
  -4   2  -1 5119.19  127.69
   4   2   1 4979.90  126.39
  -4   2  -1 5046.60  127.19
   4   2   1 4945.60  132.29
   5  -2   1  125.89    8.00
   5  -2   1  117.29    8.70
   5   2  -1  121.99    7.50
  -5   2   1  117.99    6.70
  -5   2   1  123.99    6.30
   5   2  -1  107.49    9.30
  -5  -2  -1  122.49    6.90
  -5  -2  -1  113.59    6.80
  -5   2   1  129.89    6.60
  -5  -2  -1  108.79    8.70
  -5  -2  -1  121.89    7.10
  -5   2   1  120.59    6.40
   5  -2   1  113.59    9.90
  -5   2   1  117.29   10.00
  -5   2   1  131.19    8.50
   5   2  -1  137.39    9.50
   5   2  -1  108.89    7.80
   5  -2   1  120.29    9.80
  -5  -2  -1  123.09    6.60
  -5  -2   1  115.19   10.00
  -5   2  -1  115.09    7.80
  -5   2  -1  121.69   11.50
   5   2   1  116.99    7.40
  -5   2  -1  125.29    6.90
   5  -2  -1  125.49   10.00
  -5   2  -1  128.99    7.30
   5  -2  -1  132.09   10.40
  -5  -2   1  115.79    6.80
   5   2   1  112.59    9.10
   5   2   1  118.49    9.10
  -5  -2   1  133.39    5.80
  -5  -2   1  119.19    6.20
  -5  -2   1  117.09    6.10
   5  -2  -1  117.09    8.80
   5  -2  -1  119.79    7.60
  -5  -2   1  108.09    6.90
   5   2   1  124.59    9.80
  -5   2  -1  107.09    6.50
   6   2  -1   97.59    8.20
  -6  -2  -1   77.19    6.20
  -6  -2  -1   97.69    6.80
   6  -2   1  101.49   10.30
   6   2  -1  100.59    7.50
  -6  -2  -1   88.09    6.20
  -6   2   1   94.99    6.80
   6   2  -1   97.89    9.00
  -6   2   1   94.19   10.90
  -6  -2  -1   97.09    6.50
   6  -2   1  105.79   11.10
  -6  -2  -1   82.99    6.90
  -6   2   1   78.69    6.30
  -6   2   1   90.29    7.90
  -6   2   1   79.79    5.90
   6   2  -1   95.29    9.60
   6  -2   1   93.79    7.70
  -6  -2   1   74.49    6.50
  -6   2  -1   83.39    7.70
   6   2   1  115.09    9.90
   6  -2  -1   84.49    7.40
  -6  -2   1   89.69    9.10
   6  -2  -1  116.29   10.70
   6   2   1   93.29    9.50
  -6   2  -1   94.99   12.90
  -6  -2   1   87.29    6.20
  -6  -2   1   95.99    6.00
   6   2   1  110.69    9.90
  -6  -2   1  109.79    6.90
  -6   2  -1  115.99    7.60
   6   2   1  100.39    9.30
   6  -2  -1  100.39   10.30
  -6   2  -1   97.59    7.10
  -6   2  -1   85.39    6.40
  -6  -2   1   79.89    5.20
   7  -2   1   19.50    5.20
  -7  -2  -1   10.20    3.30
  -7  -2  -1   10.00    2.70
   7   2  -1   12.10    3.90
  -7  -2  -1   16.00    3.60
   7   2  -1   15.20    4.30
  -7  -2  -1   11.50    3.20
   7  -2   1    9.60    6.00
   7   2  -1   19.00    6.20
  -7   2   1   16.30    7.90
  -7  -2  -1   13.70    3.40
  -7   2   1   11.60    4.50
  -7   2   1   19.00    4.50
   7   2  -1   19.40    6.10
  -7   2   1   15.20    4.00
   7  -2   1   19.60    6.10
   7  -2  -1   10.60    5.80
  -7   2  -1   16.30    4.30
  -7  -2   1    9.90    3.50
   7  -2  -1   15.30    6.40
  -7  -2   1   14.40    4.00
  -7  -2   1   18.40    3.20
   7  -2  -1   17.60    5.00
   7   2   1   20.80    6.10
  -7  -2   1   13.80    3.30
  -7  -2   1   10.10    2.60
   7   2   1   21.30    6.30
   7   2   1   10.80    4.60
  -7   2  -1   17.40    3.90
  -7   2  -1   12.30    4.00
  -7   2  -1   17.10    8.20
  -7   2  -1   13.70    4.20
   7   2   1   15.90    6.40
  -8  -2  -1   13.00    3.60
   8  -2   1   11.10    4.90
   8   2  -1   15.20    2.40
  -8  -2  -1    9.80    3.00
  -8   2   1   14.10    3.80
  -8   2   1   11.40    4.90
   8  -2   1    7.80    8.10
  -8   2   1   10.50    3.70
   8   2  -1   16.80    6.30
  -8   2   1   12.20    5.20
  -8  -2  -1    8.80    3.40
  -8  -2  -1   14.50    4.20
   8  -2  -1   30.80    8.90
  -8   2  -1   20.20    9.60
  -8   2  -1   12.80    4.20
  -8  -2   1   15.90    3.90
   8   2   1   18.00    7.00
  -8   2  -1   18.40    5.70
   8  -2  -1   10.90    7.40
  -8  -2   1   17.50    3.20
   8   2   1   20.90    6.60
  -8  -2   1   13.10    4.10
  -8  -2   1   10.60    2.90
  -8  -2   1   11.00    2.40
  -8   2  -1   23.80    5.40
   8  -2  -1   20.20    5.50
  -9  -2  -1    7.50    3.90
   9   2  -1    2.20    6.60
   9  -2   1   35.60   11.00
  -9   2   1   -0.50    4.00
  -9   2   1    7.00    5.50
  -9  -2  -1    9.50    3.60
   9   2  -1   10.50    8.40
  -9   2   1    0.10    4.20
   9  -2   1    4.30    5.60
  -9  -2  -1    3.30    2.90
  -9   2   1   21.20    9.60
   9  -2   1   10.50    9.50
   9   2   1   13.10    4.80
   9  -2  -1   22.60    8.40
   9  -2  -1   -7.10    6.20
   9   2   1   10.80    8.00
  -9   2  -1   11.30   11.10
   9   2   1    5.10    5.00
  -9   2  -1    5.10    4.70
  -9   2  -1   15.90    6.00
   9  -2  -1   10.00    5.20
  -9  -2   1   13.50    4.90
   9   2   1   15.00    7.30
  10   2  -1    2.40    9.90
  10   2  -1    1.60    7.80
  10  -2   1   -4.00    8.70
  10  -2   1    5.60    6.90
 -10  -2  -1   -1.10    4.90
 -10   2   1   -0.40    4.40
 -10   2   1   -6.30    5.60
  10  -2  -1   -4.90    6.20
  10   2   1   -6.70   12.50
 -10  -2   1   -3.40    5.00
 -10   2  -1    4.20    5.40
  10   2   1   -6.80    8.00
  10  -2  -1    6.50    9.90
 -10   2  -1   -9.70    5.30
   0  -3  -1    0.60    0.50
   0   3  -1    3.30    1.70
   0  -3  -1    2.80    1.60
   0  -3   1    0.50    0.50
   0   3   1    0.00    0.70
   0  -3   1    0.80    0.60
   0   3   1    0.30    0.60
   0  -3  -1    0.20    0.50
   0  -3   1    0.80    0.50
   0   3  -1    0.30    0.50
   0  -3   1    0.10    0.50
   0  -3  -1   -0.40    0.50
   0   3   1   -0.80    1.10
   0  -3   1    5.60    1.30
   0   3  -1    3.70    0.90
   0  -3   1    0.20    0.80
   0   3   1    1.80    0.80
   0  -3  -1    1.70    0.90
   1   3  -1 3908.31   99.09
   1  -3   1 4021.40  100.59
   1  -3   1 4027.80  100.99
  -1  -3  -1 4110.69  100.59
  -1   3   1 4111.29  100.59
  -1   3   1 4034.00  100.49
   1  -3   1 4051.19  100.59
  -1   3   1 4017.50  105.29
   1  -3   1 3735.53   99.99
   1   3  -1 3906.61   99.99
  -1  -3  -1 4008.10  100.69
  -1  -3  -1 3963.80  101.59
   1   3  -1 3867.51  103.59
  -1  -3  -1 4031.20  100.69
  -1   3   1 3791.62  101.59
  -1  -3  -1 3981.10  105.69
   1  -3   1 3985.70  105.39
  -1   3   1 3882.81  102.39
  -1   3  -1 3991.50  104.79
  -1  -3   1 3854.61  103.99
  -1   3  -1 3945.31  101.89
  -1   3  -1 4274.37  101.69
   1   3   1 4055.49  100.09
  -1  -3   1 4010.60  100.69
   1   3   1 3920.11  102.99
   1   3   1 3910.31  104.99
   1   3   1 4105.69  100.49
   1  -3  -1 3881.91  105.59
   1  -3  -1 4030.30  100.49
  -1  -3   1 3930.01  101.39
   1   3   1 4053.99  100.79
  -1  -3   1 3935.71   99.69
   1  -3  -1 4076.49  101.39
   1  -3  -1 4003.20  100.79
   2  -3   1  167.88    8.10
  -2   3   1  185.78    5.30
  -2   3   1  170.48    6.50
   2  -3   1  185.88    6.30
  -2  -3  -1  175.58    7.00
   2   3  -1  180.18    9.20
  -2  -3  -1  182.78    5.00
   2  -3   1  176.68    6.30
  -2   3   1  180.98    7.40
   2   3  -1  177.98    6.80
   2   3  -1  179.18    8.60
  -2  -3  -1  178.98    8.40
   2  -3   1  182.78    7.40
  -2   3   1  168.18    8.10
   2   3  -1  176.78    8.10
   2  -3   1  187.58    7.70
  -2   3   1  206.08    6.00
  -2  -3  -1  188.08    8.20
  -2  -3  -1  189.18    7.50
  -2   3   1  163.58    7.00
  -2   3   1  180.78   10.10
   2  -3   1  183.98    5.70
   2  -3  -1  186.08    8.60
   2   3   1  179.88    6.20
   2  -3  -1  181.78    5.60
  -2   3  -1  187.58    7.30
   2  -3  -1  165.88    7.10
   2  -3  -1  179.38    5.40
   2   3   1  160.58    7.20
   2  -3  -1  192.88    6.70
  -2   3  -1  180.38    8.00
   2  -3  -1  172.98    7.20
   2   3   1  181.98    8.90
  -2  -3   1  181.08    9.20
  -2  -3   1  196.68    5.60
   2   3   1  174.28    8.10
  -2  -3   1  197.78    9.10
  -2   3  -1  183.58   10.30
  -2  -3   1  184.98    6.40
   2   3   1  175.58   11.40
  -2  -3   1  185.38    6.70
   2   3   1  182.88    5.30
  -2   3  -1  181.08    6.00
  -2  -3   1  180.88    8.50
  -3  -3  -1 3559.54   93.19
   3  -3   1 3481.85   88.69
  -3   3   1 3548.04   89.39
  -3  -3  -1 3486.75   90.79
   3   3  -1 3466.05   92.19
  -3   3   1 3426.86   91.89
  -3  -3  -1 3543.55   89.59
  -3   3   1 3511.65   89.29
   3  -3   1 3512.25   88.39
  -3  -3  -1 3408.36   86.99
   3  -3   1 3496.25   89.29
   3  -3   1 3470.25   90.29
  -3  -3  -1 3623.14   89.29
  -3   3   1 3540.35   87.29
   3   3  -1 3414.56   93.09
   3   3  -1 3441.96   92.89
   3   3  -1 3420.56   88.19
   3  -3   1 3431.26   92.09
   3   3  -1 3435.06   91.99
  -3   3   1 3460.35   86.79
  -3   3   1 3448.35   94.49
   3   3   1 3416.26   95.49
   3   3   1 3485.15   93.29
   3  -3  -1 3507.25   88.79
  -3  -3   1 3641.24   90.99
   3   3   1 3427.46   87.69
  -3  -3   1 3615.14   88.39
  -3  -3   1 3486.15   93.19
  -3   3  -1 3455.65   95.69
  -3  -3   1 3455.95   92.99
   3  -3  -1 3457.15   92.29
  -3   3  -1 3559.64   91.59
   3   3   1 3342.87   93.89
   3   3   1 3475.35   89.39
   3  -3  -1 3413.66   95.49
   3  -3  -1 3488.15   87.99
   3   3   1 3599.54   92.59
   3  -3  -1 3565.04   89.79
  -3  -3   1 3435.36   87.59
   3  -3  -1 3495.55   87.09
  -3   3  -1 3492.95   88.49
  -3   3  -1 3461.45   89.29
  -4  -3  -1  468.75   14.20
   4   3  -1  477.45   17.90
  -4   3   1  453.25   15.40
   4  -3   1  422.46   18.10
   4   3  -1  440.86   18.60
  -4  -3  -1  459.45   16.70
   4  -3   1  480.55   21.50
   4  -3   1  450.25   14.80
   4  -3   1  473.25   19.70
   4   3  -1  466.25   19.10
   4  -3   1  453.75   15.50
   4   3  -1  463.85   14.00
  -4   3   1  450.75   15.40
  -4   3   1  450.65   18.00
  -4  -3  -1  486.65   16.00
  -4  -3  -1  447.66   19.20
  -4  -3  -1  452.45   15.50
   4  -3   1  431.16   16.30
  -4   3   1  450.55   20.40
   4  -3  -1  461.45   13.60
   4   3   1  436.46   18.90
  -4  -3   1  447.06   16.60
  -4   3  -1  469.65   17.80
   4   3   1  462.15   19.70
  -4  -3   1  473.35   14.70
  -4   3  -1  458.55   15.60
  -4   3  -1  483.35   17.40
   4  -3  -1  458.25   18.50
   4  -3  -1  461.15   13.70
  -4   3  -1  470.65   14.50
  -4  -3   1  479.55   14.80
   4  -3  -1  476.55   21.20
   4   3   1  443.66   15.00
   4  -3  -1  457.55   15.30
   4   3   1  436.86   18.60
   4  -3  -1  464.85   19.40
  -4   3  -1  454.45   21.50
   4   3   1  420.96   14.80
   4  -3  -1  469.75   16.10
  -4  -3   1  476.25   19.70
   4   3   1  470.75   20.50
  -4  -3   1  451.15   14.40
   5   3  -1  336.67   14.90
  -5   3   1  307.17   11.40
   5   3  -1  309.57   18.60
   5  -3   1  351.06   13.80
  -5  -3  -1  348.17   13.20
  -5   3   1  372.06   16.00
  -5  -3  -1  370.46   13.50
  -5  -3  -1  334.57   11.90
   5   3  -1  347.87   16.90
   5  -3   1  356.56   18.80
  -5  -3  -1  355.06   16.70
   5   3  -1  336.27   14.50
  -5   3   1  342.17   12.90
   5  -3   1  335.57   10.60
  -5   3   1  316.07   12.70
  -5   3   1  351.06   18.50
  -5  -3  -1  331.07   13.80
   5  -3   1  334.97   10.50
  -5  -3   1  336.77   14.00
   5  -3  -1  346.27   13.30
   5   3   1  333.57   16.80
  -5   3  -1  347.57   14.60
  -5  -3   1  361.26   12.70
  -5   3  -1  332.07   13.80
  -5   3  -1  359.56   22.60
   5   3   1  333.17   16.70
   5  -3  -1  336.97   18.20
   5  -3  -1  370.36   18.10
   5   3   1  317.07   11.80
  -5   3  -1  332.47   12.10
   5   3   1  357.26   17.30
   5   3   1  328.07   13.00
  -5  -3   1  339.07   12.40
  -5   3  -1  388.36   16.00
   5   3   1  311.07   18.70
  -5  -3   1  329.57   12.00
  -6   3   1  144.59   10.30
   6  -3   1  137.59   12.60
   6  -3   1  123.19   11.80
  -6  -3  -1  139.09    8.80
  -6  -3  -1  127.09    8.30
   6   3  -1  150.78    9.00
  -6   3   1  133.29    7.10
  -6   3   1  142.59   13.60
  -6  -3  -1  158.58    7.80
  -6   3   1  157.28    8.30
  -6   3   1  121.99    8.40
   6   3  -1  126.29   11.00
  -6  -3  -1  139.19    7.80
   6   3  -1  152.68   12.00
   6  -3   1  150.88    9.20
   6   3  -1  165.38   10.00
  -6  -3  -1  151.98    8.50
  -6  -3   1  123.19    8.70
  -6  -3   1  141.29    7.10
  -6   3  -1  157.08   10.60
  -6   3  -1  144.69    7.70
  -6  -3   1  141.69    6.80
  -6  -3   1  158.68    8.10
   6  -3  -1  134.79   11.80
   6  -3  -1  142.19    8.80
  -6   3  -1  155.88    9.40
  -6   3  -1  177.28   15.30
   6  -3  -1  153.58   13.50
   6   3   1  150.28   11.80
   6   3   1  147.79   11.80
   6   3   1  165.18   11.50
  -6  -3   1  149.19    8.10
   7   3  -1   54.69    9.80
  -7   3   1   64.89    7.40
   7   3  -1   58.89    6.30
  -7   3   1   54.39    6.00
   7   3  -1   62.59    5.80
  -7  -3  -1   53.19    5.00
  -7   3   1   51.49   10.70
  -7   3   1   59.79    8.20
   7   3  -1   81.59   11.00
  -7  -3  -1   55.79    5.70
   7  -3   1   64.59   11.00
   7  -3   1   63.89    6.80
  -7  -3  -1   63.79    6.50
  -7   3   1   46.00    5.10
   7  -3   1   67.89   11.30
  -7  -3  -1   60.39    5.40
  -7  -3  -1   53.89    6.90
   7   3   1   74.29    8.30
  -7  -3   1   59.69    4.70
   7   3   1   77.19   11.00
  -7  -3   1   57.99    5.40
  -7   3  -1   61.29    8.10
  -7   3  -1   63.19    7.70
  -7   3  -1   50.19    5.70
  -7  -3   1   55.79    6.80
   7  -3  -1   44.60    9.20
  -7  -3   1   49.10    4.20
  -7  -3   1   52.79    5.40
   7  -3  -1   75.19    6.90
  -7   3  -1   48.70   11.30
   7   3   1   70.99   10.60
   7  -3  -1   66.89   11.20
   7   3   1   60.79    8.80
  -7   3  -1   58.19    6.60
   8  -3   1    2.70    7.90
   8   3  -1    7.70    6.00
  -8   3   1    3.00    8.10
  -8  -3  -1    3.80    3.00
   8   3  -1    6.90    5.40
  -8   3   1    0.10    3.50
  -8  -3  -1    5.30    4.20
  -8   3   1    2.40    4.00
  -8  -3  -1    1.10    3.10
  -8   3   1    5.30    4.20
  -8  -3  -1    1.50    3.40
   8  -3   1    3.50    4.00
  -8  -3  -1    7.60    3.20
   8   3   1    8.30    5.80
  -8  -3   1    6.10    2.30
  -8   3  -1    4.30    4.20
  -8   3  -1   24.50   10.60
   8  -3  -1   -0.20    4.00
   8  -3  -1    0.90    7.50
   8  -3  -1    1.80   10.10
   8   3   1    5.00    6.00
  -8   3  -1    5.50    3.60
  -8   3  -1    3.00    4.00
  -8   3  -1    3.90    4.10
  -8  -3   1    5.40    4.60
  -8  -3   1   -0.70    3.10
   8   3   1    9.70    6.60
  -8  -3   1    6.30    2.00
  -9  -3  -1   -0.30    2.90
  -9   3   1   -2.80    4.60
   9   3  -1   -1.50    6.00
  -9   3   1    6.70    6.10
   9  -3   1    6.70    7.40
  -9  -3  -1   -4.60    2.80
  -9  -3  -1   -1.30    3.20
   9   3  -1    9.80    6.70
   9  -3   1   -4.00    4.60
  -9   3   1  -10.80    9.80
  -9   3  -1   -4.60    4.60
   9  -3  -1   -1.00    4.80
  -9  -3   1    5.20    3.40
   9  -3  -1   16.90    9.60
   9   3   1    0.90    7.50
   9   3   1    6.60    6.80
  -9  -3   1   -1.20    3.30
   9  -3  -1    6.60    7.50
  -9   3  -1    4.20   12.10
  -9   3  -1   -1.70    5.00
 -10   3   1   -4.50    6.00
  10  -3   1   -9.50    6.80
  10   3  -1  -11.30    7.00
 -10  -3  -1   -1.30    4.80
 -10   3   1    3.30    5.20
  10  -3   1   18.60   12.50
  10  -3  -1    2.00    8.90
  10   3   1   -5.80    7.40
  10  -3  -1    7.60   10.80
 -10  -3   1   -6.40    4.70
  10  -3  -1   -4.30    6.60
 -10   3  -1   -2.80    5.40
 -10   3  -1    2.80    5.90
   0   4  -1  334.47   14.70
   0  -4  -1  303.57   14.90
   0   4  -1  303.07   10.70
   0   4  -1  307.27    9.80
   0   4   1  294.07   14.60
   0  -4  -1  302.37   11.50
   0  -4  -1  319.07   10.40
   0  -4   1  280.47   14.30
   0  -4   1  295.47   10.20
   0   4   1  313.17   11.50
   0  -4   1  325.97   10.40
   0   4  -1  327.27   10.20
   0   4   1  291.17   10.90
   0   4   1  306.17   10.10
   0   4   1  314.07   10.40
   0   4   1  320.77   11.00
   0  -4   1  306.47   10.60
   0   4  -1  335.57   10.70
   0  -4   1  315.17   10.90
   0  -4  -1  289.07   10.90
   0  -4  -1  321.87   11.00
   0  -4   1  328.27   11.60
   0  -4   1  338.67   11.10
   1   4  -1   32.50    1.50
  -1   4   1   34.00    3.00
  -1   4   1   40.00    6.10
  -1  -4  -1   27.30    2.50
   1   4  -1   33.10    3.10
   1  -4   1   35.20    3.10
   1   4  -1   32.30    5.00
   1  -4   1   31.90    3.00
   1  -4   1   32.20    2.20
   1  -4   1   28.10    5.20
  -1  -4  -1   34.40    5.80
  -1  -4  -1   34.10    2.90
   1   4  -1   43.90    3.20
  -1   4   1   29.20    3.00
  -1  -4  -1   26.50    2.70
   1   4  -1   32.90    2.80
  -1   4   1   33.50    3.00
   1  -4   1   33.60    2.80
  -1   4   1   32.50    3.40
   1  -4   1   36.20    3.00
  -1  -4  -1   35.00    4.30
  -1   4  -1   34.60    1.40
   1  -4  -1   29.80    2.00
  -1  -4   1   38.50    1.90
   1   4   1   30.60    1.70
  -1  -4   1   34.20    3.40
  -1  -4   1   34.30    2.70
   1  -4  -1   31.30    3.00
  -1  -4   1   30.90    5.00
  -1  -4   1   32.10    2.70
  -1   4  -1   34.80    5.40
   1  -4  -1   30.30    3.00
   1   4   1   37.10    2.80
   1   4   1   29.30    3.10
   1   4   1   38.80    5.80
  -1   4  -1   27.30    2.70
  -1   4  -1   29.30    2.40
  -1   4  -1   30.10    2.80
   1   4   1   27.80    2.70
   1  -4  -1   46.50    7.00
   1  -4  -1   33.40    3.00
  -1  -4   1   28.70    2.60
   1   4   1   31.10    3.20
  -1   4  -1   33.20    2.90
  -1  -4   1   33.60    3.20
   1  -4  -1   19.80    2.60
   2   4  -1   77.39    5.60
   2  -4   1   71.29    5.20
  -2  -4  -1   70.19    4.50
  -2   4   1   76.29    4.20
   2   4  -1   69.09    4.80
  -2   4   1   76.79    7.20
  -2  -4  -1   65.79    5.00
  -2  -4  -1   76.59    4.60
   2   4  -1   71.99    4.30
   2  -4   1   73.69    3.60
  -2  -4  -1   72.49    6.80
   2  -4   1   67.69    7.40
  -2   4   1   73.49    2.90
   2  -4   1   72.49    4.60
  -2   4   1   78.59    4.80
  -2   4   1   66.79    5.00
  -2  -4  -1   69.89    5.20
  -2   4   1   75.79    4.50
   2   4  -1   77.59    6.60
   2  -4   1   63.59    4.50
   2  -4   1   65.99    4.60
  -2  -4   1   61.19    5.00
  -2   4  -1   68.29    4.40
  -2  -4   1   64.59    5.30
  -2   4  -1   65.39    6.70
   2  -4  -1   69.59    4.60
  -2   4  -1   72.69    5.00
   2  -4  -1   66.09    7.00
  -2  -4   1   71.19    4.00
  -2   4  -1   71.49    3.30
   2   4   1   71.79    4.80
   2  -4  -1   64.89    4.40
   2   4   1   95.09    6.20
   2   4   1   72.19    3.90
  -2  -4   1   67.79    4.00
  -2  -4   1   73.29    5.10
  -2   4  -1   69.59    4.50
  -2  -4   1   72.09    6.40
   2  -4  -1   67.89    5.20
   2   4   1   76.89    7.20
   2   4   1   71.69    4.70
   2  -4  -1   71.89    4.20
   3   4  -1   77.79    6.80
   3   4  -1   82.09    7.60
  -3  -4  -1   93.39    6.30
  -3  -4  -1   86.19    5.30
   3   4  -1   81.69    4.90
   3  -4   1   88.29    5.80
  -3   4   1   86.79    6.40
  -3   4   1   92.59    3.40
  -3   4   1   78.99    5.20
   3  -4   1   85.29    5.50
  -3  -4  -1   91.39    3.00
   3  -4   1   89.09    4.60
  -3  -4  -1   93.09    7.00
   3   4  -1   80.39    6.20
  -3   4   1   88.89    4.40
  -3   4   1   90.59    8.30
   3  -4   1   91.69    4.00
  -3   4   1   93.69    5.70
   3  -4   1   81.99    6.50
  -3  -4  -1   94.49    5.60
   3   4  -1   80.79    6.80
   3  -4   1   85.19    3.80
  -3  -4   1   95.29    6.50
  -3  -4   1   84.29    4.80
   3   4   1  106.19    6.00
   3  -4  -1   86.39    3.60
  -3   4  -1   95.69    5.70
   3   4   1  101.69    8.40
  -3  -4   1   94.79    3.50
   3  -4  -1   81.99    6.40
  -3   4  -1   99.39    8.90
  -3  -4   1   89.89    4.80
   3   4   1   84.79    6.40
  -3   4  -1   91.89    4.30
  -3   4  -1   80.49    6.10
  -3   4  -1   84.79    5.40
   3  -4  -1   87.49    4.30
   3   4   1   86.39    8.40
  -3  -4   1   97.89    7.10
   3  -4  -1   90.79    3.90
   3   4   1   91.69    7.10
   3  -4  -1   85.99    5.20
   3  -4  -1   78.39    5.30
   3   4   1   86.79    3.30
  -3  -4   1   87.69    7.10
  -4   4   1  308.27   16.90
   4  -4   1  318.87   11.40
   4   4  -1  285.57   10.60
   4   4  -1  302.47   15.00
   4   4  -1  286.57   14.10
  -4   4   1  290.47   11.80
  -4  -4  -1  289.87    9.20
  -4  -4  -1  313.37   12.00
  -4  -4  -1  311.37   15.40
  -4   4   1  300.07   12.00
   4   4  -1  277.27   15.10
   4  -4   1  318.17   14.60
   4  -4   1  297.87   14.50
  -4   4   1  256.67    8.90
   4  -4   1  337.07   12.00
   4   4  -1  303.87   14.40
  -4   4   1  313.67   14.30
   4  -4   1  300.57   17.50
  -4  -4  -1  280.27   13.00
  -4  -4  -1  311.37   11.90
  -4   4  -1  297.87    9.90
   4  -4  -1  308.67   15.10
   4   4   1  298.77   11.60
  -4  -4   1  323.27   11.10
   4  -4  -1  264.67   14.10
   4  -4  -1  297.77   17.30
   4   4   1  282.27   16.30
   4  -4  -1  303.37   11.30
   4   4   1  309.17   14.50
  -4   4  -1  302.27   12.10
  -4  -4   1  301.37   13.10
   4  -4  -1  306.47   11.10
   4   4   1  282.57   15.40
   4   4   1  317.27   15.50
   4  -4  -1  304.47    9.00
  -4  -4   1  310.97    9.90
  -4  -4   1  301.47   11.00
  -4   4  -1  283.47   11.90
  -4   4  -1  317.27   14.00
  -4  -4   1  308.97   15.40
   4  -4  -1  306.27   12.50
  -4   4  -1  293.57   17.10
   5   4  -1    2.60    3.30
   5  -4   1    6.50    3.70
   5   4  -1    1.20    3.40
  -5  -4  -1    1.60    2.80
   5  -4   1    8.70    2.20
   5  -4   1    0.70    2.20
  -5   4   1    3.30    2.40
  -5  -4  -1    8.40    2.50
   5   4  -1   18.00    4.80
  -5  -4  -1    9.60    2.70
   5  -4   1    6.30    2.10
   5   4  -1    4.20    1.70
  -5  -4  -1    2.30    1.70
   5   4  -1    8.40    3.80
   5  -4   1    7.30    5.10
  -5   4   1   17.20    3.40
  -5  -4   1    3.60    1.90
   5  -4  -1    3.70    1.40
   5   4   1    7.50    2.40
   5  -4  -1    7.00    1.60
  -5   4  -1    0.90    2.20
  -5   4  -1   10.70    5.10
   5  -4  -1    9.70    6.30
   5   4   1    1.10    3.00
   5  -4  -1    3.70    2.10
  -5  -4   1    4.80    2.30
   5   4   1    6.60    4.10
   5  -4  -1    8.80    3.10
   5   4   1    5.20    4.20
   5   4   1   10.20    4.50
  -5   4  -1    6.60    1.90
  -5  -4   1    1.30    3.00
  -5  -4   1    6.70    2.10
  -6   4   1   71.39   11.30
  -6  -4  -1   62.59    6.80
  -6  -4  -1   76.59    6.10
  -6  -4  -1   76.59    4.90
  -6   4   1   76.19    4.60
  -6  -4  -1   75.49    7.10
   6  -4   1   70.69    6.00
  -6   4   1   84.69    6.50
   6   4  -1   81.79    9.00
   6  -4   1   82.99   12.50
   6  -4   1   85.29   12.00
   6   4  -1   87.99    9.00
   6   4  -1   82.39    7.20
  -6   4   1   80.79    8.00
   6   4   1   96.19    9.70
  -6   4  -1   82.19    7.80
   6  -4  -1   87.79    6.10
  -6  -4   1   81.69    6.40
  -6   4  -1   86.49    6.80
  -6   4  -1   76.39    5.20
  -6  -4   1   76.89    5.30
  -6  -4   1   76.69    5.30
  -6   4  -1   79.39    7.00
   6  -4  -1   95.59   10.30
  -6   4  -1   77.19   12.30
   6   4   1   85.29    9.10
   6   4   1   96.69    9.50
   6   4   1   86.49    9.20
   7  -4   1    4.40    3.20
  -7   4   1    6.30    2.50
   7  -4   1    2.10    5.10
  -7   4   1   10.30    7.50
  -7  -4  -1    9.90    4.40
  -7   4   1    3.80    3.10
  -7  -4  -1    5.30    2.80
  -7  -4  -1    5.50    4.20
   7   4  -1    5.50    3.00
  -7   4   1    5.80    3.40
   7   4  -1    5.70    3.50
   7   4  -1   10.10    4.90
   7   4  -1    2.80    4.20
  -7  -4  -1    4.70    2.30
  -7   4   1    2.90    4.10
  -7  -4  -1    1.70    2.80
   7  -4   1    4.30    7.00
  -7   4  -1    7.40    3.70
  -7  -4   1    6.70    2.70
  -7   4  -1    5.60    2.80
   7   4   1    9.20    4.70
  -7   4  -1    6.00    3.70
   7   4   1    2.00    4.70
  -7  -4   1    7.90    4.00
   7  -4  -1    8.40    6.50
   7   4   1    5.10    4.30
   7   4   1   -1.30    5.10
  -7   4  -1   -0.60    7.60
  -7   4  -1    6.10    4.10
   7  -4  -1    3.50    2.70
  -7  -4   1    4.00    4.40
   7  -4  -1    9.10    5.30
  -7  -4   1    3.80    2.40
  -8  -4  -1   25.50    4.40
  -8   4   1   30.90    5.70
  -8  -4  -1   40.00    7.40
   8   4  -1   37.90    7.90
  -8  -4  -1   22.30    3.80
  -8   4   1   43.00    8.00
  -8  -4  -1   26.40    4.20
  -8   4   1   21.90    3.70
   8   4  -1   21.40    6.90
   8  -4   1   24.10    8.10
   8  -4   1   29.50   11.40
  -8   4   1   23.30    5.40
  -8   4   1   25.50   10.40
   8  -4   1   20.30    6.00
   8   4   1   24.40    8.10
  -8  -4   1   17.80    6.20
  -8  -4   1   26.50    5.30
   8   4   1   52.09   10.30
  -8  -4   1   27.90    3.00
  -8   4  -1   29.60    6.70
  -8  -4   1   25.40    2.90
   8   4   1   30.10    6.20
  -8   4  -1   27.50    6.10
  -8   4  -1   30.20   11.80
  -8   4  -1   23.60    4.20
   8  -4  -1   38.20    6.90
   8   4   1   17.30    5.90
   8  -4  -1   27.50   10.00
  -8   4  -1   33.00    6.00
  -8  -4   1   36.20    4.60
  -9  -4  -1   13.60    3.20
   9  -4   1   22.10    8.80
  -9   4   1    6.50    6.20
  -9   4   1   36.60   12.40
  -9  -4  -1    8.00    4.30
   9   4  -1   12.60    6.70
   9  -4   1   12.10   12.90
  -9   4   1    7.80    3.20
   9  -4   1   13.10    5.20
  -9  -4  -1    8.40    4.00
   9   4  -1    8.10    6.50
  -9  -4  -1   11.30    3.10
  -9   4   1   20.50    5.70
   9  -4  -1   11.60    8.70
   9   4   1   10.00    7.40
   9  -4  -1   15.80   11.20
   9   4   1   15.00    7.80
  -9  -4   1    8.30    3.80
  -9   4  -1   18.70    6.30
  -9   4  -1    8.30    5.90
   9  -4  -1   14.30    5.20
  -9   4  -1   22.60   12.90
  -9  -4   1    9.00    4.50
  10   4  -1    5.00    8.00
  10  -4   1    1.40    7.00
  10  -4   1   25.90   16.10
 -10   4   1    5.50   14.40
  10   4  -1    3.70    7.60
 -10   4   1   12.90    7.30
 -10   4   1   -0.40    6.00
  10   4   1    6.90    8.90
  10  -4  -1   -0.70    6.80
 -10   4  -1   10.10    7.00
  10   4   1   -5.50    7.60
 -10   4  -1   20.30   18.60
 -10   4  -1    7.50    6.60
   0  -5   1    0.80    1.10
   0  -5   1    0.70    1.00
   0   5   1    0.30    0.80
   0  -5  -1   -0.10    0.90
   0   5   1    3.90    1.70
   0   5   1    0.80    0.90
   0   5  -1    1.40    1.00
   0  -5  -1    0.50    0.90
   0  -5  -1    0.20    1.20
   0  -5   1    1.60    2.60
   0   5  -1    3.10    1.40
   0   5  -1   17.10    4.40
   0  -5  -1   -0.30    1.00
   0  -5   1    1.30    0.90
   0   5  -1    0.00    0.80
   0  -5  -1   -2.70    1.90
   0   5   1    1.30    2.20
   0  -5   1    8.50    1.80
   0   5   1   -0.10    0.90
   0  -5   1    0.90    1.30
   0   5   1   -0.50    0.80
   1  -5   1 4340.57  112.19
  -1  -5  -1 4386.16  111.39
   1   5  -1 4357.16  108.39
   1  -5   1 4418.46  111.79
  -1   5   1 4453.55  108.89
  -1  -5  -1 4362.46  119.59
   1   5  -1 4287.67  110.39
  -1   5   1 4376.06  112.09
  -1  -5  -1 4437.66  112.19
  -1   5   1 4309.57  112.09
   1   5  -1 4189.48  111.49
   1  -5   1 4425.86  109.99
   1  -5   1 4479.35  112.29
  -1   5   1 4272.97  112.09
  -1  -5  -1 4456.55  111.99
   1  -5   1 4359.76  112.19
  -1   5   1 4388.46  112.29
   1   5  -1 4420.26  112.49
  -1   5   1 4393.66  119.39
   1  -5   1 4168.78  119.49
  -1  -5  -1 4218.28  113.39
  -1   5  -1 4516.15  108.39
   1  -5  -1 4456.45  112.59
  -1   5  -1 4444.06  111.89
   1   5   1 4312.47  108.69
  -1   5  -1 4462.65  111.69
  -1  -5   1 4474.55  109.09
   1  -5  -1 4244.78  120.09
  -1  -5   1 4335.37  112.69
   1   5   1 4330.27  119.79
  -1  -5   1 4304.37  118.69
  -1  -5   1 4438.66  113.69
  -1   5  -1 4473.95  111.79
  -1  -5   1 4337.27  111.19
   1  -5  -1 4492.05  112.59
  -1  -5   1 4349.86  111.49
   1   5   1 4406.86  112.39
   1   5   1 4328.37  112.69
   1  -5  -1 4332.97  111.69
   1   5   1 4332.87  111.29
  -1   5  -1 4442.56  118.79
   1  -5  -1 4409.16  112.39
   1  -5  -1 4456.75  109.59
  -2  -5  -1  747.53   23.40
   2  -5   1  749.03   24.70
  -2   5   1  741.23   24.50
   2   5  -1  785.32   25.40
  -2   5   1  768.72   29.40
  -2   5   1  765.22   23.10
  -2  -5  -1  769.02   29.40
  -2   5   1  782.52   23.90
   2  -5   1  758.82   23.90
  -2  -5  -1  782.72   25.30
   2  -5   1  720.13   29.90
   2   5  -1  747.43   23.20
  -2  -5  -1  736.53   24.30
  -2  -5  -1  770.32   23.50
   2  -5   1  766.82   23.00
   2  -5   1  765.22   21.50
   2  -5   1  798.52   24.10
   2   5  -1  720.23   27.60
  -2   5   1  748.13   23.60
   2  -5  -1  767.72   23.20
   2  -5  -1  782.62   30.80
  -2   5  -1  797.42   23.80
  -2   5  -1  748.83   23.40
  -2  -5   1  755.62   28.40
  -2  -5   1  755.42   25.10
   2   5   1  734.13   28.70
   2   5   1  764.12   22.20
  -2  -5   1  793.82   25.70
  -2   5  -1  783.42   21.20
   2  -5  -1  777.42   25.10
  -2   5  -1  797.92   29.50
  -2  -5   1  782.22   23.00
   2  -5  -1  772.22   24.00
   2  -5  -1  769.62   23.60
   2  -5  -1  781.22   20.80
   2   5   1  808.42   25.90
   2   5   1  758.12   23.90
  -2  -5   1  756.42   24.60
  -2   5  -1  776.52   24.40
  -2  -5   1  799.42   22.90
  -3   5   1 3474.95   89.19
  -3  -5  -1 3464.85   91.19
  -3   5   1 3479.65   96.49
  -3  -5  -1 3432.36   92.09
   3   5  -1 3357.26   90.29
   3  -5   1 3396.56   91.89
   3   5  -1 3450.25   92.59
   3  -5   1 3328.57   86.39
  -3  -5  -1 3542.65   88.89
   3  -5   1 3306.07   89.69
   3  -5   1 3493.85   86.89
  -3   5   1 3411.76   88.99
  -3   5   1 3363.96   91.09
   3  -5   1 3362.66   89.19
   3   5  -1 3319.57   93.59
  -3  -5  -1 3413.26   88.69
  -3   5   1 3426.26   84.69
   3   5  -1 3233.38   87.99
   3  -5   1 3376.96   98.29
   3  -5  -1 3331.07   91.79
   3  -5  -1 3415.66   89.19
   3   5   1 3295.27   95.29
  -3  -5   1 3119.49   93.59
  -3   5  -1 3430.36   85.59
   3  -5  -1 3422.16   85.29
  -3   5  -1 3564.94   89.19
  -3  -5   1 3459.35   87.89
  -3  -5   1 3497.25   87.79
   3  -5  -1 3369.16   87.09
   3   5   1 3334.37   85.29
   3  -5  -1 3318.57   88.89
   3   5   1 3597.34   93.39
   3   5   1 3386.56   89.09
  -3  -5   1 3398.96   90.99
  -3   5  -1 3429.36   96.89
  -3   5  -1 3452.15   89.19
   3   5   1 3473.35   90.59
  -3   5  -1 3311.77   90.49
  -4  -5  -1   15.60    4.40
   4  -5   1   19.80    4.40
  -4  -5  -1   19.80    1.40
  -4   5   1   30.20    7.10
   4  -5   1   20.20    3.60
  -4   5   1   24.50    4.10
  -4   5   1   23.70    4.70
   4   5  -1   21.40    4.70
  -4   5   1   19.20    1.70
   4   5  -1   22.20    3.40
   4  -5   1   18.60    2.00
   4  -5   1   26.30    4.50
  -4  -5  -1   18.60    5.20
  -4  -5  -1   27.10    4.20
   4   5  -1   16.00    4.70
  -4   5   1   35.70    4.90
  -4  -5  -1   22.00    3.60
   4   5  -1   16.10    5.20
   4   5  -1   24.90    5.20
   4  -5   1   21.90    2.00
  -4   5  -1   23.10    6.70
  -4   5  -1   21.10    2.40
   4  -5  -1   24.20    2.40
   4   5   1   30.00    4.10
  -4  -5   1   30.10    3.80
  -4  -5   1   18.70    1.50
  -4   5  -1   20.60    4.30
   4  -5  -1   24.60    3.90
   4   5   1   19.50    5.60
   4  -5  -1   23.70    6.90
   4   5   1   21.80    4.90
  -4   5  -1   31.60    4.90
  -4  -5   1   26.10    3.70
   4   5   1   17.30    4.20
   4   5   1   15.60    5.50
  -4  -5   1   20.40    4.50
  -4   5  -1   28.10    4.10
   4  -5  -1   20.50    4.10
  -5   5   1   29.40    4.50
   5  -5   1   32.20    5.60
  -5  -5  -1   40.60    5.10
   5   5  -1   27.10    5.80
   5   5  -1   25.80    3.50
   5  -5   1   31.40    7.40
  -5  -5  -1   23.30    4.20
   5   5  -1   19.60    4.90
  -5   5   1   23.90    5.20
   5   5  -1   30.20    6.80
   5  -5   1   25.00    7.50
  -5  -5  -1   29.50    5.50
  -5   5   1   17.80    3.80
   5  -5   1   25.40    4.20
  -5  -5  -1   21.90    2.00
   5  -5   1   24.70    3.20
  -5   5   1   20.60    2.10
   5   5  -1   27.50    5.80
  -5   5   1   23.10    6.20
   5  -5  -1   29.90    3.80
  -5  -5   1   18.60    4.60
   5  -5  -1   16.70    7.30
   5  -5  -1   19.70    5.50
   5   5   1   28.50    6.70
  -5  -5   1   25.00    3.80
  -5   5  -1   25.90    4.60
  -5   5  -1   31.40    4.50
  -5  -5   1   32.60    3.50
  -5   5  -1   24.20    5.30
   5  -5  -1   22.10    4.40
  -5  -5   1   32.00    4.60
   5  -5  -1   23.40    3.00
   5   5   1   17.50    3.60
   5   5   1   21.30    5.70
  -5   5  -1   27.90    2.80
   5   5   1   22.90    5.50
  -5   5  -1   22.70    6.50
   5   5   1   24.60    6.80
  -6   5   1   18.60    7.90
   6  -5   1   16.30    6.50
  -6   5   1   11.60    4.60
   6  -5   1   20.80    3.20
  -6  -5  -1   16.70    2.50
   6  -5   1   23.30    3.80
   6  -5   1   24.40    9.00
   6   5  -1   12.90    4.60
  -6  -5  -1   16.50    4.50
  -6  -5  -1   21.50    5.50
   6   5  -1   14.40    5.10
  -6   5   1   21.60    4.60
   6   5  -1   19.30    6.40
  -6  -5  -1   26.70    4.20
   6   5  -1   25.40    6.70
  -6   5   1   22.00    2.40
  -6   5   1   21.50    4.40
   6  -5  -1   28.50    5.60
   6  -5  -1   16.00    3.10
  -6  -5   1   15.30    3.90
  -6  -5   1   19.70    2.70
  -6  -5   1   15.40    5.10
   6   5   1   22.60    7.10
  -6   5  -1   23.60    9.40
   6  -5  -1   15.30    5.40
  -6   5  -1   23.10    4.90
  -6   5  -1   16.30    4.90
   6   5   1    9.80    5.10
   6  -5  -1   39.00   10.10
  -6   5  -1   23.60    3.10
   6   5   1   21.70    6.10
   6   5   1   20.50    6.50
  -6  -5   1   18.90    3.10
  -7   5   1  244.18    8.80
  -7  -5  -1  237.08    9.70
  -7   5   1  235.98   12.60
   7  -5   1  276.57   21.10
   7  -5   1  262.17   11.60
   7   5  -1  287.87   13.20
  -7  -5  -1  238.38   14.20
   7   5  -1  286.67   12.60
  -7   5   1  253.87   13.70
  -7  -5  -1  279.27   12.10
  -7   5   1  264.47   20.60
   7   5  -1  290.97   18.10
  -7   5   1  246.68   15.30
   7  -5   1  313.47   20.30
   7   5  -1  294.07   18.00
  -7   5  -1  251.77   10.10
   7   5   1  263.27   17.00
   7   5   1  260.67   16.00
  -7   5  -1  256.47   14.40
   7  -5  -1  285.57   20.90
  -7  -5   1  286.07   10.50
  -7  -5   1  260.97   13.00
  -7   5  -1  271.57   21.40
   7   5   1  304.07   18.40
  -7  -5   1  252.27   10.00
  -7   5  -1  258.97   15.20
  -7  -5   1  235.28   10.20
   7   5   1  290.27   16.30
   7  -5  -1  271.47   18.60
   7  -5  -1  285.67   11.70
  -7   5  -1  231.98   13.10
  -8   5   1   13.50    6.30
  -8   5   1    8.30    4.50
  -8  -5  -1    7.40    3.10
  -8  -5  -1    9.80    2.80
  -8   5   1    9.10    2.30
  -8   5   1    3.80    9.00
   8  -5   1   24.90    9.10
  -8  -5  -1    5.90    3.40
   8   5  -1   11.40    6.30
   8  -5   1    4.00    9.80
   8  -5   1   11.90    4.00
  -8   5  -1   13.40    5.10
  -8   5  -1   13.10    3.40
  -8  -5   1   12.90    2.30
   8   5   1    4.80    5.40
   8   5   1    4.70    6.30
   8  -5  -1    9.70    6.70
   8  -5  -1    3.00    8.80
  -8   5  -1    8.10    4.90
  -8  -5   1    7.80    2.80
  -8   5  -1   17.10    6.20
  -8  -5   1    9.00    2.10
   8   5   1   15.10    5.50
   8  -5  -1    9.10    3.80
   9  -5   1   21.30    5.40
  -9   5   1   12.30    7.10
  -9   5   1   21.50    6.20
  -9   5   1    0.20   13.00
  -9  -5  -1   22.80    5.50
   9   5  -1   37.90    9.40
  -9  -5  -1   16.60    3.90
   9   5  -1   34.20    9.50
   9  -5   1   -1.80   12.90
  -9  -5  -1   24.00    3.90
   9  -5   1   14.10    9.90
  -9  -5  -1   17.20    3.50
   9  -5  -1   33.60    6.20
  -9   5  -1    3.10   13.60
   9   5   1   24.40    8.80
   9  -5  -1   28.80   10.50
  -9   5  -1   17.70    6.60
  -9   5  -1   16.70    7.00
  -9  -5   1   21.10    3.90
   9   5   1   28.50    8.90
  -9  -5   1   25.40    6.30
   0   6   1 4424.46  112.09
   0   6   1 4443.36  113.19
   0   6   1 4414.46  111.59
   0  -6   1 4573.84  112.09
   0  -6   1 4471.55  122.79
   0   6   1 4271.57  113.59
   0   6  -1 4403.76  111.09
   0  -6   1 4347.77  112.69
   0  -6   1 4345.47  114.49
   0  -6   1 4377.66  111.89
   0  -6  -1 4358.66  114.69
   0  -6  -1 4456.85  112.09
   0  -6  -1 4490.05  123.29
   0   6  -1 4433.86  111.69
   0  -6  -1 4358.36  113.09
   0   6   1 4415.36  121.99
   0   6  -1 4342.07  112.39
   0  -6  -1 4233.08  113.59
   0  -6   1 4370.26  113.29
   0   6   1 4446.56  114.49
   0   6  -1 4307.97  113.09
   0   6  -1 4484.45  121.19
   1   6  -1 2182.68   67.19
   1  -6   1 2313.07   61.39
  -1   6   1 2285.77   60.99
  -1  -6  -1 2253.17   62.59
   1  -6   1 2300.27   70.19
   1  -6   1 2274.87   58.59
   1   6  -1 2277.07   56.89
  -1   6   1 2321.07   61.49
   1  -6   1 2351.06   60.79
  -1   6   1 2197.68   60.89
   1   6  -1 2220.48   59.19
  -1  -6  -1 2126.19   68.59
   1  -6   1 2279.47   60.89
  -1   6   1 2281.17   60.59
  -1   6   1 2220.78   68.59
   1  -6   1 2283.17   61.19
   1   6  -1 2286.37   61.09
  -1   6   1 2265.27   57.49
  -1  -6  -1 2207.18   60.49
  -1  -6  -1 2246.68   61.09
   1   6  -1 2171.98   60.49
  -1  -6   1 2165.78   68.29
   1   6   1 2115.49   67.99
   1  -6  -1 2216.38   60.89
   1  -6  -1 2212.48   60.39
  -1  -6   1 2266.47   59.99
   1   6   1 2259.97   61.19
  -1   6  -1 2251.47   60.79
   1  -6  -1 2197.08   70.69
   1   6   1 2237.48   57.19
  -1  -6   1 2199.58   60.39
  -1   6  -1 2296.47   56.89
   1  -6  -1 2338.17   61.69
  -1  -6   1 2202.18   62.19
  -1   6  -1 2250.07   68.09
  -1   6  -1 2263.87   60.09
   1   6   1 2272.67   61.39
  -1   6  -1 2300.07   60.49
   1  -6  -1 2220.48   58.19
   1  -6  -1 2243.98   61.39
  -1  -6   1 2309.37   57.79
   1   6   1 2226.98   59.99
  -2  -6  -1  552.24   20.70
   2   6  -1  560.94   16.70
  -2  -6  -1  563.34   19.00
  -2   6   1  580.24   19.00
  -2   6   1  526.75   19.00
  -2  -6  -1  559.44   19.70
  -2  -6  -1  555.54   25.20
   2  -6   1  546.15   20.10
   2   6  -1  545.25   23.70
   2  -6   1  567.24   26.60
  -2   6   1  529.95   24.70
   2   6  -1  558.54   18.90
   2  -6   1  561.44   19.30
   2  -6   1  590.84   19.00
  -2  -6  -1  565.84   19.20
  -2   6   1  563.84   19.30
   2  -6   1  561.14   16.80
   2   6  -1  560.44   20.50
  -2   6   1  576.14   20.00
   2  -6   1  534.75   19.30
   2  -6  -1  538.05   26.20
   2   6   1  553.84   20.70
   2  -6  -1  568.24   19.00
  -2   6  -1  560.14   19.00
  -2   6  -1  576.64   16.80
   2  -6  -1  554.64   20.30
   2  -6  -1  563.04   19.00
  -2  -6   1  581.94   18.80
   2  -6  -1  544.95   19.40
   2  -6  -1  549.65   16.20
  -2  -6   1  578.54   20.00
  -2   6  -1  592.94   25.40
  -2   6  -1  554.34   19.40
  -2  -6   1  544.65   24.50
   2   6   1  564.34   24.90
  -2  -6   1  540.05   18.20
   2   6   1  522.65   19.10
  -2   6  -1  551.34   19.10
   2   6   1  557.14   17.60
  -2  -6   1  559.44   20.70
   3  -6   1  255.17   13.10
  -3  -6  -1  276.27   11.70
   3   6  -1  253.37   11.20
  -3   6   1  273.27   12.00
  -3  -6  -1  264.27   11.40
   3   6  -1  244.38   14.90
  -3   6   1  280.97   16.80
   3  -6   1  279.37   12.40
   3  -6   1  259.97   11.90
   3  -6   1  270.37   10.60
   3  -6   1  260.37    9.50
  -3   6   1  242.58   10.20
   3  -6   1  246.88   17.10
  -3   6   1  260.47   12.80
  -3  -6  -1  275.17   13.40
   3   6  -1  269.47   13.60
  -3  -6  -1  284.67   16.90
  -3   6   1  274.97   11.90
   3  -6  -1  266.17   10.70
   3  -6  -1  249.28   11.60
   3  -6  -1  262.47   11.70
  -3  -6   1  267.97   13.30
   3   6   1  265.87   12.00
   3   6   1  259.67   15.90
  -3  -6   1  275.47   16.00
   3  -6  -1  234.88   12.90
  -3  -6   1  282.17   10.90
   3  -6  -1  268.67    8.70
   3   6   1  247.88   11.70
  -3  -6   1  252.97   14.40
   3   6   1  276.47    9.30
  -3   6  -1  283.27   17.00
  -3  -6   1  277.97   11.20
  -3   6  -1  259.67    8.90
  -3   6  -1  269.27   12.60
   3   6   1  274.67   13.90
  -3   6  -1  244.08   11.30
  -3   6  -1  263.97   11.70
   3  -6  -1  273.47   18.20
   4   6  -1   36.80    7.60
  -4   6   1   34.70    2.20
  -4  -6  -1   29.40    5.70
   4   6  -1   26.70    6.20
   4   6  -1   37.00    6.40
  -4   6   1   30.60    7.40
  -4  -6  -1   41.20    5.10
   4   6  -1   40.90    6.00
   4   6  -1   39.20    5.00
   4  -6   1   35.20    3.30
   4  -6   1   25.90    4.80
   4  -6   1   47.90    6.00
  -4   6   1   37.80    5.40
  -4  -6  -1   34.60    4.70
   4  -6   1   37.40    3.30
  -4   6   1   36.60    5.90
  -4   6   1   40.50    5.20
  -4  -6   1   31.00    4.10
   4   6   1   37.60    5.60
   4  -6  -1   33.80    3.30
  -4  -6   1   46.70    6.90
  -4  -6   1   38.00    4.80
  -4   6  -1   36.40    8.30
   4  -6  -1   39.70    5.30
  -4   6  -1   37.60    5.80
   4   6   1   34.50    4.90
   4   6   1   44.60    8.50
   4   6   1   41.40    7.10
   4  -6  -1   36.00    2.70
  -4   6  -1   49.20    5.90
  -4   6  -1   46.70    4.90
  -4   6  -1   34.00    2.70
   4   6   1   29.40    7.50
   4  -6  -1   39.00    5.50
   5  -6   1    4.10    1.40
   5  -6   1   11.60    7.00
  -5   6   1   13.90    3.90
   5   6  -1    8.60    4.80
   5  -6   1    5.70    3.00
   5  -6   1    3.90    3.20
   5   6  -1   13.40    4.90
  -5   6   1    5.40    1.20
  -5   6   1    5.00    5.00
   5  -6   1    3.00    2.00
  -5   6   1    4.80    2.70
   5   6  -1   14.40    4.40
  -5  -6  -1    4.20    2.30
   5   6  -1    5.20    2.70
  -5   6   1    8.50    3.70
  -5  -6  -1    8.10    4.10
   5   6  -1    2.60    4.20
   5  -6  -1    4.10    1.40
  -5   6  -1    7.20    3.50
  -5   6  -1    4.20    3.00
  -5   6  -1    5.80    1.70
  -5  -6   1    3.90    2.90
   5   6   1    1.90    3.60
  -5  -6   1    0.00    3.30
  -5  -6   1    5.50    2.20
   5   6   1    5.50    3.00
   5  -6  -1    3.00    2.70
   5  -6  -1    2.50    3.50
   5   6   1    9.60    5.00
   5  -6  -1    5.90    2.90
  -5   6  -1    4.70    5.40
  -5   6  -1    7.00    3.30
   5  -6  -1    7.30    6.60
  -6  -6  -1   10.20    1.50
  -6   6   1   11.50    4.30
   6  -6   1    6.30    3.30
   6   6  -1   10.50    5.20
   6   6  -1    6.90    4.10
   6  -6   1   11.50    3.20
   6  -6   1   14.40    8.20
   6   6  -1    1.40    4.50
   6  -6   1   16.20    5.10
  -6  -6  -1   10.60    3.20
  -6   6   1    8.40    3.20
  -6  -6  -1    3.20    4.30
  -6   6   1   10.40    7.20
   6  -6   1    8.00    2.10
   6  -6   1   13.90    5.70
  -6   6   1   11.70    1.50
   6   6  -1   12.80    4.60
  -6   6   1    1.50    3.60
  -6  -6   1   11.90    3.10
   6  -6  -1    6.80    5.10
   6  -6  -1    6.60    2.20
   6  -6  -1    2.80    6.20
  -6   6  -1    2.80    3.20
  -6   6  -1    6.40    3.70
  -6   6  -1   11.50    2.30
  -6  -6   1    8.80    1.60
   6   6   1   16.10    4.90
   6  -6  -1   10.80    4.00
  -6   6  -1   10.70    7.40
   6   6   1    6.20    4.20
   6   6   1   11.20    6.60
  -6  -6   1   12.40    4.10
   6   6   1   10.50    5.60
  -7  -6  -1    8.00    1.90
   7   6  -1   21.90    7.20
   7   6  -1    2.70    4.40
   7  -6   1   -0.90    9.00
  -7  -6  -1    9.20    3.40
   7  -6   1    4.10    5.60
  -7   6   1    4.70    4.30
   7  -6   1    9.80    2.80
  -7   6   1    5.90    8.60
   7   6  -1   12.40    5.70
   7   6  -1    9.20    4.60
  -7   6   1   13.50    5.10
   7  -6  -1   14.20    7.10
  -7  -6   1    7.70    2.60
  -7  -6   1    4.90    4.90
  -7   6  -1    6.40    3.90
   7   6   1    6.60    5.80
  -7   6  -1   27.20   11.00
   7   6   1    8.90    5.40
  -7   6  -1   13.70    4.70
  -7  -6   1    9.30    1.90
   7   6   1    5.10    5.90
   7   6   1    8.00    5.30
  -7   6  -1    9.50    5.00
  -7   6  -1    8.50    2.40
   7  -6  -1    2.80    8.50
  -8  -6  -1   13.10    3.50
   8  -6   1   20.00   11.40
  -8   6   1   13.90    5.80
   8   6  -1   19.90    7.50
   8  -6   1   15.90    4.00
  -8  -6  -1   12.00    3.90
   8  -6   1   16.00    7.70
  -8   6   1   13.90    5.90
   8   6  -1   11.50    6.50
  -8   6   1   11.50    5.40
  -8  -6  -1   17.30    2.80
  -8   6   1   21.10   12.10
  -8  -6   1   10.90    2.50
  -8   6  -1   16.50    6.10
   8   6   1    8.90    7.10
  -8   6  -1    7.00    5.70
  -8  -6   1   11.40    2.50
  -8   6  -1   -3.40   11.10
  -8  -6   1    9.30    2.90
  -8   6  -1   10.30    2.70
   8  -6  -1   14.40   10.90
   8   6   1   19.10    6.20
   8   6   1   16.30    6.90
  -8   6  -1   18.70    6.50
   8   6   1   17.20    6.80
   8  -6  -1   19.20    7.80
  -9  -6  -1    0.60    2.80
   9   6  -1    8.70    8.10
  -9   6   1   -2.00    5.60
   9  -6   1   -5.90    8.30
  -9   6   1    7.60    5.60
  -9   6   1   19.10   14.40
   9   6  -1    5.40    7.50
   9  -6   1  -15.40   13.70
   9  -6  -1    4.70   13.10
   9   6   1    2.00    7.50
   9   6   1   -7.60    7.00
   9  -6  -1    0.20    7.40
  -9   6  -1    1.70    6.00
  -9  -6   1   -0.10    5.10
  -9   6  -1   -3.70    5.30
   0  -7   1   -0.10    1.70
   0   7   1    2.60    3.10
   0  -7  -1    0.90    2.00
   0   7   1    4.70    2.10
   0   7   1    1.80    1.40
   0   7  -1    2.80    3.00
   0  -7  -1    0.20    1.20
   0   7   1    1.30    1.80
   0  -7   1   -0.40    1.40
   0   7  -1    2.30    1.90
   0   7  -1    0.40    1.50
   0  -7   1   -0.10    1.10
   0  -7   1    1.60    1.80
   0  -7  -1   -2.50    2.20
   0   7  -1   -0.70    1.00
   0  -7  -1   -1.90    1.50
   0   7   1    0.70    1.30
   0  -7   1    5.30    4.50
   0  -7   1    0.70    1.20
   0  -7  -1   -1.20    1.20
   0   7  -1    1.90    1.40
   1   7  -1    3.10    4.00
  -1   7   1   10.20    2.80
  -1  -7  -1   17.30    4.10
  -1   7   1    9.50    1.80
   1  -7   1    8.80    2.70
  -1   7   1    5.70    2.30
   1  -7   1   14.70    3.30
   1  -7   1    9.80    2.80
  -1  -7  -1    7.00    4.90
  -1   7   1   11.20    4.60
   1   7  -1    9.60    2.80
  -1   7   1    8.50    3.00
   1  -7   1    8.30    2.20
   1  -7   1    5.50    2.20
   1   7  -1   10.80    2.70
   1   7  -1   11.00    2.50
  -1   7   1   13.60    2.90
   1   7  -1    8.60    1.50
   1  -7   1    9.20    4.30
  -1  -7  -1    7.50    2.70
  -1  -7  -1    8.40    2.70
   1   7   1   11.80    2.70
  -1  -7   1   11.30    3.20
   1  -7  -1    7.90    1.90
   1   7   1    7.80    1.60
   1  -7  -1    7.70    2.40
  -1  -7   1    6.30    2.50
  -1  -7   1   13.30    2.10
  -1  -7   1   12.30    5.60
   1  -7  -1    9.20    3.00
  -1   7  -1    4.70    1.90
   1   7   1    2.40    3.70
  -1   7  -1   11.20    3.00
   1  -7  -1    8.80    3.00
   1  -7  -1   16.60    6.70
  -1   7  -1    8.10    2.50
  -1   7  -1    6.30    3.90
  -1  -7   1    6.60    2.50
   1  -7  -1   14.40    3.40
   1   7   1    7.80    2.50
   1   7   1    7.20    2.20
  -1   7  -1    9.50    1.60
   2   7  -1  458.65   12.30
  -2   7   1  434.96   23.20
   2   7  -1  447.26   14.90
  -2  -7  -1  449.66   17.30
  -2   7   1  463.75   17.10
   2   7  -1  467.25   18.50
  -2   7   1  474.25   17.50
  -2  -7  -1  468.35   17.10
   2  -7   1  428.76   19.70
   2   7  -1  444.86   22.20
   2  -7   1  524.05   30.40
  -2   7   1  465.25   17.60
  -2  -7  -1  472.95   17.80
  -2  -7  -1  463.45   24.00
   2  -7   1  471.25   15.00
  -2   7   1  441.46   17.50
   2  -7   1  471.55   17.30
  -2  -7  -1  466.85   19.20
   2  -7   1  466.65   17.40
   2   7  -1  479.65   17.40
   2  -7  -1  467.35   14.40
   2   7   1  475.25   15.90
  -2  -7   1  453.55   18.90
  -2  -7   1  456.15   17.70
   2   7   1  468.45   18.80
  -2  -7   1  465.75   17.10
  -2   7  -1  446.66   17.00
   2   7   1  442.36   17.40
   2  -7  -1  452.25   17.80
  -2   7  -1  470.05   17.50
   2  -7  -1  450.65   17.30
  -2   7  -1  505.55   24.20
   2   7   1  486.15   23.80
  -2   7  -1  444.56   17.20
   2  -7  -1  435.46   24.60
  -2  -7   1  466.65   16.50
   2  -7  -1  487.95   17.40
  -3  -7  -1  538.35   19.20
  -3   7   1  495.45   18.80
  -3  -7  -1  508.65   20.50
   3  -7   1  508.35   17.90
   3  -7   1  523.25   16.10
   3   7  -1  510.25   23.80
  -3  -7  -1  491.45   20.50
   3   7  -1  491.15   18.50
  -3  -7  -1  494.75   25.20
   3  -7   1  525.05   19.50
   3  -7   1  529.35   27.80
  -3   7   1  532.05   20.40
  -3   7   1  503.05   25.30
  -3   7   1  486.25   18.90
   3  -7   1  501.65   19.30
  -3  -7  -1  528.05   18.70
   3   7  -1  488.35   20.80
   3  -7   1  505.25   20.90
  -3   7  -1  499.55   18.70
  -3   7  -1  530.75   25.70
  -3  -7   1  552.74   18.10
   3  -7  -1  508.45   18.00
   3   7   1  521.45   21.40
   3   7   1  505.15   19.20
  -3  -7   1  482.15   20.40
  -3   7  -1  503.35   19.70
  -3  -7   1  492.25   20.60
   3  -7  -1  545.45   28.00
   3  -7  -1  522.55   19.40
   3   7   1  515.95   16.00
  -3  -7   1  497.05   24.60
   3   7   1  512.75   24.90
  -3   7  -1  522.35   15.80
  -3   7  -1  503.25   18.90
  -3  -7   1  480.05   18.20
   3  -7  -1  509.85   15.20
   3  -7  -1  461.45   20.20
   3  -7  -1  541.35   19.40
   4   7  -1   -0.90    3.00
  -4  -7  -1    3.90    3.10
  -4   7   1    2.50    2.50
   4  -7   1    5.60    6.30
   4  -7   1    7.80    2.20
   4   7  -1   12.80    3.40
  -4  -7  -1    6.20    2.50
   4  -7   1   18.70    4.00
  -4   7   1    6.20    2.90
  -4   7   1    5.10    5.00
   4   7  -1    5.10    4.70
   4  -7   1    2.90    3.40
  -4   7   1    5.20    2.30
   4   7  -1    8.90    3.60
   4  -7   1    6.00    2.30
   4  -7  -1    4.50    1.40
  -4   7  -1    6.10    1.70
   4  -7  -1    5.20    3.30
   4   7   1    7.70    3.80
   4   7   1    8.30    4.10
   4  -7  -1    6.00    2.20
  -4   7  -1    6.80    2.80
  -4  -7   1    6.00    2.80
   4   7   1   -0.10    4.00
   4  -7  -1   12.90    3.90
   4   7   1    3.20    2.80
  -4   7  -1    5.30    5.50
  -4  -7   1    5.30    2.40
  -4   7  -1   13.90    3.60
  -4   7  -1    7.40    3.30
   5  -7   1  212.68    7.50
   5   7  -1  240.68   15.30
  -5  -7  -1  220.48   12.20
  -5   7   1  217.78   13.30
   5   7  -1  234.38   13.20
   5  -7   1  210.48   12.10
   5  -7   1  214.28    9.00
   5   7  -1  245.48   16.90
  -5   7   1  210.08   11.80
  -5  -7  -1  239.68   11.20
  -5   7   1  247.58   18.30
   5   7  -1  231.08   14.80
   5  -7   1  215.38   12.60
  -5  -7   1  194.28   11.10
  -5   7  -1  210.78   11.40
   5   7   1  223.48   15.70
   5  -7  -1  214.18   11.20
   5   7   1  218.18   12.90
   5   7   1  217.08   17.00
  -5   7  -1  215.28   13.10
   5  -7  -1  215.78   18.90
   5  -7  -1  205.98   12.00
  -5   7  -1  190.28   11.50
   5  -7  -1  205.48    8.30
  -5   7  -1  212.88    7.80
   5   7   1  237.88   15.40
  -5   7  -1  211.88   17.70
   6   7  -1   24.30    6.60
  -6   7   1   13.50    4.10
   6   7  -1   17.40    6.40
   6  -7   1   21.20    7.00
   6  -7   1   20.60    4.70
  -6   7   1   18.90    4.90
   6   7  -1   14.50    6.80
   6  -7   1    8.90    7.80
   6  -7   1   26.60    5.70
  -6  -7  -1   16.40    4.20
  -6   7   1   11.60    5.30
   6   7  -1   17.80    6.90
  -6   7   1   23.10    8.40
   6   7   1   11.70    7.30
  -6  -7   1   13.30    4.70
   6  -7  -1   15.30    8.10
   6  -7  -1   11.10    3.80
   6  -7  -1   15.70    5.60
  -6   7  -1   16.60    2.40
   6   7   1   19.60    7.30
   6  -7  -1   22.90    5.80
  -6   7  -1   22.70    8.60
   6   7   1   25.70    7.90
  -6   7  -1   11.20    4.70
  -6  -7   1   13.70    3.10
   6   7   1   13.90    5.60
  -6   7  -1   18.90    4.80
  -7   7   1    3.50    8.10
  -7   7   1   12.80    5.70
   7   7  -1   15.40    5.70
  -7   7   1    6.80    5.10
   7  -7   1   12.30    3.50
  -7  -7  -1    9.60    3.40
   7   7  -1    8.50    5.60
   7   7  -1   13.20    5.50
   7  -7   1   10.70    7.60
   7   7  -1    8.80    5.60
   7  -7   1   14.90   10.20
   7   7   1    7.50    5.30
  -7   7  -1   12.10    5.20
   7   7   1    9.20    5.80
   7   7   1    3.80    6.60
  -7   7  -1    7.30    5.20
  -7   7  -1   -5.70    8.40
   7  -7  -1   15.50    7.70
   7   7   1   19.90    7.10
  -7  -7   1   13.00    3.10
  -7   7  -1   10.30    2.30
   8   7  -1    6.80    6.50
  -8   7   1   -1.40    5.40
  -8  -7  -1    3.00    3.10
  -8   7   1    4.00    4.60
   8  -7   1  -18.50   11.60
   8  -7   1    4.80    7.10
   8   7  -1   -6.50    5.90
   8   7  -1   -0.10    2.50
   8   7  -1    1.30    2.50
  -8   7   1  -12.40   11.50
  -8   7  -1   -2.70    4.40
   8   7   1   -1.40    6.40
  -8  -7   1    1.60    2.30
  -8  -7   1    1.90    2.90
  -8   7  -1  -15.70   11.70
   8  -7  -1    5.50    6.50
   8  -7  -1   -7.70   10.70
  -8   7  -1   -0.30    5.00
   8   7   1   -0.40    5.70
   8   7   1   -0.90    6.40
   8   7   1   -0.50    6.00
  -9   7   1   11.10   18.10
   9  -7   1    6.70   18.70
   9  -7   1   13.90   10.30
  -9   7   1    2.00    6.00
   9   7  -1    5.90    7.40
  -9   7   1   -0.60    6.10
  -9  -7  -1    5.30    3.10
   9   7  -1   12.90    7.80
  -9   7  -1    2.20   16.60
  -9   7  -1   14.40    6.60
   9  -7  -1    6.80    9.00
   9   7   1    4.70    6.60
   9  -7  -1    5.50   16.00
  -9   7  -1   11.60    7.20
   9   7   1   17.20    8.20
   0   8  -1   10.70    2.30
   0   8   1    7.10    3.90
   0   8  -1    6.90    2.80
   0   8  -1    2.60    3.70
   0   8  -1    5.30    2.70
   0   8   1    5.40    2.80
   0  -8  -1   11.20    2.90
   0   8  -1    7.20    2.50
   0   8   1    5.80    2.60
   0  -8  -1   10.60    3.10
   0  -8  -1   10.70    3.50
   0  -8  -1    9.30    5.20
   0  -8   1    8.10    2.60
   0  -8   1    8.40    3.70
   0  -8  -1    7.10    2.60
   0  -8   1   11.80    5.40
   0   8   1    8.60    3.00
   0  -8  -1   12.60    3.60
   0  -8   1    9.00    2.50
   0   8   1   13.70    3.00
   0  -8   1    4.40    2.30
   0  -8   1   10.00    3.10
   1   8  -1  492.55   24.90
   1   8  -1  485.85   18.20
   1   8  -1  462.45   18.20
   1  -8   1  524.95   18.60
  -1   8   1  501.85   25.50
   1   8  -1  488.15   17.00
   1  -8   1  486.75   18.30
   1  -8   1  487.55   26.90
   1   8  -1  521.45   14.80
  -1   8   1  494.65   18.40
  -1  -8  -1  493.25   18.30
  -1  -8  -1  505.55   26.60
  -1  -8  -1  469.65   19.90
   1  -8   1  490.15   16.30
   1  -8   1  462.15   19.00
  -1   8   1  499.55   16.20
  -1  -8  -1  458.45   18.60
  -1   8   1  481.15   17.60
   1   8   1  449.26   24.70
   1   8   1  489.05   18.50
  -1  -8   1  475.55   17.60
   1  -8  -1  502.65   19.40
   1  -8  -1  481.65   19.20
   1  -8  -1  470.25   18.00
   1  -8  -1  483.65   18.30
   1   8   1  497.25   17.70
   1   8   1  496.95   14.90
   1   8   1  487.95   18.90
  -1   8  -1  473.05   18.50
   1  -8  -1  487.55   16.00
  -1   8  -1  504.95   25.90
   1  -8  -1  436.76   26.00
  -1  -8   1  485.55   25.90
  -1  -8   1  501.25   18.70
  -1   8  -1  478.95   14.70
  -1   8  -1  513.35   17.60
  -1  -8   1  500.75   17.90
  -1  -8   1  472.95   15.70
  -1   8  -1  482.45   18.00
  -1  -8   1  497.55   20.30
   2   8  -1   35.20    5.40
   2  -8   1   24.90    4.60
   2  -8   1   30.90    3.20
  -2  -8  -1   23.90    5.10
  -2   8   1   25.80    4.50
   2  -8   1   35.50    5.80
  -2  -8  -1   41.30    6.00
  -2   8   1   48.00    6.60
   2  -8   1   40.60    5.60
   2   8  -1   31.50    2.00
   2   8  -1   35.20    4.20
  -2  -8  -1   34.80    5.10
  -2   8   1   36.30    5.50
  -2  -8  -1   34.10    4.60
   2  -8   1   36.10    5.40
   2   8  -1   44.50    6.40
  -2   8   1   37.60    8.90
   2  -8   1   34.50    8.30
   2   8  -1   35.20    7.60
  -2  -8  -1   37.40    9.20
  -2   8  -1   35.90    8.20
  -2   8  -1   28.50    4.70
   2   8   1   32.60    4.10
   2  -8  -1   30.00    5.30
  -2  -8   1   33.30    5.90
  -2  -8   1   26.10    4.00
   2   8   1   32.60    1.60
   2  -8  -1   17.70    7.80
   2  -8  -1   33.30    5.30
  -2   8  -1   38.10    6.10
   2   8   1   39.90    5.90
  -2  -8   1   44.20    6.20
   2  -8  -1   29.70    5.10
   2   8   1   33.20    5.10
  -2  -8   1   41.60    5.90
  -2  -8   1   28.40    7.40
   2  -8  -1   33.10    3.00
   2   8   1   26.50    7.10
  -2   8  -1   27.40    4.30
   2  -8  -1   33.10    4.90
   3  -8   1  193.18    8.10
  -3   8   1  183.28   10.40
  -3   8   1  179.18   14.90
  -3  -8  -1  188.28   15.70
   3  -8   1  177.98    9.70
  -3  -8  -1  161.68   10.10
   3  -8   1  180.18   10.80
   3   8  -1  177.38   14.20
  -3  -8  -1  200.18   10.20
   3  -8   1  178.08   17.10
  -3   8   1  174.68   10.60
   3   8  -1  190.68   11.70
   3  -8   1  211.68   11.30
  -3   8   1  162.78   10.20
  -3   8  -1  203.58   11.10
   3   8   1  187.78    8.20
   3  -8  -1  175.58    9.80
   3  -8  -1  199.08   17.60
  -3  -8   1  195.18    9.60
  -3   8  -1  208.28   10.60
  -3   8  -1  205.28   16.00
  -3  -8   1  166.08   14.40
   3  -8  -1  184.38    7.40
   3   8   1  153.28   14.00
  -3  -8   1  189.58   10.40
   3  -8  -1  183.98   10.40
   3   8   1  184.48   11.80
   3  -8  -1  183.68   10.90
   4  -8   1  236.38   19.90
   4  -8   1  238.58   13.00
   4  -8   1  255.27   11.00
   4   8  -1  232.48   14.50
  -4   8   1  227.98   12.70
   4   8  -1  222.68   16.10
  -4  -8  -1  220.28   12.30
  -4  -8  -1  263.97   12.00
   4  -8   1  226.78    9.50
   4  -8   1  215.98   12.50
  -4   8   1  250.97   13.80
  -4   8   1  250.27   18.20
  -4   8   1  223.18   12.60
  -4   8  -1  235.88   12.10
   4   8   1  251.67   15.00
  -4  -8   1  238.18   12.10
   4  -8  -1  229.38    8.40
  -4  -8   1  254.97   13.00
  -4   8  -1  236.88   13.20
   4   8   1  243.18   18.00
  -4  -8   1  224.78   17.30
  -4   8  -1  251.07   18.70
   4  -8  -1  226.18   12.50
   4  -8  -1  230.58   19.70
   4  -8  -1  249.58   11.10
   4  -8  -1  212.28   12.30
  -5  -8  -1   11.10    3.50
   5  -8   1    8.70    2.60
  -5   8   1   12.20    4.00
  -5   8   1    3.40    4.30
  -5   8   1    5.00    4.40
   5  -8   1   18.50    5.20
   5   8  -1   17.50    6.80
   5  -8   1   10.10    2.70
   5   8  -1   10.30    5.80
   5   8  -1   11.00    5.10
  -5   8   1   27.50    8.70
   5  -8   1    7.70    4.00
   5  -8  -1   10.90    3.00
   5   8   1    8.00    8.20
   5   8   1   13.70    7.40
  -5   8  -1   12.80    2.30
  -5   8  -1   14.80    4.20
  -5  -8   1    8.50    3.10
   5   8   1    8.80    4.50
  -5   8  -1    6.70    6.80
  -5  -8   1   11.20    4.30
   5  -8  -1   21.90    5.40
  -5   8  -1   17.20    5.50
   5  -8  -1   14.30    4.20
   5   8   1    8.70    4.40
  -5   8  -1    7.70    4.40
   5  -8  -1    4.00    9.30
  -6   8   1   52.49    8.10
   6   8  -1   49.70   10.20
   6  -8   1   53.79    8.60
   6  -8   1   67.39   14.40
  -6   8   1   34.10   10.20
  -6  -8  -1   53.59    6.60
  -6   8   1   61.99    8.20
   6   8  -1   59.49    9.10
  -6   8   1   49.70    8.40
   6   8  -1   43.60    9.60
   6   8  -1   64.39   10.20
   6  -8  -1   62.19    8.50
   6  -8  -1   57.79   14.50
   6   8   1   47.70    9.20
  -6   8  -1   48.50    3.60
  -6  -8   1   60.99    5.60
  -6   8  -1   41.30   12.10
   6   8   1   46.90   10.30
  -6   8  -1   57.79    8.30
   6   8   1   75.39   13.20
   6  -8  -1   57.59   10.40
   6  -8  -1   64.59    7.40
  -6   8  -1   53.19    8.60
   6   8   1   63.09    9.40
   7   8  -1   35.70    8.60
  -7   8   1   28.10    7.30
   7  -8   1   39.40    7.70
   7  -8   1   46.00   14.10
   7  -8   1   38.50    5.40
   7   8  -1   41.70   10.50
  -7   8   1   45.10   13.10
   7  -8   1   56.79   11.00
   7   8  -1   20.80    8.10
  -7  -8  -1   50.79    6.40
   7   8  -1   49.99    8.60
   7  -8   1   31.10    5.60
   7  -8  -1   39.30   15.90
   7  -8  -1   43.60    8.20
   7  -8  -1   64.29   12.20
  -7  -8   1   48.00    5.10
   7   8   1   47.00   11.60
   7   8   1   33.60   10.30
  -7   8  -1   44.90    8.40
   7   8   1   33.00    8.70
   8   8  -1    0.50    6.30
  -8  -8  -1   -0.90    3.10
   8   8  -1   -0.80    6.70
   8   8  -1    2.50    4.40
  -8   8   1    1.40    5.40
   8  -8   1   13.60    8.70
   8   8  -1    3.40    4.40
  -8   8   1    1.30    4.80
   8  -8   1   -5.80   14.00
  -8   8   1    2.60   12.70
   8   8   1    0.00    6.00
  -8   8  -1    2.90    5.30
   8   8   1    6.20    6.90
   8   8   1    3.20    7.50
  -8   8  -1    1.90   11.30
  -8  -8   1    1.90    2.50
   8   8   1    0.90    8.00
   8  -8  -1   15.50    7.70
  -8   8  -1   -4.70    4.30
   8  -8  -1    1.00   12.80
  -9  -8  -1    0.80    3.20
   9   8  -1   -3.00    6.90
  -9   8   1   -7.30    5.40
   9  -8   1   49.60   21.80
   9  -8   1   -3.10    8.40
   9   8  -1    4.80    7.70
  -9   8   1   -2.50    6.40
   9   8   1    5.70    7.70
   9  -8  -1  -13.30   19.00
  -9   8  -1   -3.60   18.20
  -9   8  -1    9.30    6.60
   9   8   1    1.60    8.30
  -9   8  -1   -2.40    5.70
   9  -8  -1    4.70   10.50
   0   9   1   -2.40    1.40
   0  -9  -1    2.30    2.10
   0   9  -1    7.20    3.40
   0  -9  -1    0.80    1.60
   0  -9   1   -0.90    1.70
   0  -9   1    2.80    1.90
   0   9   1    1.10    2.60
   0  -9   1   -1.10    1.30
   0  -9  -1    8.30    4.20
   0  -9   1    0.60    2.60
   0  -9  -1   -0.70    1.40
   0  -9   1    1.20    3.20
   0   9   1   -1.30    2.80
   0   9  -1    0.90    1.40
   0   9  -1   -0.40    1.50
   0   9   1   -0.20    1.80
   0  -9  -1    0.20    2.90
   0  -9   1   -9.70    3.90
   0   9  -1   -1.00    3.80
   0  -9  -1    5.20    5.00
   0   9  -1   -0.40    1.40
   0   9   1    0.50    1.70
   1   9  -1    3.40    1.90
   1  -9   1    4.80    3.00
   1   9  -1    4.70    1.40
  -1   9   1    9.80    6.30
  -1  -9  -1    2.20    1.90
   1  -9   1    3.80    2.00
  -1   9   1    5.50    3.00
  -1   9   1    0.20    2.00
  -1   9   1    5.90    2.00
  -1   9   1    4.90    2.80
  -1  -9  -1    2.20    2.80
   1   9  -1    2.90    2.30
   1   9  -1   10.70    5.20
  -1  -9  -1    2.10    4.70
   1  -9   1    2.60    4.30
   1  -9   1    3.90    2.60
   1   9   1   -0.90    4.20
  -1   9  -1    1.70    1.30
   1  -9  -1   16.50    3.90
  -1   9  -1    3.30    2.00
  -1  -9   1    2.30    1.90
   1  -9  -1    7.90    3.60
   1   9   1    4.70    2.10
   1  -9  -1   -0.90    3.70
  -1   9  -1   -2.50    4.60
  -1  -9   1    2.30    2.80
  -1   9  -1    4.90    3.00
  -1  -9   1   10.80    6.00
  -1  -9   1    2.70    2.00
   1   9   1    3.30    2.60
   1   9   1    4.00    1.60
  -1   9  -1    2.70    2.10
   1  -9  -1    7.90    2.20
  -1  -9   1    3.80    2.20
   2  -9   1  297.27   15.10
  -2  -9  -1  343.17   14.80
   2   9  -1  326.37   15.50
   2  -9   1  343.67   12.60
   2   9  -1  327.07   20.80
  -2   9   1  325.77   15.40
   2  -9   1  345.57   15.30
  -2  -9  -1  306.97   14.60
   2   9  -1  323.97   12.70
   2   9  -1  323.47    9.80
   2  -9   1  327.67   15.50
  -2   9   1  334.57   15.10
   2  -9   1  342.07   23.90
  -2   9   1  373.06   22.70
  -2  -9  -1  353.56   23.10
  -2   9   1  324.87   14.80
   2  -9  -1  344.67   15.00
   2  -9  -1  306.67   22.90
  -2  -9   1  330.07   22.10
  -2  -9   1  333.97   14.10
   2   9   1  329.47   15.80
   2   9   1  336.97    9.50
   2  -9  -1  340.77   15.60
   2   9   1  309.67   20.90
  -2   9  -1  351.66   15.20
   2   9   1  343.37   13.50
  -2   9  -1  316.67   15.30
  -2   9  -1  338.97   14.80
   2  -9  -1  289.87   15.00
  -2   9  -1  321.67   21.90
   2  -9  -1  345.37   12.10
  -2  -9   1  292.37   14.70
  -3   9   1   17.20    4.40
   3  -9   1   13.70    4.00
   3   9  -1    8.00    6.30
   3  -9   1   16.00    4.20
  -3   9   1   16.30    4.00
   3  -9   1   14.00    8.10
   3  -9   1   21.10    3.30
  -3   9   1   12.80    6.30
  -3   9   1   14.10    4.60
   3   9  -1   19.90    5.20
  -3  -9  -1   13.80    3.70
  -3   9  -1    9.30    6.40
  -3  -9   1   18.60    4.10
   3  -9  -1   12.80    3.70
   3  -9  -1   14.70    2.70
  -3   9  -1   22.40    5.10
   3   9   1   17.00    5.20
   3  -9  -1    8.40    3.70
  -3   9  -1   15.30    4.50
   3   9   1   15.00    2.70
  -3   9  -1   13.60    3.60
   3   9   1   19.40    7.50
  -3  -9   1   13.00    4.30
   3  -9  -1   15.50    8.40
   4  -9   1   94.39    5.80
   4   9  -1   99.29    9.90
   4   9  -1   71.89   11.90
  -4  -9  -1   95.99    7.40
  -4   9   1   92.79    7.80
   4  -9   1   95.19    8.60
  -4   9   1   86.89   10.00
   4  -9   1   85.59    7.20
  -4   9   1   79.89   13.40
  -4  -9  -1   88.59   14.10
   4  -9   1   73.09   14.90
  -4   9   1   96.19    8.90
   4  -9  -1   92.49    7.30
  -4   9  -1   93.59    7.80
  -4  -9   1   90.29   13.10
  -4   9  -1   79.19   13.70
   4  -9  -1  104.69   16.70
   4   9   1   66.09    9.60
  -4   9  -1   86.09    8.10
  -4  -9   1   90.19    7.10
  -4   9  -1   94.99    8.60
   4   9   1   92.99   14.00
   4  -9  -1   91.59    8.10
   5  -9   1    1.60    2.10
  -5   9   1    1.40    3.30
   5   9  -1   -1.90    5.60
   5   9  -1    2.60    4.10
  -5   9   1   -1.50    3.50
  -5   9   1    0.00    6.30
   5  -9   1   -1.70    2.60
  -5   9   1    5.20    4.40
   5  -9   1    6.00    8.30
  -5  -9  -1   -3.10    2.50
   5   9  -1    4.10    5.70
   5  -9   1    4.10    3.80
  -5  -9   1    1.10    2.70
   5  -9  -1    2.70    3.80
  -5   9  -1    0.20    2.70
   5   9   1    8.40    5.60
   5  -9  -1    4.20    3.20
  -5   9  -1   -6.30    4.20
   5  -9  -1    9.50    8.10
  -5   9  -1   -2.50    6.40
   5  -9  -1   -4.50    4.10
   5   9   1    0.00    6.30
  -5   9  -1   -2.30    3.50
  -6   9   1   14.00    9.00
   6   9  -1    8.40    5.00
   6   9  -1   10.80    6.50
  -6   9   1    2.10    3.70
  -6   9   1    3.80    4.30
  -6  -9  -1    6.90    3.50
   6  -9   1    2.80    5.20
  -6   9   1    4.20    5.30
   6  -9   1    5.30    5.10
   6  -9   1   11.70    8.80
   6   9  -1    6.00    8.40
   6  -9  -1    4.40    5.40
   6   9   1    7.90    8.60
   6  -9  -1    4.80    5.00
   6  -9  -1   11.50   11.70
  -6  -9   1    2.50    3.00
  -6   9  -1    1.70    4.20
  -6   9  -1    7.00    5.30
   6   9   1   10.50    4.70
   6   9   1    1.10    6.90
  -6   9  -1   -4.80    8.80
  -7   9   1   -2.90    4.10
   7  -9   1   -7.00    5.50
  -7   9   1   12.60    7.00
   7   9  -1   -4.20    8.00
   7   9  -1    6.30    6.10
  -7  -9  -1    1.20    3.70
   7  -9   1   -0.40    4.00
   7   9  -1    0.90    7.20
   7  -9   1  -17.50   11.30
   7  -9   1    4.80    7.50
   7  -9   1    0.30    5.50
   7  -9  -1   15.00    8.80
  -7  -9   1   -0.70    2.90
   7   9   1   -5.50    9.00
   7   9   1    3.10    5.10
   7   9   1   -2.50    5.80
  -7   9  -1   -2.60    4.00
  -7   9  -1   -2.50    6.70
   7  -9  -1   -4.70    5.60
   7  -9  -1    5.60   12.20
   7  -9  -1    0.80    3.40
  -7   9  -1    7.00    9.80
   7  -9  -1    5.30    4.80
   8  -9   1   16.00   19.20
   8  -9   1    2.80    9.30
  -8   9   1    1.00    5.00
  -8  -9  -1    4.80    3.70
  -8   9   1  -11.60   12.30
   8   9  -1    2.50    6.90
   8   9  -1    5.70    6.60
   8   9  -1    2.90    5.50
  -8   9  -1    0.00    4.90
  -8   9  -1   26.60   16.30
  -8  -9   1    2.70    2.90
   8  -9  -1   -8.90   14.00
   8   9   1    2.40    7.30
   8   9   1    1.20    9.70
   8  -9  -1   -5.60    7.50
   8   9   1    2.10    6.10
  -8   9  -1   -3.50    5.30
  -9   9   1    4.00    6.20
   9  -9   1   -0.80   11.10
  -9   9   1   -3.10   19.80
  -9   9   1   12.80    9.10
   9  -9   1   20.60   23.80
  -9   9  -1    4.40    6.80
   9  -9  -1   13.80   10.90
  -9  -9   1    1.80    7.10
  -9   9  -1   10.20   21.90
  -9   9  -1   -1.70    6.20
   9  -9  -1    1.00   22.80
   0 -10   1    6.40    3.00
   0  10  -1    0.20    5.40
   0 -10  -1    2.90    2.50
   0  10   1    9.60    3.10
   0  10  -1    5.40    2.30
   0 -10  -1    7.40    3.30
   0  10   1   -1.70    5.70
   0  10   1    8.70    2.90
   0  10  -1    9.90    3.20
   0 -10   1   14.10    4.40
   0 -10   1    4.90    2.90
   0 -10  -1    1.60    6.40
   0  10   1   13.30    3.70
   0 -10  -1    8.10    3.40
   0  10  -1    9.80    2.90
   1 -10   1   16.20    4.30
   1  10  -1   15.30    4.00
  -1  10   1   20.20    3.90
  -1 -10  -1   17.80    8.00
  -1  10   1   20.60    3.10
   1 -10   1   30.30    5.60
   1  10  -1    6.50    6.30
   1 -10   1   10.90    7.60
   1  10  -1   14.30    3.60
  -1  10   1   16.90    7.50
   1  10  -1   16.30    2.60
  -1  10   1   16.50    3.90
   1 -10   1   14.10    3.20
  -1 -10  -1   19.50    4.30
   1 -10  -1   19.10    4.40
  -1  10  -1   10.70    2.90
   1  10   1   16.90    2.70
  -1  10  -1    5.90    4.70
  -1 -10   1   13.20    3.80
   1  10   1    7.10    5.60
  -1 -10   1   12.10    2.80
   1  10   1   16.50    3.90
  -1  10  -1   15.50    2.60
   1 -10  -1   22.40    8.30
   1  10   1   18.00    4.40
  -1 -10   1   19.00    4.10
   1 -10  -1   12.10    4.10
  -1 -10   1   10.20    7.50
   1 -10  -1   20.50    3.60
  -1  10  -1    8.90    3.20
   2  10  -1    0.40    1.20
   2 -10   1   -1.30    3.40
   2 -10   1    0.80    4.80
   2  10  -1   -0.20    5.40
  -2  10   1    8.70    5.80
  -2  10   1    1.60    0.80
  -2  10   1    4.50    3.00
   2 -10   1    1.10    2.40
  -2  10   1    3.30    3.30
  -2 -10  -1   -1.90    2.30
  -2 -10  -1    3.30    4.70
   2  10  -1   -1.40    2.70
   2 -10   1    5.30    2.50
   2  10  -1    0.50    2.10
   2 -10  -1    5.20    2.80
  -2 -10   1    2.70    2.30
  -2  10  -1   -3.20    3.60
   2 -10  -1    1.50    6.90
  -2  10  -1   -0.80    1.90
   2  10   1    2.00    1.00
   2 -10  -1    3.90    1.90
   2  10   1   -2.30    2.90
  -2 -10   1    2.30    2.60
   2 -10  -1    0.00    3.30
   2  10   1   -0.90    5.50
  -2 -10   1    0.50    6.40
  -2  10  -1    3.00    2.80
   2  10   1    0.00    2.10
  -3  10   1  264.67   20.70
   3 -10   1  320.17   12.30
  -3 -10  -1  289.57   22.40
   3  10  -1  236.98   19.40
  -3  10   1  276.67   14.90
   3 -10   1  312.67   15.70
   3  10  -1  304.77   16.50
  -3  10   1  304.67   14.90
   3 -10   1  279.37   23.20
   3 -10   1  293.57   14.80
  -3 -10  -1  315.87   14.50
   3  10   1  310.77   16.80
  -3  10  -1  307.77   14.90
   3 -10  -1  283.07   23.70
   3 -10  -1  316.07   11.60
   3  10   1  301.87   12.20
  -3 -10   1  313.37   14.10
   3 -10  -1  299.77   15.10
   3 -10  -1  298.27   15.10
   3  10   1  321.87   22.20
  -3  10  -1  319.87   15.40
  -3 -10   1  296.77   22.60
  -3  10  -1  324.37   22.70
   4 -10   1    5.70    3.80
  -4 -10  -1    5.50    7.10
   4 -10   1    7.80    2.80
  -4  10   1    6.70    3.70
   4  10  -1   11.70    7.40
   4 -10   1    3.30    4.30
   4  10  -1   -1.80    3.40
  -4  10   1    3.50    6.10
  -4  10   1   -1.20    3.20
  -4 -10  -1   15.20    4.40
  -4  10  -1   11.00    7.30
   4  10   1    6.90    6.70
   4 -10  -1    5.90    8.10
  -4  10  -1    7.90    3.90
  -4  10  -1    9.60    4.30
  -4 -10   1   -1.20    4.50
   4 -10  -1    7.20    4.00
   4  10   1    3.20    4.40
   4 -10  -1    4.40    2.10
  -4 -10   1    5.20    3.10
   4 -10  -1   10.20    4.20
   5 -10   1   45.40    4.70
  -5  10   1   63.69   13.50
   5  10  -1   68.59   11.80
   5  10  -1   64.39   13.50
   5 -10   1   57.69    6.40
  -5  10   1   44.20    7.60
  -5 -10  -1   55.09    7.10
   5  10  -1   48.80    9.30
   5 -10   1   53.39    8.40
   5 -10   1   40.40   13.20
  -5  10   1   46.10    8.60
   5 -10  -1   42.70    6.10
   5  10   1   46.30    9.30
   5 -10  -1   48.40   13.50
   5  10   1   51.39   11.00
  -5  10  -1   45.50    7.70
  -5  10  -1   43.40    7.10
   5  10   1   58.09   16.00
  -5 -10   1   51.19    6.50
  -5  10  -1   42.10   11.00
   5 -10  -1   54.59    8.70
   6  10  -1   25.70    8.90
  -6 -10  -1   12.70    4.40
   6 -10   1   12.10    3.40
  -6  10   1   10.50    5.00
   6  10  -1   20.30    6.80
   6  10  -1   14.30    9.40
  -6  10   1   19.90   10.10
  -6  10   1   11.90    5.40
   6 -10   1   20.50    6.80
   6 -10  -1    6.30    5.10
   6 -10  -1    9.40    3.40
   6  10   1   32.00   11.60
  -6  10  -1    9.60    4.90
  -6  10  -1   14.50    9.00
   6 -10  -1   -3.30    9.20
  -6 -10   1    9.90    3.80
   6  10   1    4.90    5.50
   6  10   1   14.90    8.00
   7 -10   1    8.40    6.10
  -7  10   1    6.20   10.50
  -7  10   1    5.20    5.10
   7  10  -1   10.10    7.20
   7 -10   1    4.60    5.60
   7  10  -1    6.90    7.30
  -7 -10  -1    3.70    3.80
   7 -10   1    4.50   14.30
   7  10  -1    5.60   10.90
   7 -10  -1  -12.10   10.80
   7 -10  -1    0.50    6.50
  -7  10  -1   -8.90    9.80
  -7  10  -1    1.00    5.10
   7  10   1    6.20   10.90
   7  10   1   -2.30    8.10
   7  10   1    2.00    6.10
   7 -10  -1   -3.80    5.70
  -7 -10   1    1.30    3.20
  -8  10   1    3.70   16.10
   8 -10   1   10.20    9.20
  -8 -10  -1   -3.30    4.20
   8 -10   1   -2.70   17.20
  -8  10   1   -1.70    5.30
   8  10  -1  -16.10    8.10
   8  10  -1    5.40    6.90
  -8 -10   1   -4.70    3.10
   8 -10  -1   -8.00   14.30
  -8  10  -1   -0.10    5.80
   8  10   1    3.30    7.40
   8  10   1    5.10   12.00
   8 -10  -1    2.00    9.20
  -8  10  -1   -9.00   16.10
   0 -11   1    0.10    2.70
   0  11   1    1.50    6.70
   0  11  -1    1.20    1.70
   0  11   1   -0.40    2.00
   0  11  -1    5.70    2.70
   0 -11  -1   -1.80    3.00
   0 -11   1   -2.70    5.30
   0 -11  -1    0.70    2.20
   0  11   1   -2.50    1.60
   0 -11   1   -0.70    3.10
   0  11   1   -2.60    1.90
   0 -11   1    6.50    2.70
   0 -11  -1    3.00    5.90
   0 -11  -1   -1.00    2.50
   0  11  -1  -10.30    5.10
   0  11  -1   -0.60    1.80
   1  11  -1   -0.30    2.50
  -1 -11  -1    3.90    2.50
  -1 -11  -1    1.30    2.60
   1  11  -1    0.50    1.40
   1  11  -1  -12.80    4.80
  -1 -11  -1   -5.30    5.90
   1 -11   1    1.20    2.10
  -1  11   1   -1.30    2.30
   1 -11   1    3.10    2.10
   1 -11   1    0.20    3.20
  -1  11   1    0.30    1.90
  -1  11   1   -0.80    2.40
   1 -11   1   29.10   12.80
  -1  11   1   -1.80    5.70
  -1 -11   1    1.10    2.40
  -1 -11   1   -0.80    2.30
  -1  11  -1    2.10    6.70
  -1  11  -1    0.10    2.30
   1  11   1   -2.80    2.40
   1  11   1    6.30    2.90
  -1 -11   1    0.60    2.40
  -1  11  -1    0.00    2.30
   1 -11  -1    4.70    3.30
   1 -11  -1   -1.10    7.30
   1  11   1    3.70    1.80
   1 -11  -1    2.80    3.50
  -1 -11   1    1.30    6.40
  -1  11  -1    1.10    1.70
   1 -11  -1    2.70    2.30
   1  11   1    4.40    5.70
   2 -11   1  276.27   24.70
  -2 -11  -1  333.47   25.00
   2  11  -1  296.07   13.00
  -2  11   1  275.07   14.20
   2  11  -1  297.57   22.10
   2 -11   1  307.57   12.70
  -2 -11  -1  306.07   14.80
  -2  11   1  292.47    8.60
   2  11  -1  285.07   10.90
  -2  11   1  296.77   15.00
   2 -11   1  297.67   15.30
  -2  11   1  313.37   23.10
  -2 -11   1  300.07   24.00
   2  11   1  291.57    9.30
  -2  11  -1  323.87   15.40
  -2  11  -1  304.67   22.90
  -2 -11   1  287.97   14.20
  -2 -11   1  322.17   15.20
  -2  11  -1  301.57   14.30
   2  11   1  255.07   21.10
   2  11   1  289.47   18.00
   2 -11  -1  308.47   15.40
   2  11   1  310.27   13.60
   2 -11  -1  293.87   12.10
   2 -11  -1  304.97   25.70
  -3  11   1   63.89    8.60
  -3 -11  -1   77.09    7.30
   3 -11   1   62.89    8.40
  -3 -11  -1   88.29   16.20
  -3  11   1   65.89    7.20
   3  11  -1   66.99    9.10
   3 -11   1   87.19   17.00
   3  11  -1   77.69   13.60
   3 -11   1   70.39    5.50
   3 -11  -1   92.79    8.70
  -3  11  -1   70.59    7.40
  -3 -11   1   72.39   14.30
  -3  11  -1   68.29    7.30
   3 -11  -1   87.39   17.80
  -3 -11   1   78.59    7.20
   3  11   1   85.89   14.40
  -3  11  -1   76.09   14.70
   3 -11  -1   72.79    5.50
   3  11   1   76.59    6.00
   3  11   1   64.29    9.30
   4 -11   1   20.70    5.80
   4  11  -1   20.40    5.80
  -4  11   1   25.70    6.20
  -4  11   1   36.40   10.90
   4 -11   1   26.80   12.60
   4 -11   1   23.50    3.90
   4 -11   1   20.40    5.90
  -4 -11  -1   15.20    4.40
   4  11  -1    5.70    7.10
  -4  11   1   17.90    5.30
   4  11   1   16.90    8.90
  -4 -11   1   25.50    5.10
  -4  11  -1   48.10   12.00
   4  11   1   28.20    7.00
   4 -11  -1   36.70   12.50
  -4  11  -1   12.10    5.10
   4 -11  -1   17.40    5.50
   4 -11  -1   24.20    3.50
  -4  11  -1   20.20    5.50
   5 -11   1  187.28    9.10
   5  11  -1  201.38   15.60
   5 -11   1  185.18   13.70
  -5  11   1  178.68   13.30
  -5  11   1  190.98   12.80
   5  11  -1  210.28   17.40
   5  11  -1  185.18   21.30
  -5  11   1  208.48   20.40
  -5 -11  -1  187.08   11.70
   5 -11   1  200.78   23.20
   5  11   1  155.38   14.00
   5 -11  -1  182.18   11.80
  -5  11  -1  233.38   14.70
   5 -11  -1  205.08   23.70
   5  11   1  205.38   19.10
  -5  11  -1  170.28   12.30
  -5 -11   1  208.08   11.50
  -5  11  -1  162.08   19.20
   5  11   1  221.38   23.80
   6  11  -1   21.80   12.00
  -6  11   1   24.80    6.90
  -6  11   1   10.90    5.50
  -6 -11  -1   21.50    5.50
   6 -11   1   32.70   15.60
  -6  11   1    0.60   11.30
   6 -11   1   27.30    7.90
   6  11  -1   24.70    7.70
   6 -11   1   27.00    5.00
   6 -11  -1   28.60    5.10
  -6 -11   1   24.80    5.00
   6  11   1   23.10   13.10
   6  11   1   11.30    5.90
  -6  11  -1   18.80    6.60
   6 -11  -1    0.50   12.20
  -6  11  -1   23.20   10.80
  -7  11   1   46.60    8.90
   7 -11   1   21.70   10.30
  -7  11   1   33.70   16.60
   7 -11   1   33.20    9.80
   7  11  -1   39.70    9.90
   7 -11   1   12.40   13.80
   7  11  -1   20.90    9.70
  -7 -11   1   38.00    5.80
  -7  11  -1   37.50    8.40
   7 -11  -1   40.70   10.20
  -7  11  -1   39.90   17.60
   7 -11  -1   12.80   14.90
   7 -11  -1   32.50   11.40
   7  11   1   16.00   13.80
   7  11   1   37.90    9.40
   8  11  -1   15.60   11.50
   8  11  -1   11.60    6.80
  -8  11   1   14.70    7.10
  -8  11   1   -8.90   15.70
   8 -11   1    4.30    9.30
   8 -11   1   24.40   21.70
  -8 -11  -1   15.30    4.90
   8  11   1    9.00    7.00
   8  11   1   26.20   14.60
   8 -11  -1   -7.20   11.40
  -8  11  -1    8.20    6.80
  -8 -11   1   -3.50    6.40
  -8 -11   1   10.20    4.20
   8 -11  -1   21.60   12.20
  -8  11  -1  -49.80   18.40
   0 -12  -1  109.59    9.20
   0 -12  -1  133.79    8.80
   0 -12   1  109.19    8.90
   0  12  -1  134.89   15.50
   0 -12  -1  134.19    9.50
   0 -12  -1  126.89   20.60
   0  12  -1  117.69    7.80
   0  12   1  120.99    7.60
   0 -12   1  122.69    9.10
   0  12   1  145.59   19.60
   0  12  -1  114.59    8.90
   0 -12   1  113.59    8.00
   0 -12   1  114.99   19.20
   0  12   1  113.19    8.00
   0  12   1  121.19    9.30
   0  12  -1  131.59    7.60
   1 -12   1  513.85   19.30
  -1  12   1  522.45   20.10
  -1 -12  -1  516.35   21.70
  -1  12   1  518.35   17.60
   1  12  -1  485.55   20.50
  -1 -12  -1  543.45   21.10
   1  12  -1  548.75   20.60
   1  12  -1  468.35   29.10
   1 -12   1  503.55   21.80
  -1  12   1  503.75   21.40
   1 -12   1  507.35   34.40
   1  12  -1  548.45   17.00
  -1  12   1  458.05   30.10
  -1 -12   1  546.75   35.00
   1 -12  -1  567.34   35.80
   1  12   1  512.65   16.90
  -1  12  -1  548.75   21.70
   1 -12  -1  515.95   21.90
  -1 -12   1  508.25   18.80
  -1  12  -1  533.05   19.80
  -1 -12   1  523.35   21.60
   1  12   1  524.95   20.80
   1  12   1  535.65   31.40
  -1  12  -1  510.85   17.10
  -1  12  -1  465.15   30.10
   1  12   1  534.45   21.40
   1 -12  -1  531.45   19.30
  -1 -12   1  564.94   21.30
  -2  12   1   -0.20    3.10
   2  12  -1    1.90    2.70
   2  12  -1    1.80    3.20
   2  12  -1    3.40    1.60
   2 -12   1    1.00    2.50
   2 -12   1   -2.10    8.10
  -2  12   1   -2.30    3.10
  -2 -12  -1    2.30    3.20
   2 -12   1    3.30    4.00
  -2 -12  -1    4.70    7.70
   2  12  -1    3.20    7.40
  -2  12   1   -2.90    7.10
   2  12   1    1.10    3.20
  -2 -12   1   -1.00    2.80
   2 -12  -1   -0.80    8.80
  -2  12  -1    0.60    3.10
   2 -12  -1    5.80    2.90
  -2 -12   1    8.30    9.20
   2  12   1    2.00    2.80
  -2  12  -1    3.60    5.40
   2 -12  -1    1.20    3.30
  -2 -12   1    0.80    2.70
  -2  12  -1   -1.20    2.70
   3  12  -1    1.40    7.00
  -3  12   1   -1.90    2.90
   3 -12   1    2.80    3.60
  -3 -12  -1    2.40    3.10
  -3  12   1   -4.40    2.90
   3 -12   1    1.00    2.30
   3 -12   1   -3.20    6.10
   3  12  -1    2.90    4.10
  -3 -12  -1   -1.20    8.50
  -3  12   1   -0.10    7.20
  -3  12  -1    0.90    3.20
   3 -12  -1   -3.90    9.70
  -3  12  -1   -4.50    7.50
   3 -12  -1    2.50    2.30
  -3 -12   1    0.80    3.30
  -3  12  -1    0.50    3.10
   3  12   1   -0.50    3.40
   3  12   1    3.30    8.50
   3  12   1   -2.30    2.30
  -3 -12   1    1.20    3.30
  -3 -12   1   -8.40    7.60
   3 -12  -1   -1.10    3.40
   4 -12   1   59.19    5.80
   4 -12   1   57.49    9.20
  -4 -12  -1   63.89   14.80
  -4  12   1   67.59   14.30
  -4  12   1   62.29    9.00
  -4  12   1   52.99    8.60
   4 -12   1   46.80   14.10
   4  12  -1   74.79   10.80
   4  12  -1   77.89   14.20
  -4 -12  -1   58.79    8.10
  -4 -12   1   70.09    9.80
  -4  12  -1   53.69    8.30
  -4  12  -1   68.49    9.10
   4  12   1   51.89    9.60
  -4 -12   1   67.09    8.00
   4 -12  -1   93.19   20.20
   4 -12  -1   54.39    8.40
  -4  12  -1   59.39   13.40
   4  12   1   62.19   13.30
   4 -12  -1   52.49    5.00
  -4 -12   1   49.40   14.40
   5 -12   1   20.30    6.90
   5  12  -1   -2.90    8.10
  -5 -12  -1   12.50    4.50
  -5  12   1   14.20    5.40
   5 -12   1   22.70    6.90
   5 -12   1    7.10   11.90
   5  12  -1    9.60    6.00
   5 -12   1   17.40    4.00
  -5  12   1   30.90    6.90
  -5  12   1   12.20    9.50
   5  12   1   16.80    9.00
   5  12   1   16.30    6.60
  -5  12  -1   35.60   11.40
   5 -12  -1    4.60   13.30
  -5  12  -1   15.60    5.70
   5 -12  -1   18.20    2.70
   5  12   1   19.00   12.20
  -5  12  -1   23.70    5.70
   5 -12  -1   14.50    6.50
   5 -12  -1   13.50    5.80
  -5 -12   1   16.80    4.80
   6  12  -1    0.70    5.70
  -6  12   1   -2.60    5.00
   6 -12   1   -3.80   13.80
   6 -12   1   -1.00    6.00
  -6  12   1  -10.10   10.20
   6  12  -1  -15.10   11.30
  -6  12   1   -6.10    4.10
   6  12  -1  -15.50    7.00
   6  12   1  -15.70   11.60
  -6  12  -1    5.20    5.00
   6 -12  -1   -0.60    5.80
   6  12   1   -4.50    5.00
   6  12   1   -2.60    8.70
  -6 -12   1    3.20    3.60
  -6  12  -1  -11.30    9.50
   6 -12  -1  -26.20   11.50
  -7  12   1    2.50    6.00
  -7 -12  -1    0.20    4.50
   7 -12   1    9.40    8.20
  -7  12   1    6.70   13.50
   7  12  -1    6.20    6.80
   7 -12   1    2.70    7.40
   7 -12  -1   14.00    9.00
   7 -12  -1    3.00    7.50
  -7 -12   1    7.20    6.60
   7 -12  -1   -6.00   16.30
  -7  12  -1    8.80   16.40
  -7 -12   1    0.60    3.90
   7  12   1    6.20   15.40
   7  12   1    6.40    7.60
  -7  12  -1    8.80    7.00
  -8 -12  -1   11.00    4.90
   8 -12   1   13.50   11.30
   8  12  -1    1.30   14.60
  -8  12   1    5.20    8.00
   8  12  -1    2.50    8.80
  -8 -12   1    5.90    7.50
  -8  12  -1    0.00    7.30
   8  12   1   -3.70    8.30
  -8 -12   1    7.70    4.40
   8  12   1   23.20   17.70
   8 -12  -1   16.00   11.20
   0  13   1   -1.50    2.20
   0  13   1   -1.60    6.40
   0  13  -1    2.20    2.50
   0 -13   1    3.30    3.20
   0  13  -1    2.80    2.50
   0  13   1   -3.00    2.90
   0 -13  -1   -0.30    2.50
   0  13   1    1.40    2.70
   0 -13   1   -2.90    4.10
   0  13  -1    4.80    3.40
   0 -13  -1    3.60    3.30
   0  13  -1   -0.50    6.90
   0 -13   1   -1.10    2.90
   0 -13  -1  -11.40    8.30
  -1  13   1   50.49    4.80
  -1 -13  -1   64.59    8.50
   1 -13   1   64.99    9.00
   1  13  -1   62.89    7.70
  -1 -13  -1   67.89    9.10
  -1  13   1   62.89   15.00
  -1  13   1   59.09    6.20
  -1  13   1   65.29    8.80
   1 -13   1   58.29    6.10
   1  13  -1   52.69    4.60
   1 -13   1   45.80   14.50
  -1 -13  -1   81.99   17.00
   1  13  -1   57.79    7.90
   1 -13  -1   47.10    7.80
  -1 -13   1   70.69    7.30
   1  13   1   66.79    5.00
  -1  13  -1   61.69   13.70
   1  13   1   59.59   14.10
  -1  13  -1   63.49    4.90
  -1  13  -1   49.00    7.10
   1  13   1   62.69    9.30
   1 -13  -1   72.79    6.30
  -1 -13   1   69.69   16.80
   1  13   1   45.30    7.10
  -1  13  -1   54.89    5.90
  -1 -13   1   55.09    7.80
   1 -13  -1   69.09   16.40
   2  13  -1   -6.60    6.10
  -2  13   1    2.50    7.80
  -2  13   1    3.80    3.90
   2 -13   1    8.80    3.80
  -2 -13  -1    1.20    2.90
   2  13  -1   -0.70    3.20
  -2 -13  -1    6.70    9.30
   2  13  -1   10.60    3.60
   2 -13   1   -0.50    3.20
  -2  13   1    2.50    3.40
   2  13  -1    3.50    1.80
  -2 -13  -1    4.60    3.30
   2 -13   1    0.60    6.80
   2  13   1   -1.40    2.80
   2 -13  -1    7.20    3.90
  -2 -13   1   -2.40    8.50
   2  13   1    3.20    1.70
  -2 -13   1    2.30    4.10
  -2  13  -1    5.10    3.80
  -2  13  -1    2.20    3.10
  -2 -13   1   -2.80    2.60
   2  13   1    0.10    3.60
  -2  13  -1   16.10    9.20
   2  13   1    0.80    8.40
   2 -13  -1    5.60    3.00
   2 -13  -1    3.50    8.30
   3 -13   1   53.29    8.90
  -3  13   1   66.09    8.90
  -3  13   1   53.09    8.60
   3 -13   1   46.90    5.90
  -3  13   1   24.80   10.10
  -3 -13  -1   51.39    7.50
   3 -13   1   60.09   16.70
   3  13  -1   58.59   12.80
   3  13  -1   46.10    8.50
   3  13   1   56.39    6.70
   3  13   1   58.89    9.90
  -3 -13   1   41.30    7.70
  -3 -13   1   45.80    7.10
   3  13   1   29.00   11.10
   3 -13  -1   56.89    5.60
   3 -13  -1   44.00   16.00
   3 -13  -1   33.20    6.40
  -3  13  -1   43.90    7.80
  -3  13  -1   54.89   14.20
  -3  13  -1   53.09    8.40
  -4 -13  -1   57.49   16.70
   4 -13   1   65.09   18.50
   4  13  -1   56.89   12.80
  -4 -13  -1   53.29    8.00
  -4  13   1   35.30    6.60
   4  13  -1   47.90    8.50
   4 -13   1   55.39    9.50
  -4  13   1   40.80   13.20
  -4  13   1   45.00    8.20
   4 -13   1   50.39    6.00
   4 -13  -1   56.19   15.70
   4  13   1   74.29   11.30
  -4 -13   1   56.29    9.10
   4 -13  -1   23.00    6.80
   4  13   1   83.19   15.20
  -4  13  -1   39.70    7.10
  -4 -13   1   32.70   12.60
   4 -13  -1   50.99    5.60
  -4  13  -1   41.40    7.60
  -4  13  -1   56.49   13.90
  -4 -13   1   40.50    7.10
   5  13  -1    3.70    9.60
   5  13  -1    1.00    5.20
   5 -13   1    1.90    5.80
  -5  13   1    9.80    5.50
   5 -13   1    4.40   13.10
  -5  13   1    1.20    4.80
  -5 -13  -1    4.50    7.30
  -5  13   1    8.80   10.60
   5 -13   1    2.60    3.60
   5  13   1    6.80    6.20
   5  13   1  -13.90   12.70
   5  13   1   13.90    9.90
  -5  13  -1    7.10    5.20
   5 -13  -1    7.60    6.20
  -5 -13   1    1.80    4.30
  -5  13  -1   14.40   13.10
  -5 -13   1    4.30    4.40
   5 -13  -1   16.30   14.40
  -5  13  -1    2.90    4.70
   6  13  -1   32.10   17.60
  -6  13   1    4.00    5.10
   6  13  -1   19.00    8.00
  -6  13   1   34.00   14.70
  -6  13   1   25.60    8.10
  -6 -13  -1   26.60    6.10
   6 -13   1   22.60    8.80
   6 -13  -1  -13.20   14.30
   6  13   1   27.30   15.90
  -6 -13   1   28.30    7.90
  -6  13  -1    6.90   14.00
   6  13   1   13.80    8.50
  -6  13  -1   24.60    8.10
  -6 -13   1   16.40    5.40
   6 -13  -1   11.60    6.80
  -7  13   1    6.80   15.60
   7 -13   1  -11.90   19.50
   7  13  -1    8.10    8.50
  -7 -13  -1    8.10    4.90
   7 -13   1    2.00    9.30
   7  13  -1   11.10   17.60
  -7  13   1    5.80    7.00
  -7 -13   1    1.90    4.50
   7 -13  -1  -11.00    7.60
  -7  13  -1    8.10   16.10
  -7 -13   1    9.50    7.00
  -7  13  -1    9.40    6.40
   7  13   1   16.60   19.20
   7 -13  -1   11.00    9.40
   7  13   1   18.00    8.70
   0  14   1    6.50    3.40
   0 -14  -1   12.50    8.20
   0  14   1    5.70    3.70
   0  14  -1    3.70    2.90
   0 -14   1    0.90    3.00
   0 -14   1    3.40    9.40
   0  14  -1   -1.30    2.50
   0 -14  -1   -2.20    3.70
   0  14  -1    9.30    7.50
   0  14   1    0.20    8.70
   0 -14  -1   -0.80    3.30
   0  14  -1   -0.70    3.60
   0  14   1    6.10    3.20
   0 -14   1    4.00    3.30
  -1  14   1   13.70    3.70
   1  14  -1   -3.60    9.30
   1 -14   1   23.70    4.80
  -1  14   1   16.40    3.60
  -1  14   1   36.00   11.50
  -1 -14  -1   16.90    5.60
   1  14  -1   19.50    4.90
  -1 -14  -1   19.00    4.90
   1 -14   1   40.90    7.80
   1  14  -1   23.00    5.40
  -1 -14  -1    0.40   10.60
   1  14  -1   17.60    3.40
  -1  14   1   24.00    6.20
   1  14   1   20.00    5.40
  -1 -14   1   27.20   12.50
  -1  14  -1   22.50    4.40
  -1 -14   1    8.10    4.20
   1 -14  -1   11.20    4.70
  -1  14  -1   20.10    6.40
   1 -14  -1   20.00    4.10
   1  14   1   49.99   14.40
  -1  14  -1   15.10    3.40
   1 -14  -1   11.30   11.40
  -1  14  -1   23.60    8.60
   1  14   1   23.50    3.70
   1  14   1   16.30    4.60
  -1 -14   1   15.90    4.80
   2 -14   1   46.20    6.40
   2 -14   1   44.40   16.10
  -2 -14  -1   67.09    9.40
   2  14  -1   45.30    8.00
  -2  14   1   49.90    7.60
   2  14  -1   34.10    3.70
   2 -14   1   35.80    7.00
  -2 -14  -1   50.99    8.20
  -2  14   1   55.49   13.90
   2  14  -1   42.60   13.30
  -2  14   1   32.80    6.80
   2 -14  -1   40.20    6.90
  -2  14  -1   23.00    6.00
   2 -14  -1   32.00    7.30
  -2 -14   1   29.60    6.20
  -2  14  -1   26.30    5.60
  -2  14  -1   26.50   12.30
   2 -14  -1   47.60   15.40
   2  14   1   34.20    7.20
   2  14   1   40.40    3.40
   2  14   1   38.60   12.60
   2  14   1   24.30    5.50
  -2 -14   1   41.00    7.30
   3 -14   1   12.20    6.20
  -3  14   1   12.70    5.40
  -3 -14  -1   12.30    4.80
  -3 -14  -1    3.20    3.80
  -3  14   1    3.50    4.50
  -3 -14  -1   11.60   10.90
   3 -14   1    2.20    3.30
   3 -14   1    6.50   14.00
   3  14  -1   14.50    5.50
  -3  14   1    1.20   10.10
   3  14  -1   19.80    9.20
  -3  14  -1    7.40    4.40
  -3 -14   1   19.40   12.60
  -3  14  -1   15.80    5.40
   3  14   1    0.80   10.30
   3 -14  -1   -5.50   13.50
   3 -14  -1   14.40    4.00
   3  14   1    6.80    3.50
  -3 -14   1   10.90    4.80
   3  14   1   10.90    5.30
  -3 -14   1    8.40    4.50
  -3  14  -1    7.20    9.50
   3 -14  -1    8.60    5.90
   4 -14   1   65.49    6.90
  -4 -14  -1   68.99    9.50
  -4 -14  -1   68.39   18.10
  -4  14   1   72.99   17.40
  -4 -14  -1   70.59   10.80
   4 -14   1   51.59   18.90
  -4  14   1   75.89   11.00
   4 -14   1   73.79   10.50
   4  14  -1   59.79   10.10
   4  14  -1   50.39   14.20
  -4  14   1   79.99   10.70
   4  14   1   64.29   11.10
  -4  14  -1   67.49   17.60
  -4 -14   1   78.09   11.30
  -4  14  -1   68.59   10.40
  -4 -14   1   41.90   15.80
   4 -14  -1   70.79    6.50
  -4 -14   1   63.19    9.80
   4  14   1   92.59   16.90
   4 -14  -1   74.89   11.30
   4 -14  -1   86.19   20.80
  -4  14  -1   53.69    8.90
   5 -14   1    9.40    4.30
   5 -14   1    4.10   16.30
  -5 -14  -1   -6.00    4.10
  -5  14   1    7.80    5.20
  -5  14   1    1.90    4.80
  -5  14   1   22.30   12.00
   5 -14   1   -4.20    6.70
   5  14  -1   10.50   10.10
   5  14  -1    7.30    5.80
  -5 -14   1    1.20    4.40
   5  14   1    3.50   10.00
  -5  14  -1   -5.80   11.40
  -5 -14   1    1.90    5.20
   5 -14  -1   -0.10    6.60
   5  14   1   10.80    6.40
   5  14   1    8.50   14.70
  -5  14  -1    5.30    5.70
   5 -14  -1   14.00   13.10
  -6  14   1   -9.40   13.90
   6  14  -1    8.70   18.00
   6 -14   1  -12.40   18.30
  -6 -14  -1   22.40    6.90
   6  14  -1   10.50    7.60
  -6 -14  -1    8.20    5.20
  -6  14   1   -0.60    5.70
  -6  14   1   11.40    6.40
   6 -14   1   11.50    8.00
   6 -14  -1  -20.40   19.20
  -6  14  -1    5.80   14.80
  -6 -14   1   10.60    5.20
   6  14   1   14.30   19.50
  -6  14  -1    0.30    6.10
   6  14   1   11.70    7.10
   6 -14  -1   10.20    8.70
  -6 -14   1    0.70    6.00
  -7 -14  -1    5.90    5.50
   7 -14   1   -1.10   10.40
   7  14  -1    7.20   21.70
   7 -14  -1    6.20   10.10
  -7 -14   1    0.60    5.00
   7 -14  -1   15.20   10.40
   0  15   1   -9.10    9.10
   0  15  -1  -11.60    8.80
   0  15  -1    4.40    3.00
   0  15   1    3.70    3.10
   0 -15  -1    7.10   12.10
   0 -15   1    4.60    9.20
   0  15  -1   -2.00    3.50
   0  15   1    0.30    3.40
   0 -15   1    4.50    4.10
   0  15   1   -3.20    3.30
   0 -15  -1    0.30    3.10
   0  15  -1   -4.00    2.80
   0 -15   1    1.30    3.40
   0 -15  -1    1.60    3.60
   1  15  -1  134.99   21.60
   1  15  -1  133.49   10.30
  -1 -15  -1  154.88   12.40
   1 -15   1  146.89   25.90
   1  15  -1  138.49    7.60
  -1  15   1  145.29   11.60
  -1  15   1  127.69    7.70
  -1  15   1  150.68   23.70
  -1 -15  -1  147.49   11.00
  -1  15   1  128.99    9.30
   1 -15   1  148.89   12.10
   1 -15   1  145.69   10.20
   1  15  -1  127.49    9.80
  -1  15  -1  144.09   11.10
  -1  15  -1  127.99    7.30
   1  15   1  129.69   22.10
  -1 -15   1  147.79   12.10
  -1  15  -1  150.08    9.90
  -1 -15   1  149.59   10.90
   1  15   1  140.39    7.70
   1 -15  -1  148.29   12.10
   1  15   1  134.19   10.60
  -1  15  -1  141.89   26.00
   1 -15  -1  158.58   10.10
   1 -15  -1  139.79   26.10
   1  15   1  142.09   10.40
   2 -15   1  290.77   14.00
  -2  15   1  223.58   24.60
   2 -15   1  277.07   17.50
  -2  15   1  253.47   14.50
  -2 -15  -1  285.17   16.30
  -2 -15  -1  280.67   29.80
   2  15  -1  262.17    9.90
   2  15  -1  233.48   24.10
   2  15  -1  254.67   15.80
   2 -15  -1  276.97   17.50
   2 -15  -1  239.78   12.90
   2  15   1  251.47    9.20
   2  15   1  266.37   16.10
  -2 -15   1  280.47   16.10
   2 -15  -1  234.28   32.70
  -2  15  -1  246.58   14.20
  -2 -15   1  256.97   28.60
   2  15   1  278.87   14.60
   2  15   1  209.98   23.30
  -2  15  -1  248.98   25.60
  -3  15   1  256.27   16.20
  -3  15   1  252.97   15.20
   3 -15   1  248.98   17.10
   3 -15   1  261.47   13.20
   3  15  -1  241.38   16.20
   3 -15   1  254.27   35.80
   3  15  -1  273.47   24.90
  -3 -15  -1  237.08   15.50
  -3 -15  -1  228.28   16.00
  -3  15   1  257.57   26.70
  -3  15  -1  220.28   25.10
   3 -15  -1  240.28   14.20
  -3  15  -1  276.07   16.70
  -3 -15   1  274.47   16.80
  -3  15  -1  260.47   15.50
   3 -15  -1  232.78   31.90
   3 -15  -1  252.67   16.90
   3  15   1  267.07   25.90
   3  15   1  270.67   17.30
  -3 -15   1  298.27   30.60
  -3 -15   1  238.68   15.00
   4 -15   1   14.60    4.10
   4 -15   1    7.60    6.10
  -4 -15  -1   25.50    6.90
  -4  15   1    9.20    5.60
  -4  15   1   11.40   11.90
  -4 -15  -1   11.40   15.60
  -4  15   1    8.90    5.40
   4 -15   1   10.40   16.30
  -4 -15  -1   17.90    6.70
   4  15  -1   17.20    7.00
   4  15  -1    8.40   10.50
   4  15   1   11.30   10.40
  -4  15  -1    8.90    5.70
  -4  15  -1   10.40    5.40
   4 -15  -1    6.20    6.10
  -4  15  -1   -4.30    8.20
  -4 -15   1   24.70   18.10
   4  15   1    7.40    6.10
  -4 -15   1   20.40    5.80
  -4 -15   1   16.60    5.70
   4 -15  -1   11.00    4.20
  -5 -15  -1   -0.90    5.50
   5  15  -1    1.70    6.40
  -5  15   1   -4.80   12.60
  -5  15   1    2.80    5.50
   5 -15   1   -2.70    6.50
  -5 -15  -1    2.70    4.90
  -5  15   1   15.00    6.20
   5 -15   1   24.30   20.50
   5 -15   1    1.50    4.70
  -5 -15   1    8.20    5.00
   5 -15  -1  -14.10   13.40
  -5  15  -1    4.80    5.40
  -5 -15   1   -3.40    5.00
   5  15   1    0.70    6.70
  -5  15  -1    4.80   13.80
   5 -15  -1    1.20    7.70
   6 -15   1   30.00   24.60
   6  15  -1   73.89   26.10
   6 -15   1   30.90   10.40
   6  15  -1   23.90   10.20
  -6  15   1   19.50   16.60
  -6  15   1    9.70    7.10
  -6 -15  -1   21.10    9.10
  -6 -15  -1   12.50    6.50
  -6 -15   1   31.20    9.80
   6 -15  -1   24.80   11.80
  -6 -15   1   14.30    6.10
  -6  15  -1   25.10   18.50
  -6  15  -1   18.80    8.00
   6  15   1    7.50   19.60
   6  15   1   19.70    9.10
   6 -15  -1    5.20   22.80
   0 -16  -1   39.80   18.00
   0 -16   1   74.59    8.90
   0 -16   1   70.59   10.50
   0  16  -1   70.79   17.30
   0  16   1   86.39   12.60
   0  16   1   60.99    6.40
   0  16  -1   65.99    9.30
   0  16  -1   67.99    6.70
   0 -16  -1   61.39    8.40
   0  16   1   80.49   19.50
   0 -16  -1   64.09   10.60
  -1 -16  -1    1.40    4.30
  -1  16   1   -9.00   10.70
   1 -16   1   -6.50    4.20
   1  16  -1   -0.30    2.70
   1 -16   1   -1.40    3.90
  -1 -16  -1   -2.10    9.50
  -1  16   1   -4.10    3.80
  -1  16   1    2.50    2.70
  -1 -16  -1    7.70    5.10
  -1  16   1   -2.90    4.60
   1  16  -1    1.90    3.90
   1  16  -1   14.50   11.10
   1 -16   1    9.00   15.70
   1  16   1  -16.90   10.00
   1  16   1   -1.90    2.70
   1 -16  -1    0.50    4.00
  -1  16  -1    9.40   12.20
  -1  16  -1    2.50    2.50
   1  16   1   -1.10    4.00
   1  16   1    0.60    4.20
  -1  16  -1   -0.90    3.90
   1 -16  -1   -0.40   10.70
  -1 -16   1   -6.90   13.60
  -1 -16   1    2.40    3.90
  -1  16  -1   -1.10    3.60
  -1 -16   1   -1.40    3.80
   1 -16  -1   -3.30    5.30
  -2 -16  -1   15.20    5.50
  -2 -16  -1   13.00    4.80
   2  16  -1   13.40    3.10
   2  16  -1   -0.10    4.90
  -2  16   1    8.90    5.20
   2  16  -1    6.20   11.90
   2 -16   1   20.50    8.00
   2 -16   1   15.70    5.40
  -2  16   1    0.80    4.00
  -2  16   1   22.90   14.10
   2 -16   1   43.00   20.00
   2  16   1   13.10   12.60
   2 -16  -1    8.70    4.70
   2  16   1   12.20    2.80
  -2 -16   1    8.10    5.20
  -2  16  -1   19.60    6.90
   2 -16  -1   23.60   19.00
  -2  16  -1   14.60    5.00
   2  16   1   14.50    5.70
  -2 -16   1   19.40    6.00
  -2 -16   1    2.20   16.80
   2  16   1    6.90    4.50
   3  16  -1   11.10   12.60
   3 -16   1    9.70    7.60
   3 -16   1   12.70   20.60
  -3 -16  -1   10.70    5.70
   3 -16   1   14.20    4.80
  -3 -16  -1    7.90   15.70
  -3  16   1    8.40    5.90
  -3  16   1   -5.30   12.70
  -3 -16  -1    1.40    4.60
   3  16  -1    4.30    5.80
  -3  16  -1   11.10    6.00
   3 -16  -1    8.70   14.10
  -3  16  -1   14.60   14.40
   3  16   1    8.50   12.00
  -3 -16   1    6.50    5.40
   3 -16  -1    3.60    4.30
   3  16   1    2.10    5.60
  -3 -16   1    8.30   15.50
  -3 -16   1   19.90    6.20
  -4  16   1   79.59   10.80
  -4  16   1   95.09   12.00
  -4  16   1   67.99   19.60
  -4 -16  -1   95.49   12.10
   4 -16   1   53.49   10.70
   4  16  -1   80.89   12.40
  -4 -16  -1   79.29   11.40
   4 -16   1   91.69   14.40
   4 -16   1  103.29   26.60
  -4  16  -1  100.79   20.80
   4 -16  -1   61.89   21.00
  -4  16  -1   83.89   11.70
  -4 -16   1   88.49   11.30
   4  16   1   72.59   12.40
  -4 -16   1   60.49   10.90
   4 -16  -1   71.69    7.80
   5  16  -1    8.50    7.30
  -5  16   1   20.50    8.00
  -5  16   1   -0.90    5.70
  -5  16   1   -2.80   16.90
  -5 -16  -1   13.90    7.30
  -5 -16  -1   11.40    5.60
   5 -16   1   -7.20    8.00
   5 -16   1   13.60   23.50
  -5 -16   1   -1.00    5.40
   5 -16  -1   25.10    9.10
   5  16   1    5.40    6.90
  -5 -16   1    5.00    7.20
   5 -16  -1    0.00   26.40
  -5  16  -1    5.40   15.80
  -5  16  -1   10.00    7.00
  -6 -16  -1   22.60    8.50
  -6 -16  -1   -0.50    5.20
   6 -16   1   -3.70    9.80
   6 -16  -1   -8.70    9.20
  -6 -16   1    7.20    6.50
  -6 -16   1   -1.10    7.70
   0  17   1   -0.90    3.60
   0  17   1    3.70    9.50
   0  17  -1   -4.00    3.50
   0 -17   1   -3.20    4.80
   0  17  -1  -14.80   11.50
   0 -17   1    4.80   17.50
   0  17   1    0.10    4.00
   0 -17   1    3.00    4.10
   0  17  -1   -0.10    3.40
   0 -17  -1    4.10   16.20
   0 -17  -1   -3.10    4.20
   0 -17  -1    6.40    5.00
   0  17   1    4.40    5.10
  -1  17   1    1.70    3.10
  -1  17   1  -15.50   12.30
   1 -17   1    5.60    4.40
  -1 -17  -1   -2.30    5.10
   1  17  -1   -1.30    4.30
   1 -17   1   -1.90    5.30
  -1 -17  -1   -2.70    5.50
   1  17  -1    2.30    3.20
  -1  17   1   -4.40    4.20
   1  17  -1   -9.10   11.40
  -1  17   1    2.80    4.80
  -1 -17   1   -7.30   20.60
   1 -17  -1    7.30    5.60
  -1  17  -1    1.50    4.40
   1  17   1    0.80    3.00
  -1  17  -1   -0.10    4.40
  -1  17  -1   -0.90   10.00
   1 -17  -1   -3.50    4.20
  -1 -17   1    0.70    4.40
   1  17   1    0.30    4.70
   1  17   1    2.50    5.30
  -1 -17   1    2.60    5.00
   1  17   1  -12.40    8.90
  -2 -17  -1    7.50    5.20
  -2  17   1   -5.50    4.50
  -2 -17  -1    5.10    5.60
   2  17  -1    7.60   13.10
  -2 -17  -1    9.60   17.00
  -2  17   1   -8.90   13.50
   2  17  -1    1.00    5.00
  -2  17   1    6.70    5.00
   2 -17   1    5.10    5.50
   2  17  -1    2.20    3.30
   2 -17   1    3.60    4.60
   2 -17   1  -13.60   17.70
   2  17   1    1.80    5.00
  -2  17  -1    3.00    4.60
  -2  17  -1   -7.00    4.40
  -2 -17   1    1.00    5.40
   2  17   1    0.50    2.80
  -2 -17   1  -21.70   15.60
   2 -17  -1    1.40    5.80
  -2  17  -1   -0.70    9.70
   2 -17  -1  -24.60   17.50
  -2 -17   1   -1.40    4.20
   2  17   1  -20.90   12.40
   2 -17  -1    0.50    4.90
   3 -17   1   -0.50    4.40
   3 -17   1  -12.60   21.10
  -3  17   1   -1.80    5.00
  -3  17   1   13.10   18.30
   3 -17   1   -0.20    6.40
  -3 -17  -1   -4.80    5.80
  -3  17   1   -5.30    5.20
   3  17  -1   -5.80    5.10
  -3 -17  -1    4.00    5.10
  -3  17  -1  -10.60   15.10
   3 -17  -1    1.00    6.10
  -3 -17   1   -5.50    4.50
  -3 -17   1    4.30    5.30
   3 -17  -1    1.40    4.60
   3 -17  -1   10.80   21.80
   3  17   1   -4.20    5.60
  -3  17  -1   -2.40    4.60
  -4  17   1    2.50    6.00
   4 -17   1   17.40    6.20
  -4 -17  -1   15.40    6.60
   4 -17   1    4.30    8.10
  -4 -17  -1    6.20    6.80
  -4  17   1  -11.00   16.80
   4 -17   1  -13.00   24.60
   4  17  -1    9.60    7.20
  -4  17   1   11.00    6.40
  -4 -17   1   16.30    6.00
  -4  17  -1   14.70    6.80
  -4  17  -1   29.20   18.70
  -4 -17   1    0.30    6.00
   4 -17  -1   22.30    9.20
   4  17   1   12.10    7.90
   4 -17  -1    7.70    8.80
   4 -17  -1   -4.00   20.20
   5  17  -1    2.60    7.40
  -5 -17  -1   -1.10    6.50
   5 -17   1    6.80   28.30
  -5  17   1    5.20    6.80
   5 -17   1   11.30   10.30
  -5  17   1   -0.40   15.30
   5 -17  -1    8.40   10.00
  -5 -17   1    4.50    6.00
   5  17   1   -5.20    6.90
  -5 -17   1    8.00    7.50
  -5  17  -1   -5.50    6.70
   5 -17  -1  -30.70   25.30
  -5  17  -1  -27.80   19.70
   0 -18   1   80.69   11.70
   0  18  -1   97.59    8.70
   0  18  -1   83.69    7.90
   0  18  -1   92.79   22.40
   0 -18  -1   78.39   30.80
   0  18   1   99.59    8.50
   0  18   1   92.79   22.30
   0 -18  -1  129.29   15.70
   0 -18   1  113.49   11.20
   0  18   1   86.09    8.50
   0 -18   1   89.69   30.80
   0  18   1   83.69   11.50
   0 -18  -1   93.29   10.20
   1 -18   1    5.00    5.90
   1 -18   1   36.00   23.20
  -1  18   1    1.40    4.80
  -1  18   1  -18.70   15.40
   1  18  -1  -17.20   14.20
  -1 -18  -1   -3.60    5.90
  -1  18   1    1.50    3.20
   1  18  -1   -4.90    4.70
  -1 -18  -1   14.80   21.70
  -1  18   1    6.60    6.10
  -1 -18  -1    3.50    5.10
   1  18  -1    3.70    4.20
   1 -18   1   10.00    5.30
   1  18   1    0.00    5.30
   1 -18  -1    1.30   21.30
   1  18   1   -9.30   10.60
  -1 -18   1    2.50    5.30
  -1  18  -1  -15.50   14.20
  -1 -18   1   -0.30    5.40
  -1  18  -1    8.00    4.70
   1  18   1   -0.40    3.70
   1 -18  -1   -9.50    5.40
   1 -18  -1    1.40    5.10
  -1 -18   1   14.60   16.00
  -2  18   1   -1.10   17.90
  -2  18   1   18.40    6.60
  -2  18   1   15.50    7.30
   2  18  -1    8.30    6.70
  -2 -18  -1   19.70    6.70
  -2 -18  -1   10.60    7.00
   2 -18   1   10.90    8.40
   2 -18   1    0.60    4.70
   2 -18   1   33.70   26.10
  -2  18  -1    8.20   17.30
  -2 -18   1    8.50    6.80
   2 -18  -1   12.50    6.40
  -2  18  -1   19.90    6.60
   2  18   1   24.00    7.20
   2 -18  -1   37.40   10.30
  -2 -18   1   14.10    6.70
  -3 -18  -1  -10.60    5.90
   3  18  -1   -0.10    6.40
  -3  18   1   -3.00   18.40
   3 -18   1    1.70    6.10
  -3  18   1   -0.20    6.10
   3 -18   1    0.10   28.90
   3 -18   1    3.30    8.10
  -3 -18  -1    1.50    6.00
  -3  18   1   -1.30    5.90
   3  18   1    2.30    7.00
   3 -18  -1   12.70    8.00
  -3 -18   1    7.40    6.50
   3 -18  -1   -0.40   26.70
  -3  18  -1  -26.30   18.20
   3 -18  -1    6.60    6.00
  -3  18  -1   -4.00    5.50
  -3 -18   1   14.40    6.30
  -4  18   1   -1.60    6.30
   4 -18   1    0.50   30.80
  -4  18   1   19.30   26.20
   4 -18   1  -12.30    7.70
   4  18  -1    2.60    6.80
   4  18   1    1.20    7.70
   4 -18  -1  -37.70   30.10
  -4  18  -1   -5.60   20.30
   4 -18  -1   -8.70    7.40
  -4  18  -1   12.60    7.10
   0 -19  -1    3.70    6.90
   0  19   1   -4.00    5.20
   0  19  -1   -5.50    4.60
   0 -19   1   -0.70    6.20
   0 -19   1    5.00    7.90
   0  19  -1  -13.50   16.60
   0  19   1  -18.60   18.30
   0  19  -1   -1.40    4.60
   0 -19  -1   40.30   27.30
   0  19   1   -7.10    4.80
   0 -19  -1    6.70    6.20
   1  19  -1    3.50    6.00
  -1 -19  -1    9.90    6.80
   1 -19   1   25.80    7.70
   1 -19   1   10.60    6.70
  -1  19   1    7.60    6.40
  -1  19   1   26.90    6.20
  -1 -19  -1   17.10    8.00
   1 -19   1   27.40   25.10
  -1  19   1    3.90   14.10
  -1 -19   1   17.50    8.90
   1 -19  -1   26.00    7.20
   1 -19  -1   12.30    8.10
  -1  19  -1   15.10    5.70
   1 -19  -1   11.80   21.30
   1  19   1   11.40    6.50
  -1 -19   1   16.30    6.70
  -2  19   1   99.79   25.30
  -2  19   1   54.79    8.90
   2 -19   1   58.29   11.60
  -2 -19  -1   68.49   10.80
   2  19  -1   57.29   10.20
  -2 -19   1   50.69    9.50
  -2  19  -1   71.89   24.50
  -2  19  -1   59.69    9.20
   2  19   1   47.90   10.00
   2 -19  -1   51.89   11.50
   2 -19  -1   55.59    9.30
   2 -19  -1   71.29   25.40
   1   0   2   64.59    2.50
  -1   0  -2   67.69    2.70
  -1   0  -2   62.29    4.40
  -1   0  -2   63.89    3.00
   1   0  -2   64.69    2.60
  -1   0   2   67.69    2.80
   1   0   2   67.99    3.20
   1   0  -2   60.39    2.70
  -1   0  -2   70.49    3.20
   1   0   2   62.19    3.00
  -1   0  -2   66.39    3.20
   1   0  -2   63.19    2.90
  -1   0   2   67.99    3.10
  -1   0   2   72.49    2.50
  -1   0   2   65.79    2.50
   1   0   2   65.89    3.30
   1   0  -2   68.59    2.10
   1   0   2   63.79    2.90
   1   0  -2   65.59    3.20
  -1   0   2   67.69    3.30
   1   0   2   66.59    2.80
  -1   0  -2   67.29    2.50
  -1   0   2   70.89    2.10
  -3   0   2 2241.28   55.99
  -3   0  -2 2266.67   56.49
  -3   0   2 2236.98   57.19
  -3   0   2 2224.38   59.39
   3   0   2 2224.18   59.29
  -3   0   2 2229.58   56.59
  -3   0  -2 2225.88   64.49
   3   0   2 2232.68   56.39
   3   0  -2 2281.37   59.99
   3   0   2 2220.08   61.79
  -3   0  -2 2282.27   58.69
  -3   0   2 2241.68   60.29
  -3   0  -2 2288.17   58.49
  -3   0  -2 2215.08   59.59
  -3   0  -2 2288.67   58.89
  -3   0   2 2210.08   56.39
   3   0  -2 2220.68   59.69
   3   0  -2 2254.27   61.59
  -3   0   2 2254.97   59.69
  -3   0   2 2239.98   55.89
  -3   0   2 2259.97   61.49
   3   0  -2 2172.48   58.29
   3   0   2 2154.48   60.39
   3   0   2 2255.47   62.79
   3   0   2 2195.88   56.89
   4   0  -2 1240.58   37.60
  -4   0   2 1280.17   33.50
  -4   0   2 1210.38   41.60
   4   0  -2 1275.97   37.60
   4   0  -2 1296.37   36.70
  -4   0   2 1265.47   38.40
  -4   0   2 1347.07   37.60
  -4   0   2 1334.67   34.30
  -4   0  -2 1241.88   42.50
   4   0  -2 1260.77   39.80
   4   0   2 1209.28   39.90
  -4   0   2 1290.17   34.10
  -4   0  -2 1278.77   36.30
  -4   0  -2 1283.37   36.40
  -4   0   2 1262.67   36.60
  -4   0  -2 1269.87   33.20
   4   0   2 1309.67   38.70
   4   0   2 1277.37   37.40
  -4   0  -2 1280.97   37.30
  -4   0   2 1225.58   37.70
  -4   0  -2 1303.57   35.80
   4   0   2 1230.28   39.80
  -4   0   2 1276.17   33.20
  -5   0  -2   55.19    6.70
   5   0  -2   46.50    5.60
   5   0  -2   73.99    9.30
  -5   0  -2   48.20    2.70
  -5   0   2   48.20    3.90
   5   0   2   47.60    7.40
  -5   0  -2   52.19    8.90
  -5   0  -2   55.99    5.10
  -5   0  -2   52.89    4.60
  -5   0   2   45.50    3.60
  -5   0  -2   45.80    2.80
   5   0   2   55.39    5.80
   5   0   2   47.80    7.20
  -5   0   2   58.79    3.60
  -5   0   2   54.59    7.00
  -5   0   2   51.29    6.10
  -5   0   2   49.90    5.20
   5   0  -2   54.09    5.80
  -5   0  -2   59.69    5.00
  -6   0  -2  131.59    8.20
  -6   0   2  120.29    5.80
  -6   0   2  133.99    8.90
   6   0   2  120.99    9.40
  -6   0  -2  126.39    8.30
   6   0  -2  135.29    9.70
  -6   0   2  131.89    8.90
  -6   0   2  119.09    6.00
   6   0  -2  111.09   10.40
  -6   0  -2  107.99    7.00
  -6   0  -2  124.79   13.00
   6   0  -2  104.49    8.40
   6   0   2  148.69   11.30
   6   0   2  135.59   10.20
  -6   0   2  125.39    6.80
  -6   0  -2  113.49    8.60
   6   0   2  124.99   11.00
  -7   0  -2  221.58   11.80
  -7   0   2  208.58    8.40
  -7   0   2  208.28    7.50
   7   0  -2  197.18   15.00
  -7   0   2  241.98   13.30
  -7   0   2  186.08    7.40
   7   0   2  226.68   16.50
   7   0  -2  242.18   13.90
   7   0   2  227.68   14.10
  -7   0  -2  207.98   11.40
   7   0  -2  216.08   11.70
  -7   0   2  224.38    9.90
   7   0   2  238.08   15.00
  -7   0  -2  190.78   18.30
  -7   0   2  230.68   12.70
  -7   0   2  191.88   12.00
  -7   0  -2  194.38   10.10
  -8   0  -2   42.00   11.60
   8   0   2   75.39   10.70
  -8   0  -2   49.99    6.90
   8   0   2   51.59   11.10
  -8   0   2   56.99    5.10
  -8   0   2   54.29    7.80
  -8   0  -2   67.59    6.90
   8   0  -2   47.70    5.90
   8   0  -2   48.80    5.70
  -8   0  -2   48.90    6.10
  -8   0   2   49.99    4.30
   8   0  -2   74.19    9.80
   8   0  -2   49.60   10.10
   8   0   2   56.29   10.00
   9   0  -2   15.60    7.00
   9   0  -2   20.40    6.60
   9   0   2   14.00    7.00
  -9   0  -2    8.90    3.90
  -9   0   2   21.50    5.60
   9   0   2   21.80    8.40
   9   0   2   30.90    9.60
   9   0   2   13.10    8.50
  -9   0  -2   22.30    5.50
  -9   0  -2   12.50    5.40
  10   0   2   11.50    7.50
  10   0   2   -5.20    6.80
  10   0  -2    3.30    7.30
  10   0   2   -5.20    7.90
 -10   0  -2    7.90    5.80
  10   0  -2   -3.30    8.30
 -10   0   2   -1.70    5.70
 -10   0   2    5.60    5.40
   0   1  -2    0.10    0.30
   0   1   2    0.70    0.30
   0  -1   2    0.10    0.20
   0  -1   2   -0.10    0.20
   0  -1  -2    0.70    0.40
   0   1   2    0.20    0.50
   0  -1  -2    0.00    0.30
   0   1  -2    0.20    0.20
   0   1   2    0.20    0.30
   0   1   2    0.00    0.30
   0  -1   2    0.10    0.20
   0   1   2    0.40    0.30
   0   1  -2   -0.10    0.20
   0  -1  -2    0.20    0.40
   0   1  -2   -0.10    0.40
   0  -1  -2    1.90    0.80
   0  -1   2   -0.20    0.20
   0  -1  -2    0.40    0.30
   0  -1   2   -0.20    0.10
   1  -1   2   78.99    3.40
  -1   1   2   78.89    3.40
   1   1  -2   73.49    3.70
  -1   1   2   84.39    3.10
  -1   1   2   77.19    3.80
  -1  -1  -2   81.19    2.70
  -1  -1  -2   81.29    5.40
   1  -1   2   81.09    3.60
  -1  -1  -2   78.69    3.50
  -1   1   2   84.89    3.10
  -1  -1  -2   87.29    3.60
  -1   1   2   80.49    4.40
   1   1  -2   81.69    2.40
   1   1  -2   79.29    2.90
  -1  -1  -2   82.89    3.80
  -1  -1  -2   87.79    3.80
   1  -1   2   80.79    5.20
   1   1  -2   75.39    3.60
   1  -1   2   61.89    3.20
  -1   1   2   83.09    3.30
   1  -1  -2   82.09    2.90
  -1   1  -2   82.29    3.50
   1  -1  -2   70.89    3.40
   1  -1  -2   77.79    2.90
  -1   1  -2   83.29    3.30
   1   1   2   79.89    3.60
  -1   1  -2   76.09    3.50
  -1   1  -2   72.39    4.80
   1   1   2   67.69    3.50
  -1  -1   2   81.09    2.40
   1   1   2   78.39    2.70
   1   1   2   77.79    3.40
   1   1   2   79.19    3.70
   1  -1  -2   83.29    3.20
  -1  -1   2   74.89    3.70
  -1  -1   2   83.59    3.20
   2  -1   2   -0.30    0.80
   3  -1   2    2.40    1.60
  -3   1   2    0.00    1.40
  -3  -1  -2   -1.00    1.50
   3  -1   2    0.80    1.20
   3  -1   2   -0.40    0.90
   3   1  -2   -0.20    1.40
  -3  -1  -2    0.20    1.10
  -3   1   2    4.70    1.20
   3  -1   2   -1.80    1.10
  -3  -1  -2    1.40    1.10
  -3   1   2    1.10    0.90
  -3   1   2    0.30    0.80
  -3  -1  -2    2.10    1.90
   3  -1   2    1.20    0.80
   3   1  -2    0.80    1.10
   3   1  -2    0.30    1.40
  -3   1   2    1.00    1.40
  -3  -1  -2    1.40    1.00
   3  -1   2   -0.20    1.70
  -3  -1  -2    2.80    2.40
  -3  -1  -2    8.90    1.90
  -3   1   2    8.20    1.80
  -3   1   2    0.50    1.30
   3  -1   2    2.60    2.10
   3   1   2    0.50    2.60
  -3  -1   2   -0.40    1.60
   3  -1  -2    0.20    1.50
   3  -1  -2   -0.70    1.20
   3   1   2    1.10    0.70
  -3  -1   2    0.90    1.20
  -3  -1   2    1.40    1.30
  -3   1  -2    1.10    1.30
  -3   1  -2    0.40    1.10
   3   1   2    1.30    0.70
  -3   1  -2    0.40    1.20
  -3   1  -2   10.70    2.20
  -3  -1   2    3.50    0.90
   3   1   2   -1.10    1.70
   3  -1  -2    2.30    1.70
  -3  -1   2    0.90    0.60
   3   1   2    1.10    1.00
  -3   1  -2   -1.80    1.90
   3  -1  -2    2.40    1.50
   3   1   2   -0.10    1.20
  -3  -1   2   14.10    3.00
   3   1   2    0.40    1.70
  -4   1   2  177.68    7.40
   4  -1   2  193.18   11.30
  -4   1   2  179.78    8.30
   4   1  -2  168.18   10.50
  -4   1   2  175.78    9.50
  -4  -1  -2  188.28    8.40
   4  -1   2  171.18    9.50
  -4  -1  -2  186.58    9.90
  -4   1   2  182.88    6.70
   4  -1   2  174.68   11.10
  -4   1   2  184.38    7.10
  -4   1   2  208.28   10.90
  -4  -1  -2  199.28    9.00
  -4  -1  -2  195.08    7.70
   4   1  -2  196.38    8.20
  -4   1   2  203.88    7.30
   4  -1   2  187.68    6.50
  -4   1   2  185.38    9.70
   4  -1   2  188.38    6.70
   4  -1   2  174.38    9.60
  -4  -1  -2  178.48    8.10
  -4  -1  -2  177.48   10.80
   4   1  -2  194.78   10.60
   4  -1  -2  175.18    9.10
  -4  -1   2  197.68    6.70
  -4  -1   2  174.28   10.30
  -4  -1   2  190.08    9.00
  -4  -1   2  186.48    7.00
  -4   1  -2  167.68   12.10
  -4   1  -2  215.38    9.80
  -4   1  -2  188.68    8.80
  -4  -1   2  189.98    9.20
   4   1   2  177.18    8.90
   4  -1  -2  178.58    9.80
   4  -1  -2  183.88   11.20
  -4  -1   2  163.98    6.40
   4  -1  -2  202.68   10.40
  -4  -1   2  185.78   11.10
  -4   1  -2  188.88    8.40
   4   1   2  178.88   10.60
   4   1   2  218.58   12.20
  -4   1  -2  202.78    8.90
   4   1   2  202.08   11.40
  -5  -1  -2  139.09   11.70
  -5   1   2  125.49    5.30
   5  -1   2  134.39   10.60
  -5  -1  -2  153.28    7.50
   5  -1   2  128.69    8.90
  -5   1   2  125.49    9.90
   5  -1   2  129.89   10.30
  -5   1   2  128.49    6.00
  -5   1   2  134.09    8.60
   5   1  -2  137.79    7.30
  -5   1   2  123.39    7.30
  -5   1   2  127.49    6.50
   5   1  -2  128.39    9.80
  -5   1   2  129.89    6.00
   5  -1   2  129.79    8.70
   5   1  -2  124.19    9.00
  -5  -1  -2  127.09    6.30
  -5  -1  -2  129.29    7.20
  -5  -1  -2  133.29    7.70
  -5  -1   2  136.09    6.70
  -5  -1   2  140.49    6.20
   5   1   2  147.69   10.40
   5   1   2  144.99    9.80
  -5   1  -2  129.09    7.20
  -5   1  -2  141.09    7.90
   5  -1  -2  137.29    8.60
  -5  -1   2  121.39    7.80
  -5  -1   2  137.19    8.90
   5   1   2  121.79    9.90
   5  -1  -2  137.89    9.40
  -5   1  -2  121.19    7.60
  -5  -1   2  131.39    5.50
  -5  -1   2  126.79    6.90
  -5   1  -2  142.99    8.30
   5  -1  -2  125.09    9.00
  -5  -1   2  128.09    8.30
   5   1   2  118.79    8.10
   5  -1  -2  129.89    9.90
  -5  -1   2  122.49    6.00
  -5   1  -2  131.89   12.00
  -6   1   2   54.09    5.90
  -6  -1  -2   51.69    5.20
   6  -1   2   60.49    9.00
  -6  -1  -2   56.39   10.20
   6   1  -2   53.69   11.20
  -6  -1  -2   67.49    5.90
  -6   1   2   60.69    3.00
  -6   1   2   68.69    4.50
  -6  -1  -2   58.09    4.20
  -6   1   2   67.59    3.30
   6   1  -2   66.59    9.50
   6   1  -2   64.89    5.80
  -6   1   2   55.89    8.40
  -6   1   2   74.99    7.10
  -6  -1  -2   66.89    8.00
   6  -1   2   71.09    7.10
  -6   1   2   63.09    4.90
  -6  -1  -2   67.39    6.20
   6  -1   2   69.49   10.20
  -6  -1   2   61.39    3.90
   6   1   2   53.39    7.90
   6   1   2   58.09    7.50
   6  -1  -2   75.79    9.90
   6  -1  -2   61.69    6.40
  -6  -1   2   68.59    6.30
  -6   1  -2   55.39    7.70
  -6   1  -2   69.79    8.20
  -6   1  -2   71.09    5.50
   6  -1  -2   66.79    8.20
  -6   1  -2   60.59   10.50
  -6   1  -2   68.69    6.20
   6   1   2   62.29    9.60
  -6  -1   2   57.69    4.40
  -6  -1   2   51.79    7.30
  -6  -1   2   52.79    5.10
  -6  -1   2   67.29    4.80
  -7   1   2   35.50    4.00
   7   1  -2   32.10    5.00
   7  -1   2   37.80    6.40
   7  -1   2   36.60    8.30
   7  -1   2   17.10    6.00
  -7  -1  -2   32.40    2.90
  -7   1   2   42.20    8.60
  -7  -1  -2   33.50    5.20
  -7  -1  -2   36.80   14.20
   7   1  -2   36.40    7.20
  -7  -1  -2   32.40    2.70
   7   1  -2   39.70    5.10
   7   1  -2   26.80    7.10
  -7   1   2   38.20    7.80
  -7   1   2   36.10    4.70
  -7   1   2   37.10    6.50
  -7  -1   2   32.60    4.10
   7   1   2   29.30    7.30
   7   1   2   26.10    6.50
  -7   1  -2   30.40    4.80
  -7  -1   2   38.30    4.40
  -7   1  -2   29.00    9.10
  -7  -1   2   28.30    4.00
   7  -1  -2   21.60    5.40
   7   1   2   27.50    6.30
   7  -1  -2   38.30    7.90
  -7   1  -2   26.80    5.50
  -7   1  -2   29.10    5.60
   7  -1  -2   27.50    6.40
  -7   1  -2   36.20    5.90
  -7  -1   2   37.10    4.10
  -8   1   2   61.69    8.50
  -8  -1  -2   61.89    6.30
   8   1  -2   76.09   10.80
   8  -1   2  105.89   10.10
  -8   1   2   86.99    6.60
  -8  -1  -2   71.39    7.00
   8   1  -2   98.29   15.00
  -8  -1  -2   75.29    7.40
  -8   1   2   95.69   10.90
   8  -1   2   76.99   18.90
  -8   1   2   69.49    5.60
  -8   1   2   80.89    8.70
   8  -1   2   91.49   12.80
   8  -1  -2   78.19    8.70
  -8  -1   2   61.79    4.50
  -8   1  -2   75.29    8.00
  -8   1  -2   66.79    6.60
   8   1   2   98.99   13.00
  -8  -1   2   66.89    4.10
  -8   1  -2  102.59    8.70
  -8  -1   2   78.59    6.70
  -8   1  -2   74.99   13.70
  -8  -1   2   90.09    7.90
   8   1   2   95.09   11.40
   8  -1  -2   95.19   13.30
   8   1   2   62.59   10.10
   9  -1   2    5.10    8.50
  -9  -1  -2    2.30    3.50
  -9  -1  -2   -4.30    3.90
   9   1  -2    0.90    6.70
  -9  -1  -2    0.60    4.10
   9  -1   2   -1.90    5.50
   9   1  -2    2.00    5.40
  -9   1   2    1.00    3.10
   9  -1   2   -0.70    6.70
  -9   1   2   -4.30    2.70
  -9   1   2    3.60    5.10
  -9  -1   2    2.60    4.60
   9   1   2    4.30    6.50
   9   1   2   -7.00    6.90
   9  -1  -2    5.10    7.60
  -9   1  -2   -1.20    4.40
  -9   1  -2   -1.30    4.10
  -9   1  -2   10.10   10.40
   9   1   2    5.50    7.60
   9   1   2   -1.40    7.60
   9  -1  -2    3.50    5.60
  10  -1   2    7.70    7.60
 -10  -1  -2    2.00    5.30
 -10  -1  -2    0.30    4.20
  10   1  -2   -8.90    7.00
  10  -1   2    4.40    8.70
 -10   1   2   11.90    8.00
 -10   1   2   -4.00    5.70
  10   1  -2    7.40    7.80
  10   1   2    0.90    8.20
 -10  -1   2   -2.80    5.30
  10   1   2    6.50   10.20
 -10  -1   2    4.60    5.90
  10  -1  -2    1.00    8.20
 -10   1  -2    5.90    5.40
 -10   1  -2    1.40    5.80
  10  -1  -2    4.00    6.30
   0  -2  -2 3128.29   78.29
   0   2   2 3129.79   78.29
   0   2   2 3020.50   78.49
   0  -2  -2 3116.49   78.49
   0   2  -2 3079.59   80.19
   0   2   2 3120.59   81.79
   2   2  -2 5798.02  151.48
   2   2  -2 6140.59  153.08
  -2   2   2 6163.58  153.28
   2  -2   2 5804.42  152.58
   2  -2   2 5995.70  151.08
  -2  -2  -2 6111.89  153.58
  -2  -2  -2 6186.38  152.08
  -2  -2  -2 6287.47  152.28
   2  -2   2 5991.50  151.08
  -2   2   2 6138.39  150.78
   2  -2   2 6176.58  149.19
   2   2  -2 5917.11  150.28
  -2  -2  -2 6270.17  151.58
  -2   2   2 6054.99  150.48
  -2   2   2 6171.28  151.08
   2   2  -2 6032.50  153.28
  -2   2   2 6057.39  148.89
   2  -2  -2 6000.00  150.28
  -2  -2   2 6223.28  150.58
   2  -2  -2 5971.60  153.18
  -2  -2   2 5935.11  153.58
   2  -2  -2 6189.68  150.48
   2   2   2 5985.50  151.98
   2   2   2 6161.18  153.28
   2   2   2 5982.80  157.18
   2  -2  -2 5795.32  154.98
  -2   2  -2 6100.09  150.68
   2   2   2 6084.89  151.88
   2   2   2 6055.09  150.68
  -2  -2   2 6178.98  153.58
   3  -2   2  886.61   27.10
  -3  -2  -2  890.91   28.40
  -3   2   2  881.71   24.50
  -3  -2  -2  877.41   27.70
   3  -2   2  888.91   26.10
  -3  -2  -2  912.41   26.10
  -3   2   2  836.82   27.80
  -3  -2  -2  887.41   24.00
   3   2  -2  864.31   27.70
  -3  -2  -2  878.91   30.90
   3   2  -2  875.11   25.30
  -3   2   2  861.61   25.50
  -3   2   2  877.01   23.60
  -3   2   2  915.51   27.60
   3   2  -2  856.51   27.70
  -3  -2  -2  889.81   25.40
   3  -2   2  856.61   27.00
   3   2  -2  863.21   25.50
   3  -2   2  918.41   24.80
  -3  -2  -2  895.21   25.80
   3  -2   2  866.81   25.70
  -3   2   2  889.01   23.60
   3   2  -2  861.91   22.80
   3  -2   2  873.41   29.80
  -3   2   2  875.61   24.60
   3  -2  -2  870.41   28.10
   3   2   2  861.21   28.30
  -3   2  -2  914.51   31.10
   3   2   2  899.11   28.20
  -3   2  -2  890.51   26.60
   3  -2  -2  850.21   27.40
   3   2   2  896.31   24.80
   3  -2  -2  886.81   22.40
   3   2   2  863.01   25.20
   3  -2  -2  851.41   28.70
  -3  -2   2  891.41   22.30
   3   2   2  902.11   30.80
   3  -2  -2  902.81   25.20
  -3  -2   2  903.01   28.50
   3   2   2  897.21   23.00
   3  -2  -2  899.61   23.40
  -3  -2   2  895.91   23.50
  -3  -2   2  865.01   26.00
  -3  -2   2  866.41   28.00
  -3   2  -2  898.31   24.90
  -3   2  -2  821.82   25.40
   4  -2   2  177.78    9.60
  -4   2   2  179.38    6.30
  -4  -2  -2  194.38    8.90
  -4  -2  -2  179.38    8.30
  -4   2   2  169.08    7.20
   4  -2   2  156.08   10.00
   4  -2   2  203.18   12.30
   4   2  -2  192.88    8.60
   4   2  -2  201.28    8.20
   4  -2   2  183.18    9.10
  -4   2   2  178.58    9.80
   4   2  -2  168.28   10.30
  -4   2   2  158.88    8.80
  -4   2   2  175.28    7.50
   4  -2   2  184.78   11.20
  -4   2   2  181.18    7.60
   4  -2   2  171.58    7.40
  -4  -2  -2  193.08    8.50
  -4  -2  -2  169.68    7.60
  -4  -2  -2  192.58   14.90
  -4   2   2  181.78   11.10
  -4  -2  -2  177.28   10.10
  -4  -2  -2  177.78   10.80
   4   2  -2  163.78   10.40
  -4  -2   2  179.08    6.70
   4  -2  -2  174.58   10.30
  -4   2  -2  182.48    8.60
   4   2   2  193.18   12.10
  -4   2  -2  195.48    8.90
   4   2   2  183.98    7.90
   4  -2  -2  166.98   11.00
  -4   2  -2  208.88   13.80
  -4  -2   2  176.78   11.20
  -4   2  -2  175.08    9.50
   4   2   2  148.99    8.20
   4  -2  -2  163.78    8.50
  -4  -2   2  154.78    6.20
  -4  -2   2  186.18    8.40
   4   2   2  174.88   10.70
   4   2   2  173.28   10.70
  -4   2  -2  179.88    8.10
   4  -2  -2  181.28   10.90
   5   2  -2   54.19    7.20
  -5   2   2   40.60    2.20
  -5  -2  -2   42.50    5.20
  -5   2   2   44.00    3.90
  -5   2   2   55.69    7.50
  -5  -2  -2   39.80    4.00
  -5   2   2   46.10    4.20
   5  -2   2   46.50    7.70
   5   2  -2   46.20    4.70
  -5   2   2   51.69    5.60
  -5  -2  -2   45.80    5.20
   5  -2   2   47.70    8.70
  -5   2   2   42.80    4.60
   5  -2   2   44.80    2.50
   5  -2   2   45.40    5.90
   5   2  -2   43.90    4.20
   5   2  -2   46.60    7.50
   5  -2   2   38.10    5.80
  -5   2   2   43.60    3.90
  -5  -2  -2   38.30    6.60
   5  -2   2   42.60    2.40
  -5  -2  -2   51.39    8.30
  -5  -2  -2   39.40    4.40
  -5  -2   2   38.00    2.90
  -5  -2   2   51.19    3.50
  -5  -2   2   46.30    4.60
   5   2   2   44.20    4.70
   5   2   2   40.00    8.10
  -5  -2   2   44.00    4.50
  -5  -2   2   48.40    3.70
   5  -2  -2   57.09    8.30
  -5   2  -2   42.30    4.40
  -5   2  -2   51.89    5.30
   5  -2  -2   50.19    6.70
   5   2   2   33.40    6.50
  -5   2  -2   46.90    5.30
  -5   2  -2   42.20    4.40
   5  -2  -2   40.40    4.60
   5   2   2   43.70    7.20
  -6  -2  -2   80.99    5.90
  -6  -2  -2   85.79    6.20
  -6  -2  -2   94.79    7.70
   6   2  -2   82.99    6.40
  -6   2   2   83.69   10.90
   6   2  -2   82.99    5.70
  -6   2   2   78.19    5.90
  -6  -2  -2   79.59    6.50
   6   2  -2   93.99    8.80
  -6   2   2   97.99    8.00
   6   2  -2   86.29    9.00
   6  -2   2  107.09   10.40
   6  -2   2   90.59   11.90
   6  -2   2   80.19    7.30
  -6  -2  -2   82.09    6.00
  -6   2   2   74.09    6.00
   6  -2  -2   96.79   10.40
  -6   2  -2   69.59    7.10
  -6  -2   2   87.09    4.50
  -6  -2   2   86.39    4.90
  -6   2  -2   82.89    6.70
   6  -2  -2  116.49   10.20
  -6  -2   2   63.59    6.20
  -6   2  -2   91.29    7.20
   6   2   2  109.69    9.90
   6  -2  -2   78.69    7.20
  -6  -2   2   83.49    8.70
  -6   2  -2   81.19    6.30
   6   2   2   84.59    8.90
  -6  -2   2   94.19    6.80
  -6   2  -2   89.39   13.40
   6   2   2   89.49    9.00
  -6  -2   2   78.49    5.80
  -6  -2   2   79.29    5.60
   7  -2   2   84.69   11.70
   7   2  -2   83.39   11.70
  -7   2   2   73.49    6.20
  -7  -2  -2   77.89    6.60
   7   2  -2   71.89    4.50
   7   2  -2   62.49    4.70
  -7   2   2   81.19    9.90
  -7   2   2   72.39    6.40
  -7   2   2   62.49   10.50
  -7  -2  -2   63.29    5.40
   7  -2   2   64.39    8.90
   7  -2   2   67.09   11.30
  -7  -2  -2   69.49    5.90
  -7  -2  -2   72.89    5.80
  -7   2   2   74.79    5.80
   7   2  -2   85.89    9.10
  -7  -2   2   75.19    5.90
   7   2   2   60.39    9.70
  -7   2  -2   64.49    6.20
   7  -2  -2   96.49   12.70
  -7   2  -2   64.89    7.00
  -7   2  -2   75.39    7.70
  -7   2  -2   70.59   12.50
   7  -2  -2   65.69    8.70
  -7  -2   2   86.49    7.10
  -7  -2   2   72.79    6.40
   7   2   2   83.59   11.50
   7   2   2   63.19   10.60
   7   2   2   66.29    9.20
   7  -2  -2   98.59   10.40
  -7   2  -2   65.69    7.10
  -7  -2   2   65.59    4.30
  -7  -2   2   63.69    3.90
  -8   2   2    0.00    4.50
  -8   2   2    2.70    4.30
  -8   2   2   -0.30    3.00
  -8   2   2    6.90    6.70
  -8   2   2    5.20    3.00
  -8  -2  -2    7.50    3.50
   8  -2   2    8.20    8.10
  -8  -2  -2    4.20    3.10
   8  -2   2    5.30    4.20
  -8  -2  -2   -2.70    3.00
   8   2  -2    3.50    5.50
  -8  -2   2    0.60    2.60
  -8  -2   2   -3.80    3.10
   8   2   2   -0.40    5.60
   8   2   2   -0.70    5.70
  -8   2  -2   -0.40    3.60
  -8  -2   2    0.10    3.50
  -8   2  -2    4.20    4.00
  -8   2  -2   -3.30    3.30
   8   2   2    9.50    6.20
   8  -2  -2   -2.50    3.80
   8  -2  -2   -5.10    6.00
  -8   2  -2   -0.50    9.00
   8  -2  -2    2.80    5.80
  -9   2   2    6.20    4.00
  -9   2   2    8.60    7.50
  -9   2   2    0.70    5.70
   9   2  -2    7.50    6.30
  -9  -2  -2    3.60    3.90
   9  -2   2    2.10    5.60
   9  -2   2    5.90    8.30
  -9   2   2   10.00    4.20
  -9  -2  -2    5.80    3.60
  -9   2   2    4.30    3.60
   9   2  -2    5.70    7.70
   9   2   2    8.80    7.00
   9  -2  -2    7.40    5.10
   9   2   2    9.90    7.00
  -9  -2   2    1.10    4.20
   9  -2  -2    9.70    6.40
   9   2   2   11.70    8.00
  -9   2  -2   10.50    5.00
   9  -2  -2   -2.40    7.20
  -9   2  -2    6.60    5.10
  -9   2  -2   -0.20   11.10
   9   2   2   13.70    7.10
  10   2  -2    1.10    7.30
 -10  -2  -2    2.90    3.90
  10  -2   2   -9.00   12.00
 -10   2   2   -2.40    6.00
  10   2  -2   -1.00    9.10
  10  -2   2    0.40    7.10
 -10   2   2    0.00    3.50
 -10  -2  -2   -5.50    4.80
  10  -2   2   -8.10    9.80
  10   2   2   -1.90   13.60
  10   2   2    3.20    8.60
 -10  -2   2   -2.40    5.20
 -10   2  -2    4.50    5.60
 -10  -2   2    3.30    6.30
  10  -2  -2   17.20    9.80
  10  -2  -2    4.60    6.50
 -10   2  -2    0.40    5.80
   0   3   2    0.40    0.60
   0   3   2    0.20    0.60
   0  -3   2    0.40    0.50
   0   3  -2    3.10    0.90
   0   3  -2    0.10    0.50
   0  -3  -2    0.30    0.60
   0   3  -2    0.90    1.00
   0   3  -2    0.10    0.40
   0   3   2   -0.70    1.20
   0   3  -2    0.30    0.40
   0   3   2   -0.60    0.40
   0  -3   2    0.10    0.60
   0  -3  -2    1.00    0.80
   0  -3   2    0.50    0.50
   0  -3   2    0.50    0.40
   0   3  -2    0.00    0.30
   0  -3   2    0.60    0.60
   0  -3   2   -0.80    0.70
   0  -3  -2   -0.10    1.00
   0  -3  -2    0.60    0.60
   0   3   2    0.50    0.70
  -1  -3  -2 4542.45  113.69
   1   3  -2 4450.95  113.29
   1  -3   2 4477.65  112.39
  -1  -3  -2 4571.64  112.59
  -1   3   2 4507.65  112.59
  -1  -3  -2 4185.78  120.59
   1   3  -2 4383.76  115.09
  -1   3   2 4502.25  113.39
  -1  -3  -2 4578.54  112.89
   1   3  -2 4410.96  111.69
  -1  -3  -2 4590.04  112.99
  -1   3   2 4491.85  112.69
  -1  -3   2 4474.35  112.69
   1  -3  -2 4558.94  113.39
  -1  -3   2 4418.96  113.39
   1   3   2 4612.44  113.19
  -1  -3   2 4330.87  115.59
  -1   3  -2 4585.84  117.09
   1   3   2 4477.65  117.79
   1  -3  -2 4305.77  112.59
   1  -3  -2 4354.26  117.69
   1   3   2 4431.26  113.59
   1   3   2 4533.65  112.49
   2   3  -2  420.36   16.50
  -2   3   2  385.26   16.40
  -2   3   2  403.26   11.60
   2   3  -2  416.76   14.20
  -2  -3  -2  397.36   13.60
  -2   3   2  417.06   14.70
   2  -3   2  400.16   12.40
  -2   3   2  404.56   13.10
  -2  -3  -2  393.26   14.50
   2  -3   2  390.06   17.10
   2  -3   2  407.56   13.80
   2   3  -2  403.36   12.30
  -2  -3  -2  405.06   13.40
   2  -3   2  398.46   11.90
  -2  -3  -2  408.56   10.90
  -2   3   2  414.26   13.40
   2   3  -2  417.86   14.90
   2  -3   2  395.46   14.20
  -2   3   2  415.26   12.70
   2  -3   2  382.86   13.10
  -2  -3  -2  402.66   14.20
  -2  -3   2  388.86   14.90
   2   3   2  406.36   11.00
   2  -3  -2  409.86   12.90
  -2  -3   2  415.26   15.10
   2  -3  -2  406.96   13.00
   2   3   2  408.76   15.20
   2   3   2  414.36   14.20
  -2   3  -2  427.56   17.60
  -2  -3   2  394.96   11.50
  -2  -3   2  410.06   14.70
  -2  -3   2  421.86   12.10
   2  -3  -2  398.86   14.70
  -2   3  -2  405.06   13.40
   2   3   2  383.46   13.60
   2   3   2  453.15   20.10
   2  -3  -2  398.26   12.50
  -2   3  -2  398.66   13.90
   2   3   2  375.96   17.50
  -2   3  -2  407.26   13.20
   2   3   2  426.66   14.30
   2   3   2  401.16   12.50
  -3  -3  -2 3265.47   83.19
   3  -3   2 3248.97   88.19
  -3   3   2 3473.15   90.89
  -3  -3  -2 3429.86   86.09
  -3  -3  -2 3353.66   89.39
   3   3  -2 3266.27   88.89
   3   3  -2 3407.86   84.09
  -3  -3  -2 3367.96   86.59
  -3   3   2 3316.47   85.19
  -3   3   2 3377.06   88.59
   3   3  -2 3217.08   88.29
  -3   3   2 3391.36   85.79
   3   3  -2 3211.58   86.99
  -3   3   2 3223.58   82.59
  -3  -3  -2 3433.86   87.29
   3  -3   2 3354.06   85.79
   3   3  -2 3275.67   88.19
   3  -3   2 3254.17   84.89
  -3   3   2 3391.26   84.29
  -3   3   2 3363.96   85.49
   3  -3   2 3334.67   87.09
  -3   3  -2 3369.56   84.49
  -3   3  -2 3305.37   92.89
   3  -3  -2 3322.07   85.79
  -3  -3   2 3329.47   84.39
   3  -3  -2 3245.88   88.59
   3  -3  -2 3389.06   92.19
   3   3   2 3229.08   92.89
  -3  -3   2 3356.56   89.59
  -3   3  -2 3330.47   85.79
   3  -3  -2 3444.16   89.19
   3  -3  -2 3291.27   84.19
   3   3   2 3268.87   86.19
   3  -3  -2 3378.96   83.99
   3   3   2 3392.36   91.89
   3   3   2 3360.56   83.39
  -3  -3   2 3406.76   84.09
  -3   3  -2 3312.17   86.29
   3   3   2 3275.37   89.89
  -3  -3   2 3414.76   83.49
  -3   3  -2 3300.37   87.59
  -3  -3   2 3340.27   89.49
   3   3   2 3424.46   88.89
  -4   3   2  172.08    7.90
  -4  -3  -2  162.28    6.50
  -4  -3  -2  175.58    8.90
  -4   3   2  138.29    5.80
  -4  -3  -2  166.08    8.30
   4  -3   2  161.18    8.10
   4   3  -2  171.68    8.70
  -4   3   2  178.38   10.00
   4   3  -2  186.38   10.90
  -4   3   2  166.28   11.30
   4  -3   2  148.99   11.70
   4  -3   2  174.58    9.00
   4  -3   2  161.88   10.00
   4   3  -2  164.28    5.90
   4  -3   2  173.48    8.10
  -4  -3  -2  174.38    8.50
  -4   3   2  176.28    6.10
   4   3  -2  161.08   10.20
  -4  -3  -2  159.28   10.50
   4   3  -2  161.58    8.70
  -4   3   2  166.18    7.60
   4  -3   2  149.19   10.40
   4  -3   2  161.08    7.50
  -4   3  -2  176.08    9.50
  -4  -3   2  172.48   10.70
   4  -3  -2  153.98   10.20
   4  -3  -2  156.28    7.40
   4   3   2  153.78    9.90
  -4  -3   2  169.98   10.90
   4   3   2  163.38   11.90
   4   3   2  176.08    8.00
  -4   3  -2  168.68   12.70
  -4  -3   2  187.08    6.80
   4  -3  -2  193.48    5.50
   4   3   2  156.68   11.10
  -4   3  -2  181.18    7.40
  -4   3  -2  171.78    8.30
  -4  -3   2  167.48    7.30
   4  -3  -2  154.98    9.80
   4   3   2  161.38   10.50
   4  -3  -2  173.68   12.00
  -4  -3   2  165.38    6.90
   4  -3  -2  156.08    7.80
   4   3   2  160.68    7.40
   5   3  -2   12.50    4.50
  -5  -3  -2    8.50    2.80
  -5  -3  -2    9.70    2.20
  -5  -3  -2    4.10    4.00
   5  -3   2   14.60    5.30
   5   3  -2    5.80    3.30
  -5   3   2   12.50    3.00
   5   3  -2   17.00    3.60
  -5  -3  -2    7.90    2.90
  -5  -3  -2   12.90    3.20
   5   3  -2   12.10    3.10
  -5   3   2    9.20    2.20
  -5   3   2    4.50    3.00
   5  -3   2    8.00    4.60
   5  -3   2   16.00    3.40
   5  -3   2   12.00    2.40
  -5   3   2    6.40    2.40
  -5   3   2   15.70    5.50
  -5  -3   2   11.80    2.40
   5   3   2   13.20    4.50
  -5   3  -2    6.40    2.30
  -5   3  -2    9.50    3.30
   5   3   2    6.00    3.00
   5  -3  -2    6.40    4.50
  -5   3  -2   13.20    3.50
   5  -3  -2    5.40    2.30
   5   3   2    9.00    2.50
   5  -3  -2    9.60    2.80
  -5   3  -2   10.60    2.60
  -5  -3   2   10.20    3.20
   5   3   2    7.80    3.90
  -5  -3   2   10.80    2.10
  -5  -3   2   13.90    2.90
   5  -3  -2   11.20    4.10
  -5   3  -2    6.60    5.20
   5   3   2   12.80    5.20
  -6   3   2  411.26   21.50
   6   3  -2  384.96   19.50
   6  -3   2  446.46   22.20
   6  -3   2  432.46   17.20
   6   3  -2  443.86   21.30
  -6  -3  -2  418.66   14.60
  -6   3   2  442.76   15.50
  -6  -3  -2  444.16   16.90
   6  -3   2  432.46   22.90
  -6   3   2  427.46   19.10
  -6  -3  -2  405.46   16.20
   6   3  -2  431.36   15.30
   6   3  -2  410.06   14.20
  -6   3   2  407.96   16.00
  -6   3   2  378.26   13.80
  -6   3   2  408.46   15.20
  -6   3  -2  455.55   25.40
  -6   3  -2  420.86   18.20
   6  -3  -2  394.76   21.00
  -6  -3   2  419.76   13.40
   6  -3  -2  427.76   21.50
  -6   3  -2  409.76   15.20
  -6   3  -2  432.96   17.40
   6   3   2  457.35   20.60
   6   3   2  375.36   20.40
  -6  -3   2  410.36   13.10
  -6  -3   2  437.96   15.80
   6   3   2  421.56   20.70
   6   3   2  400.26   20.20
  -6  -3   2  399.56   16.70
   6  -3  -2  411.36   16.30
   6   3   2  402.16   16.30
  -6  -3   2  397.26   14.70
  -6   3  -2  404.16   16.10
   7   3  -2   -6.20    3.30
  -7  -3  -2   -1.50    3.90
  -7  -3  -2    0.60    2.70
   7   3  -2   -2.90    3.50
   7  -3   2    6.70    3.70
   7  -3   2    6.90    6.60
  -7  -3  -2    1.70    3.20
  -7   3   2    0.30    3.00
   7  -3   2    0.10    4.90
  -7   3   2    1.00    2.50
  -7  -3  -2   -3.30    2.50
  -7   3   2    1.50    2.80
  -7  -3  -2   -0.30    2.20
  -7   3   2   -1.20    2.40
  -7   3   2    1.60    6.40
  -7  -3   2    1.70    1.40
   7   3   2    7.70    4.80
  -7  -3   2    2.10    2.60
  -7  -3   2    1.00    1.50
   7  -3  -2    3.30    3.10
  -7  -3   2    6.00    3.90
   7   3   2    5.10    5.60
  -7  -3   2    0.50    2.50
  -7   3  -2    1.40    3.10
   7   3   2    0.90    4.20
  -7   3  -2    2.90    3.10
   7  -3  -2    7.30    5.20
   7  -3  -2   -5.50    5.30
  -7  -3   2   -2.30    3.00
  -7   3  -2    0.50    3.10
   7   3   2   -0.50    4.40
  -7   3  -2   -7.90    6.70
   8  -3   2   95.69   17.10
   8   3  -2   93.59   12.80
   8  -3   2   89.19    8.80
   8   3  -2   72.59   11.50
  -8   3   2   73.29    6.90
   8  -3   2   91.29   14.50
  -8  -3  -2   66.19    7.00
  -8  -3  -2   62.49    6.20
  -8  -3  -2   73.99    6.00
  -8  -3  -2   83.09    7.20
  -8  -3  -2   59.79    6.50
  -8   3   2   98.59   10.20
  -8   3   2   53.39    5.90
  -8   3   2   97.39    8.20
   8  -3  -2   83.09    8.10
   8   3   2   79.39   12.50
  -8   3  -2   66.29    8.70
  -8  -3   2   84.19    6.90
   8  -3  -2   83.39   12.30
   8   3   2   88.29   11.40
   8   3   2   86.39   10.10
  -8   3  -2   54.59    7.00
   8  -3  -2   88.89   15.40
  -8   3  -2   81.39   15.40
   8   3   2   85.49   12.30
  -8  -3   2   68.69    7.80
  -8   3  -2   87.79    8.80
  -8   3  -2   66.49    9.30
   9   3  -2   16.10    7.70
  -9   3   2   10.40    3.50
  -9   3   2    8.90    6.50
  -9   3   2    4.90    9.30
   9  -3   2   16.00    6.00
   9  -3   2   32.10   16.20
   9  -3   2   12.50    8.90
  -9   3   2   11.40    5.00
  -9  -3  -2    8.90    3.80
  -9  -3  -2   14.50    4.20
   9   3  -2    4.80    8.20
  -9  -3  -2   13.50    4.60
   9   3   2   14.50    7.20
   9   3   2   11.00    6.10
   9  -3  -2   17.30    7.50
   9   3   2   18.30    6.80
  -9   3  -2   13.70    6.30
  -9   3  -2   18.80   12.50
  -9  -3   2   10.20    3.90
   9  -3  -2   11.60    5.70
   9  -3  -2    8.90    8.60
   9   3   2    9.50    7.50
  -9  -3   2   10.00    4.20
  10  -3   2    0.70    7.30
  10  -3   2   -8.60   14.00
 -10  -3  -2   -4.10    4.70
 -10   3   2   -2.00    6.30
  10   3  -2    2.80    7.90
 -10   3   2    7.60    7.60
 -10  -3  -2    0.20    3.00
 -10  -3   2    9.40   11.40
 -10  -3   2   -7.10    4.70
 -10   3  -2    1.50    6.30
  10   3   2   -9.80    7.50
  10  -3  -2    2.70    9.50
  10  -3  -2   -1.20    6.40
 -10   3  -2   11.20    6.40
 -10   3  -2    4.70   15.30
   0  -4  -2  548.75   17.20
   0   4   2  569.64   17.50
   0   4  -2  522.55   20.40
   0  -4   2  534.25   16.60
   0   4   2  577.54   22.30
   0   4  -2  550.84   16.30
   0  -4   2  564.64   17.00
   0  -4  -2  528.85   17.70
   0   4  -2  547.15   15.70
   0  -4  -2  539.65   21.90
   0   4  -2  570.24   16.80
   0  -4  -2  543.95   17.40
   0  -4   2  557.94   16.40
   0   4   2  558.44   16.40
   0  -4   2  551.34   16.20
   0  -4   2  542.25   16.60
   0   4  -2  567.14   16.10
   0   4   2  524.95   17.20
   0   4   2  548.55   17.90
   1   4  -2 5636.14  140.19
  -1  -4  -2 5550.54  139.89
   1  -4   2 5520.85  139.59
   1  -4   2 5500.35  145.89
  -1   4   2 5601.84  139.99
   1  -4   2 5676.43  139.89
  -1   4   2 5582.74  139.79
  -1  -4  -2 5474.15  140.99
  -1  -4  -2 5896.41  140.19
  -1   4   2 5594.54  140.19
  -1  -4  -2 5683.73  139.29
   1   4  -2 5348.27  143.39
  -1   4   2 5602.24  146.29
   1   4  -2 5455.65  138.89
   1  -4   2 5498.95  139.29
  -1  -4  -2 5572.94  146.39
   1  -4   2 5570.84  136.79
   1   4  -2 5311.67  137.69
  -1   4   2 5689.43  140.09
   1  -4   2 5450.85  139.49
   1  -4  -2 5509.45  139.99
   1   4   2 5553.44  139.49
  -1  -4   2 5440.66  144.49
   1   4   2 5608.64  140.19
   1   4   2 5460.85  136.99
   1  -4  -2 5614.54  140.29
  -1   4  -2 5576.24  139.29
  -1   4  -2 5736.83  138.09
   1  -4  -2 5571.64  139.89
   1   4   2 5591.24  146.29
   1  -4  -2 5641.64  137.39
  -1   4  -2 5515.55  144.99
   1   4   2 5277.47  140.69
  -1  -4   2 5432.06  138.49
   1  -4  -2 5168.88  145.99
  -1  -4   2 5501.25  140.49
   1  -4  -2 5572.64  140.99
   2  -4   2  545.65   17.10
   2   4  -2  534.65   19.60
  -2   4   2  545.15   17.30
   2   4  -2  521.35   16.20
  -2   4   2  535.85   17.00
   2  -4   2  512.35   22.00
   2  -4   2  522.05   17.10
  -2  -4  -2  543.15   17.40
   2  -4   2  516.35   17.40
  -2   4   2  526.95   17.80
   2  -4   2  536.85   18.30
  -2  -4  -2  537.45   17.20
  -2  -4  -2  513.65   18.20
   2   4  -2  544.95   18.70
  -2  -4  -2  533.65   18.10
  -2   4   2  517.35   18.30
  -2  -4  -2  522.45   21.90
  -2   4   2  524.05   21.50
   2  -4   2  535.35   15.70
   2   4  -2  529.75   17.60
  -2   4   2  541.05   14.20
  -2  -4   2  538.35   18.90
  -2   4  -2  549.54   17.00
  -2  -4   2  540.35   15.90
   2   4   2  503.05   17.30
  -2   4  -2  504.75   17.50
   2   4   2  532.65   17.50
  -2  -4   2  538.35   15.70
  -2  -4   2  533.45   18.30
   2  -4  -2  539.05   18.50
  -2   4  -2  552.64   15.40
   2  -4  -2  533.95   16.50
   2   4   2  493.95   21.30
  -2  -4   2  500.55   19.80
   2   4   2  522.45   19.00
   2  -4  -2  538.05   14.00
  -2   4  -2  542.65   21.90
   2   4   2  543.75   16.30
  -2   4  -2  542.05   17.20
  -2  -4   2  534.15   13.80
   2  -4  -2  536.45   17.20
   2  -4  -2  511.25   16.70
   2   4   2  545.45   18.30
  -3   4   2 1030.50   27.90
  -3   4   2 1050.39   28.70
   3   4  -2 1045.60   32.50
  -3  -4  -2 1095.59   30.70
   3  -4   2 1015.30   32.10
   3   4  -2 1023.00   28.70
  -3  -4  -2 1003.00   31.40
  -3   4   2 1043.00   25.90
  -3  -4  -2 1050.99   26.40
  -3   4   2 1059.29   30.00
  -3  -4  -2 1064.89   33.00
  -3   4   2 1075.49   35.50
   3  -4   2 1034.00   30.10
   3  -4   2 1025.80   27.60
   3   4  -2  995.20   31.60
  -3   4   2  981.70   32.00
   3  -4   2 1017.40   30.10
   3  -4   2 1013.90   27.40
  -3  -4  -2 1050.39   30.20
   3   4  -2 1031.00   32.80
  -3   4   2 1023.50   30.00
   3  -4   2 1046.50   31.10
  -3  -4   2 1039.30   33.00
   3  -4  -2  985.60   29.80
  -3   4  -2 1054.49   30.00
   3  -4  -2 1029.80   29.50
   3   4   2 1010.40   27.60
   3   4   2  947.11   34.90
   3   4   2 1049.99   37.40
   3   4   2 1027.10   33.40
  -3  -4   2 1055.59   27.20
   3   4   2 1073.09   32.20
   3  -4  -2 1038.20   32.60
   3   4   2 1007.20   26.80
  -3  -4   2 1060.39   28.50
  -3   4  -2 1020.00   31.40
  -3  -4   2 1049.40   33.50
   3  -4  -2 1037.50   36.80
  -3   4  -2 1040.20   36.50
   3   4   2 1012.90   30.40
  -3   4  -2 1002.80   27.80
   3  -4  -2  956.80   31.40
  -3  -4   2 1034.50   28.20
  -3   4  -2 1063.69   30.40
  -4   4   2  827.72   30.70
  -4  -4  -2  823.22   25.70
   4   4  -2  796.92   26.90
   4  -4   2  806.42   26.40
   4   4  -2  814.52   23.10
  -4   4   2  837.62   22.80
   4   4  -2  807.32   28.10
   4  -4   2  825.22   25.10
   4  -4   2  864.31   28.80
  -4  -4  -2  829.22   29.40
   4   4  -2  775.62   27.80
   4  -4   2  839.82   24.90
  -4  -4  -2  816.82   22.00
  -4   4   2  783.32   25.00
  -4   4   2  802.22   21.30
   4  -4   2  737.73   31.40
  -4  -4  -2  815.82   26.80
   4   4  -2  831.62   29.00
   4  -4   2  829.32   25.10
  -4   4   2  818.82   28.10
  -4  -4  -2  808.02   25.50
  -4   4  -2  859.21   33.20
  -4  -4   2  792.62   29.20
   4   4   2  816.52   26.80
   4  -4  -2  788.72   31.80
   4   4   2  783.32   28.10
   4  -4  -2  803.72   23.00
   4  -4  -2  804.12   25.50
  -4  -4   2  849.12   29.80
   4   4   2  820.52   24.00
  -4  -4   2  833.52   23.50
   4  -4  -2  876.51   29.50
  -4   4  -2  835.42   25.70
   4   4   2  838.52   29.80
   4  -4  -2  802.82   23.60
  -4  -4   2  836.22   23.20
  -4  -4   2  839.22   23.40
  -4   4  -2  830.42   23.30
   4  -4  -2  795.42   28.40
  -4  -4   2  802.12   26.70
  -4   4  -2  850.01   27.60
   4  -4  -2  806.72   22.30
  -4   4  -2  834.22   25.20
   4   4   2  802.32   30.70
   4   4   2  804.82   32.20
  -5  -4  -2 1365.26   38.50
   5  -4   2 1300.07   36.60
   5  -4   2 1364.86   47.30
   5   4  -2 1296.07   38.80
   5  -4   2 1346.87   44.40
  -5   4   2 1271.67   37.70
   5   4  -2 1347.07   39.40
  -5   4   2 1263.17   33.70
  -5  -4  -2 1278.07   38.30
   5   4  -2 1327.27   42.50
  -5   4   2 1255.67   44.70
  -5   4   2 1314.57   37.60
  -5   4   2 1294.67   44.70
   5   4  -2 1286.87   42.60
  -5  -4  -2 1265.87   39.20
   5  -4   2 1342.47   37.20
   5   4  -2 1251.37   33.90
  -5  -4  -2 1265.97   34.60
   5  -4   2 1328.87   36.70
   5  -4  -2 1341.57   46.30
   5  -4  -2 1308.87   47.20
   5   4   2 1246.48   36.90
  -5   4  -2 1268.17   38.20
  -5  -4   2 1340.87   35.90
  -5  -4   2 1316.67   36.20
   5  -4  -2 1258.07   38.00
   5   4   2 1313.07   43.40
   5   4   2 1304.27   44.10
   5   4   2 1273.07   42.40
  -5  -4   2 1294.37   35.20
  -5  -4   2 1279.27   39.50
  -5   4  -2 1306.07   47.70
   5   4   2 1234.08   36.10
   5  -4  -2 1256.67   36.10
  -5   4  -2 1276.67   35.70
  -6  -4  -2   27.40    4.50
   6  -4   2   21.40    7.60
  -6   4   2   33.20    5.00
   6   4  -2   25.80    6.20
  -6   4   2   22.90    5.30
   6   4  -2   30.40    4.30
  -6  -4  -2   25.90    5.30
   6   4  -2   32.90    6.70
  -6  -4  -2   29.40    3.60
   6  -4   2   33.40    4.70
   6  -4   2   27.80    7.40
  -6   4   2   36.90    8.70
  -6  -4  -2   31.30    5.20
  -6   4   2   27.70    2.80
  -6   4   2   16.60    3.90
   6  -4   2   32.90    5.00
   6   4  -2   30.50    4.70
   6  -4   2   24.70    2.60
   6   4   2   24.30    6.30
  -6  -4   2   21.20    5.20
   6   4   2   30.30    7.50
   6   4   2   39.30    7.50
  -6   4  -2   26.60    5.80
  -6   4  -2   36.10    4.40
  -6  -4   2   26.50    3.10
  -6   4  -2   32.40    5.50
  -6  -4   2   24.80    3.20
  -6   4  -2   35.80   10.00
   6  -4  -2   28.50    4.20
  -6  -4   2   26.90    4.40
   6   4   2   12.20    4.90
  -6   4  -2   22.20    4.50
   6  -4  -2   28.20    8.00
  -6  -4   2   33.10    4.20
   6  -4  -2   15.60    6.20
   7  -4   2   33.80    5.60
  -7   4   2   32.40    5.20
  -7  -4  -2   48.60    6.00
  -7   4   2   31.80    8.70
  -7   4   2   37.10    5.70
  -7  -4  -2   27.80    4.70
   7   4  -2   30.90    7.30
  -7  -4  -2   35.40    4.20
   7   4  -2   31.00    7.20
   7  -4   2   43.20   10.00
  -7   4   2   33.50    6.80
  -7   4   2   29.60    3.40
   7  -4  -2   26.50    4.40
  -7   4  -2   36.80    6.80
   7   4   2   30.40    7.30
   7  -4  -2   49.50   10.40
  -7   4  -2   28.20    5.80
  -7  -4   2   31.10    3.00
  -7   4  -2   39.50    6.10
   7   4   2   40.30    8.50
  -7  -4   2   27.10    6.00
  -7  -4   2   37.50    4.70
  -7  -4   2   36.80    3.00
   7  -4  -2   56.19   11.40
  -7  -4   2   31.20    5.30
   7   4   2   39.40    8.00
  -7   4  -2   32.30    4.60
  -7   4  -2   33.80   11.50
   7   4   2   45.70    8.60
  -8  -4  -2    1.80    3.20
  -8  -4  -2   -0.40    3.10
  -8   4   2   -1.00    2.20
  -8   4   2    1.20    8.40
  -8   4   2    0.30    2.40
  -8  -4  -2   -6.20    2.20
   8  -4   2    2.10    8.60
   8   4  -2   -2.10    4.80
   8  -4   2    0.40    4.00
  -8   4   2    0.70    4.80
   8  -4   2    1.70    6.00
  -8   4   2    1.90    3.60
  -8   4   2   -2.70    3.80
   8   4  -2    4.80    5.10
  -8   4  -2   -2.20    3.50
  -8   4  -2    2.60    4.20
  -8  -4   2   -3.10    5.30
  -8  -4   2   -0.10    4.90
  -8  -4   2    3.50    2.70
   8  -4  -2   12.90    9.00
  -8   4  -2   -1.50    4.10
   8   4   2   -0.50    5.70
   8   4   2   -1.40    5.80
  -8  -4   2    2.60    3.40
   8   4   2    1.40    5.90
  -8   4  -2    6.00    4.90
   9  -4   2    0.40   10.60
   9  -4   2   -0.40    4.60
  -9  -4  -2   -0.70    3.40
  -9  -4  -2    1.30    3.50
   9   4  -2    1.70    5.70
   9  -4   2    7.70    8.00
  -9  -4  -2    5.40    3.80
  -9   4   2   -8.30   10.10
  -9   4   2    2.90    4.50
  -9  -4  -2   -1.30    3.90
  -9   4   2   -1.50    5.30
   9   4  -2   -2.50    5.30
  -9   4  -2    7.90    5.70
  -9  -4   2   -1.00    4.10
   9   4   2    3.60    5.10
  -9   4  -2   23.90   19.90
   9   4   2    4.90    6.40
   9   4   2   19.50    6.30
   9  -4  -2   -0.30    9.90
  -9   4  -2    3.10    5.50
   9   4   2   24.10    8.50
   9  -4  -2   -2.10    4.50
   9  -4  -2    5.90    7.30
  -9  -4   2    0.20    3.50
  10   4  -2    9.20    8.10
  10   4  -2   10.20    9.00
  10  -4   2   -5.70   16.30
 -10   4   2    4.00    6.70
  10  -4   2    1.10   12.70
 -10   4   2   10.00    5.60
  10  -4   2   -9.00    6.40
 -10   4  -2    4.50    5.70
  10  -4  -2    4.90   10.60
  10  -4  -2   -5.50    6.60
 -10   4  -2   -1.20    6.50
 -10  -4   2   16.90    7.20
  10   4   2   -8.10    8.60
 -10   4  -2  -11.30   17.20
  10   4   2   -1.50    8.50
   0  -5   2    2.90    2.70
   0   5  -2    1.20    0.80
   0   5  -2    0.30    0.80
   0   5  -2    1.90    2.30
   0  -5  -2    0.30    1.90
   0  -5  -2    2.80    1.40
   0  -5  -2    0.50    1.30
   0   5  -2   -0.80    0.80
   0   5   2   -0.20    1.10
   0  -5   2    1.30    1.00
   0   5   2    0.10    1.50
   0  -5  -2    0.30    1.60
   0  -5   2    1.80    1.00
   0  -5   2   -0.50    0.80
   0   5   2    0.20    0.90
   0  -5   2    1.40    1.50
   0   5  -2   -0.80    0.80
   0   5   2   -0.20    1.10
   0  -5  -2    0.80    1.00
   0  -5   2    1.30    1.00
   0  -5   2    2.20    1.20
   1   5  -2   12.60    2.60
  -1  -5  -2   16.60    3.00
   1  -5   2   18.90    2.00
   1   5  -2   14.70    3.80
   1  -5   2   15.20    2.60
  -1  -5  -2   21.50    5.50
   1  -5   2   10.30    2.40
  -1   5   2   16.00    2.70
   1  -5   2   11.90    4.30
   1   5  -2   14.20    2.20
   1  -5   2   18.90    3.00
  -1   5   2   19.90    5.40
   1  -5   2   16.00    1.50
  -1  -5  -2   15.90    2.60
  -1  -5  -2   21.90    3.30
  -1   5   2   11.70    2.40
   1   5  -2   14.40    1.30
  -1   5   2   15.60    3.00
  -1  -5  -2   19.30    3.50
   1   5  -2   13.30    2.30
  -1   5   2   18.40    3.10
   1  -5   2   18.00    3.10
   1   5   2   12.80    2.80
   1  -5  -2   16.50    2.10
   1   5   2   17.20    1.50
   1  -5  -2   17.10    3.10
   1   5   2   12.90    2.60
   1  -5  -2   19.00    3.40
  -1   5  -2   11.70    2.20
  -1  -5   2   21.30    3.40
   1  -5  -2   14.10    2.80
  -1   5  -2   11.10    2.10
  -1  -5   2   17.40    1.90
   1  -5  -2   13.20    4.70
  -1  -5   2   17.00    2.70
   1   5   2   13.50    4.20
  -1  -5   2   14.80    2.40
   1  -5  -2   17.70    2.90
  -1   5  -2   11.40    1.20
  -1   5  -2   19.10    2.50
  -1  -5   2   23.00    5.10
   1   5   2   16.30    3.30
   1   5   2   11.90    2.30
  -1   5  -2   11.70    3.50
  -1   5  -2   10.80    2.30
  -2   5   2  187.38    8.80
  -2  -5  -2  180.18    8.70
  -2   5   2  194.08    9.50
  -2  -5  -2  212.88    9.70
   2  -5   2  181.18   12.60
  -2   5   2  188.38    8.70
  -2   5   2  172.18   11.90
  -2  -5  -2  179.18   12.40
  -2  -5  -2  194.78    9.80
   2   5  -2  181.88    9.60
   2  -5   2  190.08    8.20
   2   5  -2  180.98    8.10
  -2  -5  -2  183.58    8.70
   2  -5   2  196.08    9.50
   2  -5   2  187.58    8.80
   2  -5   2  192.08    7.30
  -2   5   2  192.08    8.50
   2  -5   2  198.28    9.10
   2   5  -2  194.18   11.20
   2   5   2  193.28    8.60
  -2  -5   2  183.18    9.80
   2  -5  -2  185.58    8.30
  -2  -5   2  197.58    7.90
  -2   5  -2  176.78    8.40
   2   5   2  202.58   10.30
  -2  -5   2  187.48   11.60
   2  -5  -2  184.28    9.50
  -2   5  -2  199.68   12.60
  -2   5  -2  186.48    8.50
  -2  -5   2  201.48    7.90
   2  -5  -2  181.88   13.10
   2   5   2  178.78    8.80
   2  -5  -2  192.88    6.20
  -2   5  -2  188.58    8.90
   2  -5  -2  184.88    8.80
  -2  -5   2  197.58    9.50
   2   5   2  187.78    7.90
   2  -5  -2  184.78    8.40
  -2   5  -2  186.28    7.00
   2   5   2  196.18   12.80
  -2  -5   2  192.08    5.40
   3  -5   2  322.97   11.40
   3   5  -2  339.67   13.90
  -3   5   2  361.36   18.20
   3   5  -2  329.27   15.50
  -3  -5  -2  335.57   13.10
  -3   5   2  329.97   13.10
  -3  -5  -2  331.57   14.40
  -3   5   2  332.87   11.90
   3  -5   2  314.87   14.40
   3  -5   2  343.57   13.80
  -3   5   2  319.87   12.90
   3  -5   2  323.27   18.70
   3   5  -2  347.57   15.30
   3  -5   2  309.97   12.80
   3   5  -2  323.07   12.00
   3  -5   2  326.67   11.30
  -3  -5  -2  345.57   15.00
  -3   5   2  317.07   14.30
  -3  -5  -2  351.76   13.30
  -3   5  -2  319.97   13.00
  -3  -5   2  340.37   14.40
  -3  -5   2  332.77    8.90
  -3  -5   2  327.47   14.90
   3  -5  -2  317.67   12.70
  -3  -5   2  311.47   15.00
  -3   5  -2  336.27   18.30
   3   5   2  323.07   13.70
   3  -5  -2  329.57   12.80
  -3  -5   2  359.46   11.80
   3   5   2  307.07   18.20
  -3   5  -2  331.07   10.70
  -3  -5   2  306.37   16.10
  -3  -5   2  319.17   11.60
  -3   5  -2  324.27   13.90
   3   5   2  326.57   13.30
   3   5   2  316.97   15.10
   3  -5  -2  324.97    9.30
   3   5   2  316.27   10.80
   3  -5  -2  324.17   11.70
   3  -5  -2  321.67   14.70
   3   5   2  345.77   18.00
  -3   5  -2  334.97   12.90
  -3  -5   2  322.87    8.70
  -4  -5  -2  170.98   11.50
   4   5  -2  144.09    9.60
  -4  -5  -2  174.68    9.00
   4   5  -2  166.18   10.70
  -4  -5  -2  181.38   10.50
  -4   5   2  162.68    8.70
  -4   5   2  168.08   12.70
  -4  -5  -2  170.58    5.40
   4  -5   2  167.28    8.90
   4  -5   2  167.58    6.50
  -4   5   2  186.78    9.20
   4   5  -2  158.28   10.70
  -4   5   2  170.18   10.50
   4  -5   2  174.28    5.80
   4  -5   2  174.98    9.80
   4   5  -2  175.98    7.80
  -4   5   2  177.38    7.20
   4  -5   2  172.78    8.00
  -4  -5  -2  172.58    8.90
   4  -5  -2  172.08    8.30
  -4   5  -2  185.18    9.30
   4   5   2  187.88   13.20
   4   5   2  150.88    9.80
  -4  -5   2  162.08    7.70
   4   5   2  177.38   14.10
   4  -5  -2  175.48    7.00
  -4   5  -2  169.68   10.00
   4   5   2  169.78    9.00
  -4  -5   2  174.48   11.40
   4  -5  -2  165.08   13.80
  -4   5  -2  171.68   13.50
  -4  -5   2  177.78    7.60
  -4   5  -2  180.18    7.00
  -4   5  -2  170.28    8.90
  -4  -5   2  169.58    5.90
   4   5   2  168.38   11.40
   4  -5  -2  161.18    8.90
   5   5  -2  165.58   11.40
   5  -5   2  190.28   15.70
  -5   5   2  189.18    9.70
  -5  -5  -2  179.58    9.90
  -5  -5  -2  173.18    6.40
  -5   5   2  175.08    9.50
   5  -5   2  177.68    9.10
   5  -5   2  180.28    7.90
  -5   5   2  172.28    5.40
  -5  -5  -2  158.18   10.60
  -5   5   2  178.18   11.60
   5  -5   2  161.98    8.60
  -5   5   2  168.98   13.60
   5   5  -2  180.68   11.00
   5   5  -2  179.18   12.20
  -5  -5  -2  174.88    9.40
   5  -5   2  169.18   10.40
   5   5  -2  188.48   12.10
  -5  -5   2  172.28    8.20
  -5   5  -2  151.18   14.40
   5   5   2  178.28   10.30
   5  -5  -2  179.08   10.30
   5  -5  -2  173.28   12.70
   5   5   2  180.18   12.50
  -5   5  -2  184.78    9.90
  -5  -5   2  168.88    7.60
  -5   5  -2  171.28    7.30
  -5  -5   2  174.78    8.60
   5  -5  -2  190.58   15.10
   5   5   2  179.48   13.30
   5  -5  -2  177.18    7.20
  -5   5  -2  190.78   11.20
  -5  -5   2  163.98   10.50
   5   5   2  193.38   12.10
   6   5  -2  148.39    9.40
   6  -5   2  142.99   12.80
  -6   5   2  161.78    5.30
  -6  -5  -2  144.89    8.90
   6   5  -2  150.48   11.70
  -6   5   2  150.68   14.20
   6   5  -2  171.78   10.00
   6  -5   2  169.08   15.70
  -6  -5  -2  153.68    9.90
  -6  -5  -2  145.69   10.50
   6  -5   2  149.59    7.90
   6  -5   2  139.09    7.60
  -6   5   2  136.39    9.00
   6  -5   2  154.48    7.70
  -6  -5  -2  147.79    6.30
  -6   5   2  152.18   11.30
  -6   5   2  147.29    9.10
   6   5  -2  172.58   13.10
  -6  -5   2  142.99    8.60
   6  -5  -2  161.58    7.70
   6   5   2  144.49   12.30
  -6   5  -2  142.99   15.80
   6   5   2  172.88   12.80
   6   5   2  158.08   13.50
  -6   5  -2  155.68    9.70
   6   5   2  144.59   12.70
  -6  -5   2  134.29   10.20
   6  -5  -2  158.48   13.20
  -6   5  -2  182.88   11.70
  -6   5  -2  162.18   10.40
   6  -5  -2  160.18   15.70
   6  -5  -2  150.18    9.50
  -6  -5   2  155.48    7.00
  -6  -5   2  156.88    7.00
  -6   5  -2  150.48    7.30
  -7  -5  -2    9.10    5.10
   7   5  -2    4.40    4.40
  -7   5   2    3.20    3.20
  -7   5   2    3.30    1.40
  -7  -5  -2    2.20    3.10
   7   5  -2    5.70    2.40
   7  -5   2    7.20    3.20
   7   5  -2    9.40    5.60
   7  -5   2    3.40    5.80
  -7   5   2    1.10    7.20
  -7  -5  -2   -0.50    2.00
  -7   5   2    4.90    4.80
  -7   5   2    2.90    3.40
   7   5   2    1.40    4.20
   7   5   2   -3.50    4.90
  -7  -5   2    4.90    1.90
   7  -5  -2    6.50    7.30
  -7   5  -2    2.10    3.30
  -7  -5   2    3.70    2.10
  -7   5  -2    2.70    2.60
  -7  -5   2    0.60    1.90
  -7  -5   2    3.40    3.80
  -7   5  -2    1.50    3.60
   7  -5  -2    4.20    2.90
  -7   5  -2    6.50    4.10
   7   5   2    4.50    5.30
  -7   5  -2   -2.00    8.10
   7   5   2   13.00    6.20
   7  -5  -2   -0.20    5.20
   8   5  -2    0.50    5.30
   8  -5   2   -3.80    3.30
  -8   5   2   -1.70    5.40
  -8   5   2   -1.60    4.30
  -8  -5  -2    1.50    3.60
  -8   5   2    4.00    4.10
  -8   5   2   -8.40    7.60
   8  -5   2    1.90    9.60
  -8  -5  -2   -1.60    3.20
  -8  -5  -2    0.90    2.30
   8  -5   2    0.60    5.80
   8  -5  -2   -3.80    8.60
  -8   5  -2   -7.60    4.50
  -8   5  -2    1.40    3.30
   8  -5  -2    5.20    6.60
   8   5   2    3.60    6.00
  -8   5  -2    2.10    4.10
   8  -5  -2    4.20    3.40
  -8  -5   2    0.00    2.40
  -8   5  -2   -1.70    4.00
   8   5   2   -1.70    5.00
  -8   5  -2   10.70   11.80
  -9  -5  -2    2.10    4.40
   9  -5   2   -1.40   12.60
  -9   5   2  -14.00   11.10
   9   5  -2   -3.80    5.70
   9   5  -2   -2.40    5.70
  -9  -5  -2    7.30    3.80
  -9   5   2    0.20    6.20
  -9  -5  -2    2.70    3.20
   9  -5   2    3.30    7.20
  -9   5   2    7.80    4.90
   9  -5   2   -0.30    4.40
   9   5   2   11.80    7.30
  -9   5  -2    0.20    5.50
   9   5   2    8.20    8.00
   9   5   2    0.40    4.80
   9   5   2    4.60    6.00
   9  -5  -2   -7.20   11.70
  -9  -5   2    2.10    3.20
  -9   5  -2   -9.80    5.20
   9  -5  -2   -4.80    7.90
   0  -6   2 1827.02   50.99
   0   6  -2 1845.62   49.40
   0  -6  -2 1880.11   51.79
   0   6  -2 1848.22   51.49
   0   6   2 1865.21   50.69
   0  -6   2 1880.81   52.79
   0  -6   2 1895.81   50.39
   0   6  -2 1842.22   58.69
   0   6   2 1925.11   53.19
   0  -6  -2 1794.72   60.09
   0   6   2 1925.41   51.99
   0  -6   2 1862.71   59.79
   0   6  -2 1904.31   50.79
   0   6   2 1921.91   50.39
   0  -6   2 1899.51   50.69
   0  -6  -2 1870.41   52.29
   0  -6  -2 1923.31   53.29
   0   6   2 1869.71   52.19
   0   6   2 1872.71   59.99
   0   6  -2 1923.41   50.09
   0  -6   2 1893.61   50.29
   0  -6  -2 1955.10   50.69
   0  -6   2 1867.21   51.49
  -1  -6  -2 6078.39  164.68
   1   6  -2 6043.90  154.48
   1  -6   2 6182.98  155.18
  -1   6   2 6137.69  155.48
  -1  -6  -2 6033.10  154.88
   1  -6   2 6168.98  154.88
  -1  -6  -2 5980.90  155.28
  -1  -6  -2 6087.79  153.78
   1   6  -2 6174.28  150.88
   1   6  -2 5919.81  161.28
  -1   6   2 6016.90  163.98
  -1   6   2 6169.78  154.98
   1  -6   2 6103.99  154.78
  -1  -6  -2 6080.79  156.88
   1  -6   2 6047.29  155.28
  -1   6   2 6204.68  155.78
   1  -6   2 6059.29  164.68
   1   6  -2 5885.21  152.78
   1   6  -2 6237.58  155.08
   1  -6   2 6106.69  154.88
  -1   6   2 6199.78  155.28
   1  -6   2 6299.17  152.88
  -1   6   2 6093.69  151.78
  -1   6  -2 6152.18  150.78
  -1  -6   2 5899.91  162.88
  -1  -6   2 6136.39  154.48
   1  -6  -2 6127.29  165.48
  -1  -6   2 6115.39  153.88
  -1   6  -2 6185.38  154.38
   1   6   2 6056.69  155.48
   1  -6  -2 6177.98  152.18
   1  -6  -2 6048.90  155.58
  -1  -6   2 5974.70  156.38
   1   6   2 6039.70  154.38
  -1  -6   2 5984.60  155.48
  -1   6  -2 6140.79  162.68
   1   6   2 6016.40  151.48
   1  -6  -2 6276.57  155.38
  -1  -6   2 6079.79  154.28
   1  -6  -2 6169.58  155.68
   1   6   2 6171.68  155.78
   1   6   2 5937.61  163.78
   1   6   2 5820.52  156.38
   1  -6  -2 6058.39  154.58
  -1   6  -2 6102.19  153.88
  -1   6  -2 6145.98  154.68
  -2  -6  -2 1523.65   44.70
  -2   6   2 1630.24   52.49
  -2   6   2 1575.74   44.60
   2  -6   2 1562.64   44.60
  -2  -6  -2 1619.74   52.99
   2   6  -2 1520.25   49.30
   2   6  -2 1581.14   45.80
  -2  -6  -2 1530.25   44.30
   2  -6   2 1505.75   41.70
   2  -6   2 1578.04   53.39
  -2   6   2 1555.54   45.30
  -2   6   2 1566.04   44.10
  -2  -6  -2 1552.14   44.30
   2  -6   2 1552.44   44.60
   2   6  -2 1545.05   43.70
  -2  -6  -2 1544.25   46.20
  -2   6   2 1575.14   44.50
   2  -6   2 1607.14   43.90
   2  -6   2 1527.75   45.20
  -2  -6   2 1534.65   43.10
  -2  -6   2 1534.55   46.10
   2  -6  -2 1625.74   44.30
  -2   6  -2 1586.74   44.00
   2   6   2 1591.34   52.19
  -2   6  -2 1538.25   51.29
  -2  -6   2 1535.95   45.90
   2  -6  -2 1563.24   40.50
   2  -6  -2 1560.94   44.70
   2   6   2 1554.44   44.90
   2  -6  -2 1603.34   44.10
  -2  -6   2 1571.04   42.90
  -2   6  -2 1540.45   44.10
   2  -6  -2 1511.05   45.50
  -2  -6   2 1550.94   50.79
  -2  -6   2 1588.64   39.40
   2  -6  -2 1542.95   53.39
  -2   6  -2 1567.14   41.60
   2   6   2 1578.04   46.40
  -2   6  -2 1559.94   44.40
   2   6   2 1559.54   43.00
  -2  -6   2 1573.24   45.10
   3   6  -2    3.20    3.20
  -3  -6  -2    5.70    2.80
   3  -6   2    0.70    1.90
  -3  -6  -2    1.30    3.50
  -3  -6  -2    0.30    2.20
  -3   6   2    0.20    3.40
   3  -6   2    1.70    1.40
  -3   6   2   -0.10    1.70
   3  -6   2    6.20    3.20
   3   6  -2   -3.90    1.40
   3   6  -2   -0.10    1.70
  -3   6   2    2.30    1.70
   3  -6   2    0.80    1.60
   3  -6   2    3.00    4.60
  -3  -6  -2    0.70    1.60
  -3   6   2   -0.40    2.00
   3  -6   2    1.10    2.10
   3  -6  -2    0.60    2.30
   3  -6  -2   -3.60    1.40
  -3  -6   2    3.50    3.00
  -3  -6   2    1.20    1.90
  -3  -6   2    0.60    1.50
   3  -6  -2    2.00    1.90
  -3  -6   2   -3.60    2.30
  -3  -6   2   -0.70    2.10
  -3   6  -2    0.20    1.10
  -3  -6   2   -2.90    2.10
   3   6   2    5.00    2.20
   3   6   2   -3.50    1.80
  -3   6  -2   -0.70    1.60
   3   6   2    2.10    4.10
  -3   6  -2    0.30    1.90
   3  -6  -2   -0.30    0.80
  -3   6  -2    1.70    3.70
   3   6   2   -0.30    1.20
   3  -6  -2   -4.30    2.90
   3  -6  -2   -2.50    2.10
   3   6   2    4.40    2.90
  -4   6   2  132.79   12.00
   4  -6   2  117.59    8.50
   4  -6   2  123.69    8.10
   4  -6   2  142.59   13.70
   4   6  -2  123.69    7.10
   4   6  -2  121.19    9.70
   4   6  -2  142.29   11.90
  -4   6   2  139.19    8.30
   4  -6   2  126.59    6.60
  -4  -6  -2  130.09    8.20
   4   6  -2  123.29    8.60
  -4  -6  -2  123.79    9.30
   4   6  -2  139.89   10.40
  -4   6   2  123.69    7.90
  -4   6   2  129.59    9.70
  -4  -6  -2  111.39    7.40
  -4   6   2  127.79    6.40
  -4  -6   2  132.09    6.80
   4   6   2  132.89   12.60
   4  -6  -2  133.89    8.30
  -4  -6   2  127.59    7.30
   4   6   2  129.09    8.70
  -4   6  -2  114.19   12.10
  -4   6  -2  136.79    8.00
   4   6   2  111.99    9.90
  -4   6  -2  119.19    7.90
  -4   6  -2  123.99    5.70
  -4  -6   2  129.09    9.10
   4  -6  -2  123.79    7.60
   4   6   2  127.29    8.30
   4   6   2  118.59   11.20
   4   6   2  135.09    4.60
  -4   6  -2  136.39    9.40
   4  -6  -2  123.79    6.40
   5   6  -2  210.38   14.10
   5  -6   2  222.78   12.40
  -5  -6  -2  200.08   11.40
  -5   6   2  224.38   11.30
   5  -6   2  215.68    9.70
   5  -6   2  223.78    7.50
   5   6  -2  218.08   12.90
  -5   6   2  214.38   13.10
  -5   6   2  205.18   15.80
   5   6  -2  231.28   13.30
  -5  -6  -2  220.48   12.90
  -5   6   2  205.68   11.10
   5   6  -2  233.98   14.20
   5  -6   2  199.98   10.80
   5   6  -2  200.18    9.20
   5  -6  -2  194.78   13.40
   5  -6  -2  215.58    9.90
   5   6   2  218.48   15.60
   5   6   2  201.38   12.70
  -5   6  -2  206.58    8.20
  -5   6  -2  221.88   17.80
   5   6   2  218.58   14.50
  -5   6  -2  217.88   11.40
  -5  -6   2  217.18    6.50
  -5   6  -2  233.48   13.00
  -5  -6   2  225.88   10.50
  -5  -6   2  217.78    9.20
  -5  -6   2  234.68   15.10
   5  -6  -2  186.98   10.90
   5  -6  -2  215.88   17.30
   6  -6   2   35.20    5.00
   6   6  -2   27.90    6.70
   6  -6   2   27.80    5.40
   6   6  -2   31.30    6.70
   6   6  -2   25.20    6.10
  -6  -6  -2   28.90    2.40
  -6  -6  -2   17.30    5.70
   6   6  -2   34.60    3.60
   6  -6   2   28.00    4.40
   6  -6   2   35.40    8.20
   6   6  -2   43.80    6.80
  -6   6   2   31.60    5.80
  -6  -6  -2   31.70    5.00
  -6   6   2   32.10    8.80
  -6   6   2   26.40    6.40
   6  -6   2   44.00   11.30
   6  -6   2   28.80    3.40
  -6   6  -2   37.00    9.80
   6  -6  -2   34.40    8.00
  -6  -6   2   20.60    4.50
   6   6   2   31.60    7.80
  -6  -6   2   27.20    3.60
  -6   6  -2   27.10    5.30
  -6   6  -2   46.20    7.20
   6   6   2   24.50    7.80
   6   6   2   40.00    7.90
   6  -6  -2   40.30    6.10
   6  -6  -2   35.20   10.60
   6   6   2   26.30    6.80
  -6   6  -2   30.10    3.50
  -7   6   2    9.20    5.30
   7   6  -2   -5.90    3.80
   7   6  -2   23.60    6.90
  -7  -6  -2    5.80    3.10
   7   6  -2    3.00    3.10
  -7   6   2   -0.60    4.00
   7  -6   2    1.60    2.30
  -7   6   2    9.70    7.30
  -7  -6  -2    0.50    1.60
   7  -6   2    9.60    9.30
   7  -6   2    7.80    6.40
  -7   6  -2    7.80    4.50
  -7  -6   2    1.20    1.50
   7  -6  -2   -2.40    4.60
  -7   6  -2    6.00    8.60
   7   6   2    2.60    6.10
   7  -6  -2    2.00    6.50
   7   6   2    7.30    5.70
   7   6   2   -5.30    5.80
  -7   6  -2    0.10    3.10
   7   6   2   10.70    5.10
  -7   6  -2   -0.80    2.30
  -7  -6   2   -1.40    4.30
  -7  -6   2    2.50    1.90
  -7   6  -2   -0.90    3.80
  -8   6   2   11.70   11.20
  -8  -6  -2    0.30    3.20
   8  -6   2   20.40    9.10
  -8   6   2    5.80    5.00
  -8  -6  -2    5.30    4.20
  -8   6   2    6.50    4.50
  -8  -6  -2    3.50    2.30
   8  -6   2    4.60    3.30
  -8   6   2    7.60    5.30
   8   6  -2   14.30    6.60
   8  -6   2    4.30   10.50
   8   6  -2   13.10    6.80
   8   6   2    5.20    5.90
  -8   6  -2    3.60    3.30
   8  -6  -2    8.10    9.90
  -8   6  -2   13.80    6.50
  -8   6  -2   12.30   11.90
  -8  -6   2   10.60    2.50
   8   6   2   10.20    8.20
   8  -6  -2   15.00    9.00
  -8   6  -2   10.00    5.70
   8   6   2    6.10    6.90
   8   6   2   10.50    7.80
   9   6  -2    9.10    7.90
  -9   6   2    1.00    5.30
   9   6  -2   -1.30    6.50
   9  -6   2   10.30    9.60
   9  -6   2    8.10   15.10
  -9  -6  -2    1.60    3.30
  -9   6   2   19.50   13.90
  -9   6   2   -2.00    5.90
   9  -6   2    9.10    4.40
   9   6   2    2.50    6.40
  -9   6  -2    3.80    5.80
  -9   6  -2   16.40   16.70
   9  -6  -2    9.90    8.40
   9   6   2   17.50    9.30
  -9   6  -2    6.80    6.20
  -9  -6   2    7.30    5.60
   0   7   2   -0.70    1.50
   0  -7  -2   -0.20    1.50
   0  -7  -2   -0.20    3.10
   0   7   2    2.40    1.40
   0   7  -2    1.30    3.40
   0   7  -2    0.20    1.00
   0  -7   2    0.90    1.20
   0  -7  -2    0.40    1.90
   0   7   2    0.00    1.30
   0   7   2    4.30    2.50
   0  -7   2    1.10    1.40
   0   7  -2    0.50    1.30
   0  -7   2    5.10    2.10
   0   7  -2    0.20    1.40
   0   7  -2    1.40    1.40
   0  -7   2    0.70    1.80
   0  -7   2   -3.70    3.20
   0  -7   2    1.80    1.70
   0  -7  -2    0.60    1.70
   0  -7  -2    0.10    2.00
   0   7   2    0.60    1.10
   0  -7   2    3.10    1.50
   1   7  -2  448.16   16.70
  -1   7   2  436.16   23.10
  -1  -7  -2  416.56   18.10
  -1   7   2  448.46   17.30
   1  -7   2  452.15   15.00
  -1  -7  -2  469.35   17.50
   1  -7   2  431.06   23.60
   1  -7   2  456.85   16.70
   1   7  -2  449.26   21.80
  -1  -7  -2  441.56   15.80
   1   7  -2  443.76   14.00
  -1   7   2  447.86   14.20
  -1  -7  -2  433.26   16.60
  -1  -7  -2  400.06   22.90
   1   7  -2  461.85   16.70
  -1   7   2  429.46   17.20
   1  -7   2  457.95   17.30
  -1   7   2  435.06   16.40
   1  -7   2  462.05   16.80
  -1   7   2  452.25   17.00
   1   7  -2  475.05   15.40
   1  -7   2  439.06   16.90
  -1   7  -2  461.95   16.40
  -1   7  -2  442.36   16.70
  -1  -7   2  460.05   18.40
  -1  -7   2  451.25   16.20
   1   7   2  437.96   22.90
   1   7   2  459.15   13.90
   1  -7  -2  462.05   17.00
  -1  -7   2  451.05   16.00
   1   7   2  502.25   17.70
   1  -7  -2  470.95   24.70
   1   7   2  430.36   17.30
   1   7   2  453.15   18.30
  -1  -7   2  450.65   14.20
   1  -7  -2  474.05   17.70
  -1  -7   2  429.36   16.30
   1   7   2  464.25   16.50
   1  -7  -2  447.76   14.60
  -1  -7   2  440.66   22.90
  -1   7  -2  459.05   22.50
  -1  -7   2  446.96   17.10
   1  -7  -2  468.25   17.80
  -1   7  -2  454.75   13.30
  -1   7  -2  445.36   15.70
   1  -7  -2  453.45   16.60
   2  -7   2   26.80    4.50
   2   7  -2   26.10    4.30
  -2   7   2   23.90    4.10
  -2   7   2   27.30    4.60
   2  -7   2   27.50    4.50
  -2  -7  -2   16.20    3.30
   2   7  -2   28.10    1.90
   2   7  -2   28.40    2.80
  -2   7   2   29.60    6.80
  -2  -7  -2   25.00    4.40
   2  -7   2   31.30    5.30
  -2   7   2   29.80    4.70
   2  -7   2   31.70    5.60
  -2   7   2   21.90    4.10
  -2  -7  -2   23.80    6.90
   2   7  -2   26.90    4.60
   2   7  -2   14.30    5.30
  -2  -7  -2   18.50    4.30
  -2  -7  -2   31.00    4.70
   2  -7   2   27.20    8.10
   2  -7   2   29.60    2.90
  -2   7  -2   29.60    3.60
  -2  -7   2   28.10    1.90
   2  -7  -2   40.00    5.70
   2  -7  -2   27.70    4.60
  -2  -7   2   32.50    5.00
  -2  -7   2   23.70    4.00
   2   7   2   36.10    5.50
   2   7   2   35.00    8.00
   2  -7  -2   14.80    5.80
  -2  -7   2   27.80    3.70
   2  -7  -2   24.70    2.40
   2  -7  -2   27.20    5.40
  -2   7  -2   27.30    4.30
   2   7   2   23.10    3.60
   2  -7  -2   20.00    3.70
  -2  -7   2   33.60    6.00
  -2   7  -2   21.60    4.00
  -2   7  -2   21.80    4.00
   2   7   2   23.50    4.30
  -2   7  -2   38.70    7.90
  -3   7   2  120.79    7.30
  -3  -7  -2  116.99    7.60
  -3   7   2  131.09    8.90
  -3   7   2  123.39    8.00
   3  -7   2  129.49   10.30
   3  -7   2  128.69    8.40
   3  -7   2  110.39    6.00
  -3   7   2  126.39    8.30
   3  -7   2  136.69   14.00
  -3  -7  -2  117.39    9.00
  -3  -7  -2  136.39   13.20
  -3   7   2  110.19   11.70
   3   7  -2  117.29   10.40
   3  -7   2  125.99    8.40
   3  -7   2  127.09    7.30
  -3  -7  -2  141.99    9.80
   3   7  -2  128.69    7.70
   3   7  -2  124.29    9.10
   3   7   2  112.29    6.10
  -3   7  -2  131.69    6.00
  -3   7  -2  130.29    8.10
  -3   7  -2  135.29   12.60
   3  -7  -2  150.68    9.90
   3  -7  -2  130.79    5.10
   3  -7  -2  130.29    8.20
   3   7   2  124.89    8.30
   3  -7  -2  117.79    8.10
  -3   7  -2  138.49    8.10
  -3  -7   2  125.79    6.90
   3   7   2  105.79    9.00
   3  -7  -2  136.79    7.70
  -3  -7   2  119.19    7.40
   3   7   2  102.29   10.90
  -3  -7   2  114.89    8.80
   3  -7  -2  106.69   11.90
  -3   7  -2  113.99    8.00
  -3  -7   2  126.99   11.50
  -3  -7   2  123.49    9.00
   4  -7   2   71.39    5.10
  -4  -7  -2   79.89    7.20
   4   7  -2   77.09    8.10
  -4   7   2   77.29    6.70
   4  -7   2   69.09   12.20
  -4   7   2   83.59   12.20
  -4  -7  -2   86.99    6.60
  -4   7   2   83.49    6.80
   4   7  -2   79.09    6.20
   4  -7   2   80.99    5.30
   4  -7   2   69.49    7.00
   4   7  -2   79.29    8.90
   4  -7   2   94.79    7.70
  -4   7   2   89.69    8.00
  -4   7  -2   80.99    6.40
   4   7   2   90.49   10.60
   4   7   2   87.09    8.60
  -4   7  -2   73.29    6.80
   4  -7  -2   80.79    5.80
  -4  -7   2   92.79    5.90
  -4   7  -2   87.29    4.70
   4   7   2   88.79   13.30
  -4   7  -2   72.69   11.80
  -4  -7   2   74.19    6.30
  -4   7  -2   96.99    7.20
   4  -7  -2   78.49    6.80
   4   7   2   88.49    4.90
   4  -7  -2   81.39    6.90
  -5  -7  -2  263.57   12.60
   5   7  -2  251.27   17.80
  -5  -7  -2  256.17   13.40
   5   7  -2  231.58   13.70
  -5   7   2  260.07   14.70
   5  -7   2  235.28   12.60
   5  -7   2  249.78    8.10
   5  -7   2  265.37   10.80
  -5   7   2  272.57   19.10
   5  -7   2  253.47   13.90
   5   7  -2  255.87   15.60
  -5   7   2  276.87   13.50
   5   7  -2  260.57   16.90
   5  -7  -2  236.38   11.80
  -5   7  -2  235.58   12.80
   5   7   2  246.68   17.60
   5  -7  -2  240.78   13.10
  -5   7  -2  266.97    9.40
   5   7   2  263.67   14.40
   5  -7  -2  235.08   19.60
  -5  -7   2  258.37   10.70
  -5   7  -2  273.27   14.40
   5   7   2  272.57   20.10
   5  -7  -2  227.98    9.50
   5   7   2  246.08   16.10
  -5   7  -2  287.87   20.60
  -6   7   2   57.99    6.30
   6  -7   2   68.59   11.50
  -6   7   2   65.19    9.60
   6   7  -2   64.59    8.60
   6   7  -2   66.99    9.60
   6  -7   2   61.79    7.30
  -6   7   2   64.19    8.00
   6  -7   2   63.99    8.50
   6   7  -2   60.69   10.10
   6  -7   2   74.39   15.00
  -6  -7  -2   52.49    5.80
   6   7  -2   62.99    9.30
  -6  -7   2   50.29    4.70
  -6   7  -2   60.39    8.00
  -6   7  -2   56.69    8.50
   6   7   2   55.59   10.80
  -6   7  -2   52.99    4.10
  -6   7  -2   48.40   11.60
  -6  -7   2   58.19    7.40
   6  -7  -2   57.19    5.40
   6   7   2   47.80    9.90
   6   7   2   44.70    8.30
   6   7   2   61.49   10.30
   6  -7  -2   56.29    7.80
   6  -7  -2   55.19    9.70
   6  -7  -2   56.99   13.30
  -7   7   2   54.09    7.40
   7  -7   2   49.70    5.40
  -7  -7  -2   54.49    6.80
   7  -7   2   52.49   13.90
   7   7  -2   59.19    6.90
  -7   7   2   36.90    7.00
  -7   7   2   59.39    9.70
   7   7  -2   54.89   10.20
   7  -7   2   63.09   12.00
   7   7  -2   61.29   10.20
  -7   7   2   58.89   14.10
   7  -7   2   44.50    5.40
  -7   7  -2   42.80    4.10
   7  -7  -2   62.09    8.70
  -7   7  -2   53.59    8.20
   7   7   2   51.29    9.50
  -7   7  -2   58.89    9.20
   7   7   2   48.40   10.80
  -7   7  -2   52.29    7.70
   7  -7  -2   40.00    9.30
   7  -7  -2   60.19   12.80
  -7   7  -2   37.60   12.80
   7   7   2   61.29   10.70
  -7  -7   2   53.79    4.30
   7   7   2   71.09   10.90
  -8   7   2    4.00    4.60
   8  -7   2   24.10   14.00
   8   7  -2    5.30    6.80
  -8  -7  -2    2.70    3.40
   8  -7   2    5.70    6.90
   8   7  -2    4.80    5.80
  -8   7   2    0.10    5.00
   8   7   2   -4.90    5.30
   8   7   2   -3.50    7.50
  -8  -7   2   -3.40    2.10
   8  -7  -2    3.10   11.40
  -8   7  -2  -17.40   11.80
   8   7   2   -1.30    7.30
   8  -7  -2  -13.50    6.90
  -8  -7   2    0.30    1.60
   8   7   2   14.80    7.00
  -8   7  -2   -8.30    4.50
  -8   7  -2   -4.10    4.10
   9  -7   2   14.20   18.20
  -9   7   2    8.30    6.40
   9   7  -2    9.90    7.70
  -9   7   2    8.00   15.90
   9  -7   2   20.00    9.50
  -9  -7  -2   -1.60    3.50
   9   7  -2    9.10    7.10
  -9   7   2   -5.10    5.20
   9  -7  -2   -7.50    8.70
   9   7   2    6.30    8.20
  -9  -7   2   -3.00    5.90
  -9   7  -2   -6.60   15.90
  -9   7  -2    6.40    6.20
   9   7   2    4.10    6.50
  -9   7  -2    2.50    5.50
   9  -7  -2    0.80   15.30
   0  -8   2  841.52   25.60
   0   8   2  807.12   25.80
   0   8  -2  836.52   34.40
   0   8   2  843.02   25.40
   0   8  -2  831.02   27.30
   0  -8   2  851.21   28.80
   0   8  -2  832.02   24.50
   0  -8  -2  856.41   29.10
   0  -8  -2  818.42   36.80
   0  -8   2  750.42   35.10
   0   8   2  810.62   28.40
   0  -8  -2  804.12   27.90
   0   8  -2  814.02   26.00
   0   8   2  772.72   27.50
   0  -8  -2  831.92   25.80
   0   8   2  853.41   36.20
   0  -8  -2  872.01   27.40
   0  -8   2  797.32   26.50
   0   8   2  842.32   27.20
   0   8  -2  851.91   25.20
   0  -8   2  833.22   27.40
   0  -8   2  833.02   25.70
  -1  -8  -2  784.22   26.70
   1   8  -2  777.52   33.20
   1   8  -2  836.92   25.10
  -1   8   2  883.41   36.40
  -1  -8  -2  819.92   27.60
   1  -8   2  799.52   36.40
  -1   8   2  834.72   26.50
   1   8  -2  825.42   22.70
   1  -8   2  850.11   28.10
   1  -8   2  833.82   24.80
  -1  -8  -2  782.02   28.70
  -1   8   2  829.02   27.80
   1   8  -2  797.72   26.40
   1   8  -2  769.62   26.60
  -1   8   2  797.92   27.00
   1  -8   2  827.62   27.50
  -1  -8  -2  828.92   36.30
   1  -8   2  789.72   26.50
   1  -8   2  820.12   26.70
   1   8   2  804.52   27.10
   1   8   2  822.12   23.30
   1  -8  -2  788.42   26.70
   1  -8  -2  787.72   27.60
   1  -8  -2  741.73   35.60
  -1   8  -2  826.32   25.50
   1   8   2  767.72   27.40
  -1  -8   2  814.02   28.60
   1   8   2  860.31   36.20
  -1   8  -2  837.12   23.80
  -1   8  -2  809.02   27.00
   1  -8  -2  808.22   24.20
  -1  -8   2  794.12   26.00
  -1  -8   2  847.42   36.00
  -1  -8   2  809.12   24.00
  -1  -8   2  832.62   27.00
  -1   8  -2  814.52   26.30
  -1   8  -2  848.72   34.60
   1  -8  -2  806.72   26.60
   1  -8  -2  810.72   29.90
  -1  -8   2  813.82   26.10
   1   8   2  843.82   26.50
  -2  -8  -2   73.69    6.60
  -2   8   2   73.89    2.80
   2   8  -2   76.19    3.50
   2   8  -2   70.39    6.30
  -2   8   2   79.29    6.70
   2  -8   2   89.39    7.50
  -2  -8  -2   69.09    7.10
   2  -8   2   75.59    5.10
  -2   8   2   91.79   13.20
   2  -8   2   82.89    6.90
   2   8  -2   79.49    4.90
  -2  -8  -2   72.99    6.30
   2   8  -2   62.09    6.30
  -2  -8  -2   79.49    6.30
   2  -8   2   86.39    6.80
  -2   8   2   80.09    6.50
   2  -8   2   84.29    6.80
  -2  -8  -2   92.89   13.80
   2   8  -2   78.79   11.10
   2  -8   2   75.19   12.40
  -2   8   2   82.49    6.80
  -2   8   2   65.79    6.30
  -2   8  -2   83.19    6.70
   2  -8  -2   72.19    6.10
   2   8   2   62.59    5.30
  -2  -8   2   84.59    7.80
   2   8   2   79.19    2.90
   2  -8  -2   82.09    7.20
   2   8   2   78.89   11.90
  -2  -8   2   64.49    6.10
  -2  -8   2   87.49   12.60
   2  -8  -2   81.49   16.20
  -2  -8   2   74.99    3.60
  -2   8  -2   89.69    6.50
  -2  -8   2   71.99    5.60
   2   8   2   65.69    6.70
   2  -8  -2   80.29    4.50
  -2  -8   2   75.39    6.50
   2  -8  -2   89.39    7.10
   2  -8  -2   81.19    7.10
   2   8   2   75.99    6.80
  -2   8  -2   87.29   10.20
  -2   8  -2   67.59    6.00
  -3   8   2  119.29    8.80
  -3   8   2  147.89    9.10
  -3  -8  -2  118.69    8.00
   3   8  -2  134.59   12.40
  -3   8   2  134.99   13.40
  -3  -8  -2  118.99    8.50
   3  -8   2  119.59    6.40
   3   8  -2  142.39   10.00
   3  -8   2  122.49    8.90
   3  -8   2  113.39    8.40
  -3  -8  -2  115.89   13.00
   3  -8   2  130.79   20.30
  -3   8   2  130.39    8.70
   3  -8   2  121.39    7.90
  -3   8  -2  117.69    8.40
  -3   8  -2  143.29    8.70
  -3   8  -2  124.69    6.30
  -3   8  -2  127.09   13.40
   3  -8  -2  140.19   14.30
   3  -8  -2  115.99    8.70
  -3   8  -2  141.79    9.00
  -3  -8   2  122.09   12.50
   3  -8  -2  118.59    8.10
   3  -8  -2  101.79    7.80
   3   8   2  144.19   10.30
  -3  -8   2  132.29    8.40
   3   8   2  123.19    6.80
   3   8   2  115.69   12.90
  -3  -8   2  123.39    7.40
   4  -8   2    6.10    3.30
  -4   8   2    2.50    5.10
   4   8  -2    3.70    3.60
  -4   8   2    3.40    3.50
  -4   8   2   -1.40    4.50
  -4   8   2    1.90    2.70
  -4  -8  -2    4.40    3.60
   4  -8   2    3.20    3.70
   4  -8   2    5.80    2.80
  -4  -8  -2   -0.20    2.30
   4  -8   2   -0.10    4.90
   4   8  -2    1.30    4.60
   4  -8   2    4.20    2.20
   4  -8  -2    4.30    1.30
   4  -8  -2    3.40    3.00
  -4   8  -2    5.10    3.50
  -4  -8   2    3.00    5.00
  -4   8  -2    1.90    2.30
  -4   8  -2    1.00    3.20
   4   8   2   11.40    6.30
   4  -8  -2    8.30    6.90
  -4  -8   2    6.10    3.40
  -4   8  -2    6.00    1.90
   4  -8  -2    3.70    3.60
   4   8   2    2.00    3.40
   4   8   2    4.50    1.70
   4   8   2    9.40    6.10
  -4   8  -2    5.50    6.30
   4  -8  -2    1.10    2.70
   5  -8   2  253.97   14.40
   5  -8   2  235.48   13.10
  -5   8   2  252.47   19.70
   5  -8   2  233.28    9.20
   5   8  -2  225.88   15.00
  -5  -8  -2  231.28   12.20
   5   8  -2  241.48   18.00
  -5   8   2  237.98   14.60
   5  -8   2  238.68   10.30
  -5   8   2  228.08   13.20
   5  -8   2  267.87   22.00
   5   8  -2  207.48   15.20
  -5   8   2  242.38   12.90
  -5  -8   2  214.88   12.10
  -5  -8   2  244.88   10.90
  -5   8  -2  217.18   12.80
   5  -8  -2  219.78   10.00
   5   8   2  241.68   16.10
  -5   8  -2  228.68   13.70
   5   8   2  245.18   20.40
  -5   8  -2  225.38    8.80
  -5   8  -2  256.77   12.80
   5   8   2  220.88   17.50
  -5   8  -2  299.67   21.50
   5  -8  -2  220.58   13.00
   5   8   2  243.68   13.80
   6  -8   2    4.40    4.10
  -6   8   2   -3.30    2.80
  -6  -8  -2    1.20    2.90
  -6   8   2   -1.70    4.40
   6  -8   2    5.60    4.80
   6   8  -2    1.70    4.30
   6  -8   2   -2.00    7.60
  -6   8   2   -0.50    4.00
   6   8  -2   -3.10    5.60
   6   8  -2    8.50    5.20
   6   8  -2    5.10    5.30
  -6   8   2   15.20    6.40
  -6   8  -2   -1.40    1.80
   6  -8  -2   19.40    8.80
   6   8   2   10.30    7.50
  -6   8  -2    4.40    6.90
  -6   8  -2    3.70    3.60
   6   8   2   -3.00    5.70
  -6   8  -2    8.60    4.90
   6  -8  -2    4.60    4.10
   6  -8  -2    2.00    3.60
   6  -8  -2    9.10    5.60
   6   8   2    1.60    3.90
   6   8   2   -4.60    4.20
  -6  -8   2    7.40    2.50
  -7   8   2   83.39    9.00
  -7   8   2   97.19   11.30
   7  -8   2  116.69   19.40
   7  -8   2  101.69    7.80
  -7   8   2  101.79   17.20
   7   8  -2  109.19   11.00
   7  -8   2  112.59   15.40
  -7   8   2   77.59   17.40
   7  -8   2  109.39    9.00
   7   8  -2  104.99   12.00
  -7  -8  -2  101.89    8.10
   7   8  -2  120.39   10.00
   7   8   2   89.29   14.90
   7  -8  -2   98.59   10.30
   7  -8  -2  113.79   15.30
   7   8   2  106.59   16.90
   7  -8  -2  123.99   21.10
  -7  -8   2  100.69    6.30
  -7   8  -2  101.59   19.40
  -7   8  -2   99.59   10.70
  -7   8  -2   85.99    4.70
   7   8   2   94.79   13.50
   8   8  -2   -1.10    5.40
  -8   8   2   -5.00   11.90
   8   8  -2    1.70    6.40
  -8  -8  -2    3.90    3.60
  -8   8   2    3.00    4.80
  -8   8   2   -2.20    4.70
   8  -8   2    9.80   12.10
   8  -8   2   -6.60    6.30
   8   8   2   -1.00    6.50
  -8   8  -2    4.50    4.40
   8  -8  -2   -0.30   12.10
  -8  -8   2    5.20    2.30
   8   8   2    6.20    7.80
   8  -8  -2   -1.00    6.90
   8   8   2    6.50    8.60
  -8   8  -2   -4.30    4.80
   8   8   2    6.00    6.50
  -8  -8   2    2.20    2.90
  -8   8  -2    1.70   13.20
  -9   8   2   -9.50    5.30
   9  -8   2    8.90   10.50
   9   8  -2    9.80    7.90
   9  -8   2    4.00   18.60
   9   8  -2   -0.60    6.00
  -9  -8  -2    6.50    4.70
  -9   8   2   -2.00    5.90
  -9   8   2   26.50   30.60
   9  -8  -2  -10.00    8.80
   9   8   2    2.70    8.00
  -9  -8   2    6.40    7.00
  -9   8  -2    8.20    6.50
  -9   8  -2   -4.70    5.90
   9  -8  -2   -8.20   16.30
  -9   8  -2   10.60   19.70
   9   8   2    7.60    8.20
   0   9  -2    0.10    1.80
   0  -9  -2   -0.90    1.70
   0  -9   2    1.80    1.60
   0  -9   2    3.00    4.50
   0  -9  -2    6.30    6.00
   0  -9  -2    1.20    2.60
   0   9   2   -0.50    1.60
   0   9  -2   -8.00    4.00
   0  -9   2    0.30    2.50
   0  -9  -2    0.80    1.80
   0   9  -2   -0.60    1.00
   0  -9   2   -1.70    1.30
   0  -9  -2    0.00    4.80
   0  -9   2    0.20    1.80
   0   9   2   -0.40    1.60
   0   9   2   -0.90    2.80
   0  -9   2    0.20    2.70
   0   9   2   -0.80    2.60
   0   9  -2    1.80    1.60
   0   9   2   -0.20    1.70
   0   9  -2   -2.10    2.40
   1   9  -2   19.40    2.50
   1  -9   2   17.80    3.80
   1   9  -2   22.10    4.30
  -1  -9  -2   20.90    4.50
  -1   9   2   16.80    3.90
   1  -9   2   15.30    4.30
   1   9  -2   19.00    3.60
   1  -9   2   20.60    3.50
   1  -9   2   19.90    7.20
   1  -9   2   21.90    5.10
  -1   9   2   14.70    6.40
  -1   9   2   19.10    4.10
  -1   9   2   26.80    5.20
   1   9  -2   24.30    7.50
  -1   9   2   19.10    3.10
   1   9   2   17.50    4.10
   1  -9  -2   15.20    3.00
  -1  -9   2   26.40    5.20
  -1  -9   2   14.90    3.50
  -1   9  -2   17.70    4.20
   1   9   2   22.80    3.00
   1  -9  -2   19.60    5.10
  -1  -9   2   19.80    3.60
  -1   9  -2   16.30    2.50
   1  -9  -2   15.30    6.50
   1   9   2   29.60    8.50
  -1   9  -2   14.60    3.20
   1  -9  -2   16.60    3.80
  -1  -9   2   27.90    3.80
   1   9   2   20.50    3.80
  -1   9  -2   14.40    3.50
  -1   9  -2   23.40    7.80
  -1  -9   2   16.70    6.70
   2   9  -2  191.38    8.60
   2   9  -2  172.88    6.30
   2  -9   2  169.28    8.50
  -2   9   2  187.88   11.30
   2  -9   2  142.99   15.40
  -2   9   2  164.58   10.20
  -2   9   2  185.68   10.90
  -2  -9  -2  188.28   12.00
   2  -9   2  159.28   10.00
   2   9  -2  173.18   14.80
  -2   9   2  171.28    5.60
  -2   9   2  155.08   15.20
   2   9  -2  190.98   10.90
   2  -9   2  185.18   11.10
  -2  -9  -2  177.58   16.20
   2  -9   2  168.58   11.10
  -2  -9  -2  181.88   10.70
   2  -9  -2  175.48    7.80
   2  -9  -2  174.38   17.50
   2  -9  -2  184.68   11.00
  -2   9  -2  183.58   10.20
   2  -9  -2  166.58    9.90
  -2   9  -2  210.28   20.00
   2   9   2  182.48    5.80
  -2  -9   2  177.28    6.90
   2  -9  -2  177.28   11.10
  -2  -9   2  159.48   10.20
  -2  -9   2  191.18   10.80
  -2  -9   2  163.68    9.40
   2   9   2  185.78   16.30
   2   9   2  177.58    9.40
   2   9   2  161.38   10.80
  -2  -9   2  224.48   17.60
  -2   9  -2  183.78   11.80
  -2   9  -2  171.88   10.50
  -3   9   2   39.60    6.40
   3  -9   2   73.09    8.20
  -3  -9  -2   56.59   12.60
   3  -9   2   47.20    4.30
   3   9  -2   46.40    9.50
   3  -9   2   49.20    6.90
  -3   9   2   59.19    7.70
   3   9  -2   54.89    7.80
  -3   9   2   62.99   12.10
  -3   9   2   49.60    6.60
  -3  -9  -2   51.59    6.50
   3  -9   2   57.79   13.10
   3  -9  -2   51.69    3.80
  -3   9  -2   58.19    7.40
   3  -9  -2   57.29   12.30
  -3   9  -2   46.20    6.80
   3   9   2   58.19   11.20
   3  -9  -2   53.99    7.00
  -3   9  -2   58.99   11.60
  -3   9  -2   60.09    6.20
  -3  -9   2   61.39   12.20
  -3  -9   2   44.90    6.70
  -3  -9   2   47.00    5.10
   3   9   2   66.89    5.10
   3   9   2   75.29    8.10
   4  -9   2    9.80    2.80
  -4   9   2   10.10    4.30
   4  -9   2    4.00    3.20
  -4   9   2    1.70    3.00
  -4   9   2    7.20    4.20
   4   9  -2    3.50    4.80
   4   9  -2    4.80    3.90
  -4  -9  -2    8.70    3.50
  -4   9   2    9.30    7.10
   4  -9   2   11.10    4.20
   4  -9   2    5.80    6.20
   4   9   2   -2.60    5.20
  -4   9  -2    3.20    2.70
   4  -9  -2    7.50    7.80
  -4   9  -2    4.70    3.90
  -4   9  -2    4.90    3.40
   4   9   2    5.60    2.00
  -4   9  -2    2.70    5.80
  -4  -9   2   -3.30    5.50
   4  -9  -2    9.80    3.70
  -4  -9   2    3.60    2.70
   4  -9  -2    8.30    1.80
   4  -9  -2    0.00    3.40
   4   9   2    6.10    4.30
   5  -9   2   61.19    5.40
   5   9  -2   66.29   10.00
   5   9  -2   65.39   10.40
  -5  -9  -2   70.59    6.90
  -5   9   2   51.79    8.40
   5  -9   2   80.69   10.00
  -5   9   2   48.20   11.80
  -5   9   2   80.59    9.50
  -5   9   2   65.49    8.70
   5  -9   2   60.29    5.60
   5  -9   2   78.69   16.50
   5   9  -2   66.59   12.50
  -5   9  -2   74.49    8.00
  -5  -9   2   59.59    5.60
   5  -9  -2   65.89    8.10
  -5   9  -2   70.69    9.10
   5  -9  -2   90.99    8.50
   5   9   2   97.09   17.10
  -5   9  -2   67.99    9.00
   5   9   2   52.19   11.10
  -5   9  -2   80.69   14.70
   5  -9  -2   68.09    6.30
   5   9   2   96.79   10.50
  -6  -9  -2   69.89    7.40
   6   9  -2   75.89   13.30
  -6   9   2   82.39    8.10
  -6   9   2   71.89   13.80
   6  -9   2   60.49    9.70
  -6   9   2   66.19    9.70
  -6   9   2   64.59    9.30
   6   9  -2   64.99   11.20
   6   9  -2   63.39   10.00
  -6  -9   2   65.49    5.80
   6  -9  -2   86.29   16.80
   6  -9  -2   42.00    9.00
   6   9   2   52.19   11.60
   6   9   2   53.39    8.80
   6   9   2   76.09   11.50
  -6   9  -2   45.90    9.10
  -6   9  -2   53.19    8.80
   6  -9  -2   59.79    8.80
   6   9   2   73.89   12.30
  -6   9  -2   66.49   14.30
   6  -9  -2   50.49    4.50
   7  -9   2  110.99   16.20
  -7   9   2   69.49   11.20
   7   9  -2   72.39   12.10
  -7   9   2   77.49    9.70
  -7   9   2   52.29   13.80
  -7  -9  -2   62.49    7.50
   7   9  -2   56.69    8.60
   7  -9   2   87.09   12.00
  -7   9   2   46.10    9.00
   7  -9   2   46.80   15.40
   7   9   2   52.19   12.40
  -7   9  -2   48.30    9.10
   7  -9  -2   53.19   14.50
   7   9   2   64.19   10.50
  -7  -9   2   66.39    5.90
   7  -9  -2   60.39    5.40
  -7   9  -2   43.60   13.40
   7  -9  -2   59.49    9.70
   7   9   2   64.09   11.60
   7  -9  -2   52.29   12.10
   7   9   2   58.39   13.80
  -8  -9  -2   12.10    4.60
  -8   9   2  -10.60   13.20
   8  -9   2   12.40    8.60
   8   9  -2    6.70    6.40
   8   9  -2   15.10    7.50
  -8   9   2    9.40    6.40
   8   9  -2   13.40    3.90
   8  -9   2   -8.40   13.90
  -8  -9   2    9.60    3.10
   8   9   2    8.30   10.40
  -8   9  -2    1.80   16.20
  -8   9  -2   14.40    6.60
  -8   9  -2    6.70    6.10
   8  -9  -2    5.20    8.90
   8   9   2   -2.90    6.90
   8  -9  -2   12.00   15.80
   8   9   2   15.70    7.90
  -9   9   2   13.20    9.60
   9  -9   2   12.30   21.80
  -9  -9  -2   21.50    4.80
   9  -9   2   11.40    9.90
  -9   9   2   26.10    7.70
  -9  -9   2   21.00    7.80
   9   9   2   -7.60   10.60
   9  -9  -2   30.40   12.30
  -9   9  -2   25.10    8.90
   9  -9  -2   30.80   22.40
   9   9   2    3.40    8.40
  -9   9  -2    7.70    8.20
  -9   9  -2   14.70   30.30
   0  10  -2  139.49    7.30
   0  10  -2  134.89    7.80
   0 -10   2  152.38    8.60
   0  10   2  145.59    8.10
   0 -10  -2  142.29    8.70
   0 -10  -2  152.58    9.60
   0  10  -2  146.29   14.90
   0 -10   2  170.18   17.60
   0  10   2  145.79    8.50
   0  10   2  133.09   10.00
   0 -10   2  134.29    8.60
   0  10  -2  144.39    8.80
   0 -10  -2  141.09   16.20
   0  10   2  150.48   15.00
   0 -10  -2  151.88    8.60
   1  10  -2   -4.10    4.60
  -1 -10  -2   -4.50    4.90
  -1  10   2   -0.40    2.00
   1  10  -2   -2.70    2.00
   1 -10   2    0.80    2.60
  -1  10   2   -1.10    2.60
  -1  10   2   -1.60    1.50
   1 -10   2    1.20    1.70
  -1 -10  -2   -1.10    1.60
   1 -10   2    2.60    2.30
   1 -10   2   -6.50    3.40
   1  10  -2    0.40    1.20
   1  10  -2   -0.30    1.90
  -1  10   2   -3.40    3.40
   1 -10  -2   -1.80    2.00
  -1 -10   2   -2.90    5.20
  -1 -10   2    0.00    1.80
  -1 -10   2    1.10    2.00
  -1  10  -2    1.90    2.30
  -1  10  -2    1.10    1.40
   1  10   2    1.90    1.70
   1  10   2   -0.70    2.30
   1 -10  -2    1.50    2.00
   1  10   2   -0.10    2.10
  -1  10  -2   -0.70    4.50
  -1 -10   2    0.10    1.90
   1 -10  -2   18.90    4.60
  -1  10  -2   -1.70    1.80
   1 -10  -2    1.10    5.90
   1  10   2   -6.70    4.60
   2 -10   2   67.89    8.40
   2  10  -2   67.59    6.90
  -2  10   2   75.89    6.80
  -2  10   2   81.69    7.30
  -2 -10  -2   67.39    6.60
   2 -10   2   72.19    8.50
   2 -10   2   76.79   15.10
   2 -10   2   70.59    5.40
   2  10  -2   63.59   12.00
  -2  10   2   61.19    3.00
  -2 -10  -2   62.29   11.70
  -2  10   2   59.99   14.50
   2  10  -2   59.59    3.40
   2  10  -2   65.59    5.20
   2 -10  -2   90.39   15.30
   2  10   2   68.09    3.20
   2  10   2   63.09   12.60
   2 -10  -2   63.99    4.80
  -2 -10   2   59.49    4.10
  -2 -10   2   63.29    6.00
  -2  10  -2   72.59    6.40
  -2  10  -2   76.29    7.00
   2  10   2   70.19    8.70
   2 -10  -2   80.79    8.20
   2  10   2   64.49    5.90
  -2 -10   2   92.19   15.20
  -2 -10   2   54.59    7.00
   2 -10  -2   55.29    6.10
  -2  10  -2   52.89   11.50
  -3 -10  -2  619.14   23.20
   3 -10   2  598.24   20.10
   3 -10   2  597.14   23.30
   3  10  -2  642.14   25.50
  -3 -10  -2  631.64   33.90
  -3  10   2  593.24   23.90
  -3  10   2  638.44   33.00
   3 -10   2  594.34   35.20
   3 -10   2  633.14   24.60
  -3  10   2  564.44   23.20
   3  10  -2  601.04   30.10
   3  10   2  608.34   20.60
  -3  10  -2  583.54   32.20
  -3  10  -2  581.74   23.00
  -3 -10   2  600.34   32.10
  -3 -10   2  628.04   22.30
  -3  10  -2  648.24   23.90
   3 -10  -2  576.74   18.70
   3  10   2  578.34   31.70
   3 -10  -2  610.24   23.70
   3 -10  -2  569.74   34.00
   3 -10  -2  577.14   23.30
   3  10   2  600.44   25.60
   4  10  -2  215.58   17.40
  -4 -10  -2  182.18   18.30
  -4  10   2  212.68   12.50
   4 -10   2  167.78    8.90
  -4 -10  -2  190.08   11.40
  -4  10   2  180.28   12.50
   4 -10   2  171.68   19.80
   4  10  -2  169.28   13.00
  -4  10   2  160.38   16.10
   4 -10   2  179.88   12.10
   4 -10   2  160.78   10.70
   4 -10  -2  199.88   12.50
   4  10   2  148.09   16.10
  -4  10  -2  191.18   12.40
  -4  10  -2  183.78   11.70
   4  10   2  179.68   13.70
   4 -10  -2  149.79   20.80
  -4  10  -2  215.68   19.20
  -4 -10   2  178.78   10.30
   4 -10  -2  156.68   11.00
   4  10   2  187.28    8.30
   5 -10   2  179.98   10.20
   5 -10   2  218.08   14.00
  -5  10   2  200.58   12.60
  -5  10   2  196.08   19.60
   5 -10   2  200.18    9.40
   5  10  -2  237.78   20.90
   5  10  -2  190.48   14.80
   5 -10   2  169.18   23.20
  -5  10   2  172.78   12.90
   5  10  -2  191.88   16.20
  -5 -10  -2  209.28   12.00
  -5  10  -2  219.38   13.60
  -5  10  -2  175.78   18.90
   5 -10  -2  176.88   20.80
   5  10   2  181.78   14.60
   5 -10  -2  193.48   12.80
   5  10   2  189.48   20.10
  -5  10  -2  191.68   12.00
  -5 -10   2  201.78   10.80
   5 -10  -2  167.98   10.60
   5  10   2  202.48   18.20
   6 -10   2  214.48    7.90
  -6  10   2  234.78   14.40
   6 -10   2  249.78   16.30
  -6  10   2  228.78   16.00
  -6 -10  -2  230.88   13.00
   6 -10   2  229.88   10.00
   6  10  -2  207.58   16.50
   6 -10   2  283.07   27.50
  -6  10   2  214.68   21.10
   6  10  -2  213.98   16.60
   6  10  -2  231.48   20.70
   6 -10  -2  211.58   14.30
  -6  10  -2  221.78   15.10
   6 -10  -2  242.98   24.50
   6 -10  -2  233.48   15.30
   6  10   2  286.57   24.20
   6  10   2  207.48   16.90
   6 -10  -2  223.58   10.40
  -6 -10   2  234.48   11.60
  -6  10  -2  195.58   21.40
   6  10   2  206.78   18.90
   7 -10   2   30.30    9.60
  -7  10   2   26.50    7.60
   7  10  -2   17.20    7.60
  -7 -10  -2   14.70    5.00
   7  10  -2   29.00    8.40
  -7  10   2   17.60    5.30
   7 -10   2   31.40    8.40
   7 -10   2    9.10   15.20
   7  10   2    3.80   11.80
   7 -10  -2   27.80   10.60
  -7  10  -2   19.50   13.10
   7  10   2   21.00    8.40
  -7 -10   2   14.70    4.00
   7 -10  -2   19.10    7.80
   7  10   2    9.70    8.40
  -7  10  -2   16.20    5.60
   7 -10  -2    8.20   13.50
  -8  10   2   13.70   16.60
   8  10  -2   11.40    8.20
  -8  10   2    5.30    6.60
   8 -10   2   22.50   17.90
   8  10  -2   -2.10    6.80
  -8 -10  -2    3.30    4.20
   8 -10   2    0.70    7.20
  -8  10  -2    8.70    6.20
   8 -10  -2   -7.90    8.00
  -8  10  -2    7.10    5.50
  -8  10  -2   28.30   18.50
   8  10   2   -1.00    6.90
  -8 -10   2    1.00    3.20
   8 -10  -2   -2.40    9.20
   8  10   2    4.70   12.40
   8 -10  -2   14.10   18.00
  -8 -10   2    2.90    5.70
   0  11   2   -1.60    1.60
   0  11  -2    0.90    1.70
   0  11  -2    0.00    2.20
   0  11  -2    0.70    6.10
   0  11  -2    0.10    1.90
   0 -11  -2    0.60    2.20
   0 -11  -2    6.80    6.70
   0 -11   2    6.80    8.40
   0 -11  -2   -0.30    2.20
   0  11   2    3.90    2.70
   0  11   2    2.80    6.40
   0  11   2    0.40    2.60
   0 -11   2    0.20    2.00
   0 -11   2   -2.50    2.30
   1  11  -2  283.57   14.70
  -1 -11  -2  268.07   23.20
  -1  11   2  282.27   11.50
  -1  11   2  257.97   13.20
   1 -11   2  312.67   15.20
  -1  11   2  315.67   23.00
   1 -11   2  294.57   12.90
   1  11  -2  297.27   14.10
   1  11  -2  253.27   20.60
  -1  11   2  290.87   14.70
  -1 -11  -2  293.07   14.40
   1 -11   2  304.87   15.10
   1  11  -2  287.67   10.60
   1 -11  -2  279.67   14.50
   1 -11  -2  305.17   12.50
  -1 -11   2  287.27   14.20
  -1  11  -2  297.97   13.00
   1 -11  -2  264.17   22.70
  -1 -11   2  301.27   14.00
  -1 -11   2  299.47   12.50
   1  11   2  283.97   14.40
   1  11   2  293.67   14.00
   1 -11  -2  294.27   14.70
   1  11   2  307.77   23.00
   1  11   2  282.67   11.00
  -1  11  -2  282.67   10.70
  -1  11  -2  314.77   22.50
  -1  11  -2  285.77   14.10
  -1 -11   2  303.97   23.20
  -2 -11  -2   -1.50    6.60
   2 -11   2    5.60    8.50
  -2  11   2    1.70    5.80
   2  11  -2   11.30    5.10
  -2  11   2    4.50    3.50
   2 -11   2    6.70    3.60
  -2  11   2    4.60    3.40
   2 -11   2    6.80    2.80
  -2  11   2    7.60    1.50
   2  11  -2   11.70    7.70
  -2 -11  -2    4.00    3.50
  -2 -11   2    8.40    3.60
   2  11   2    5.40    1.50
  -2 -11   2    1.90    2.60
  -2  11  -2    6.00    3.30
   2 -11  -2    8.00    3.90
  -2 -11   2    7.70    6.60
   2  11   2    7.30    4.60
   2  11   2    6.70    2.90
  -2  11  -2   10.00    3.90
  -2  11  -2   13.50    8.10
   2  11   2   -2.50    6.20
   2 -11  -2    4.90    2.40
   2 -11  -2    7.10    7.80
  -3 -11  -2  251.37   21.90
  -3  11   2  233.98   14.00
   3 -11   2  262.47   14.90
  -3 -11  -2  251.87   13.60
   3  11  -2  238.48   18.90
   3 -11   2  263.97   11.60
   3  11  -2  249.18   15.00
  -3  11   2  242.78   13.90
  -3  11   2  237.98   20.20
   3 -11   2  222.38   22.70
   3  11   2  245.38   20.70
  -3 -11   2  276.07   22.10
  -3 -11   2  232.98   13.70
   3 -11  -2  249.28   10.30
   3  11   2  245.08   15.40
   3  11   2  249.48   11.60
  -3  11  -2  227.18   13.30
  -3 -11   2  243.38   12.80
  -3  11  -2  251.37   13.80
  -3  11  -2  234.68   20.80
   3 -11  -2  252.77   24.10
   4 -11   2   69.59   16.50
   4 -11   2   46.10    4.90
  -4  11   2   56.39   13.10
  -4 -11  -2   49.30    7.30
   4  11  -2   56.39   11.90
   4  11  -2   57.49    9.20
  -4  11   2   53.39    8.00
   4 -11   2   45.50    7.40
  -4  11   2   47.40    8.10
   4 -11   2   44.10    7.70
   4 -11  -2   70.49   18.20
   4  11   2   46.40    4.90
  -4  11  -2   38.60    6.80
   4 -11  -2   44.50    7.70
   4 -11  -2   39.30   10.10
  -4 -11   2   46.00    6.50
  -4 -11   2   43.10    7.40
   4  11   2   49.10    9.10
   4 -11  -2   44.60    4.10
  -4  11  -2   44.60    7.10
  -4  11  -2   72.59   14.00
   4  11   2   51.79   11.70
  -5  11   2    6.90    5.00
   5 -11   2   -0.70    4.20
   5 -11   2   -4.00    4.20
  -5  11   2   15.80    9.90
   5  11  -2    0.40    4.20
  -5 -11  -2    1.60    3.40
  -5  11   2   -3.10    3.80
   5 -11   2    3.80    2.90
   5  11  -2   -8.40    6.20
  -5 -11   2    2.20    3.00
   5  11   2   -1.30    7.80
   5 -11  -2   -3.60   10.30
   5 -11  -2   -2.00    4.70
   5  11   2    8.00    8.70
   5  11   2    2.20    4.70
   5 -11  -2   -3.30    4.20
  -5  11  -2   16.60    9.10
  -5  11  -2    0.40    3.70
   6 -11   2   14.80    4.20
  -6  11   2   17.10   11.30
   6  11  -2   16.70    6.60
   6 -11   2   37.90   13.90
  -6  11   2   21.40    6.20
  -6  11   2   23.70    6.90
   6  11  -2   25.50   11.80
   6 -11   2   20.90    7.10
  -6 -11  -2   27.50    5.90
  -6  11  -2   39.00   12.30
  -6  11  -2   21.60    6.40
   6 -11  -2   19.90    5.30
  -6 -11   2   13.60    4.10
   6  11   2   19.20   12.40
   6  11   2   31.70    8.70
   6 -11  -2   12.60    6.70
  -7  11   2    2.40    4.70
  -7  11   2   -3.10   11.70
   7 -11   2    9.10    7.10
   7  11  -2   26.50   12.90
   7 -11   2    2.00   13.40
  -7  11   2    7.10    5.60
   7 -11   2   14.50    7.90
   7  11  -2   16.10    7.70
  -7 -11  -2    5.90    4.40
   7  11  -2    0.80    7.70
  -7 -11   2    4.90    5.30
   7 -11  -2   -2.10    7.90
  -7  11  -2   -2.20   11.40
   7 -11  -2   12.90    7.00
  -7  11  -2   -1.80    4.30
   7  11   2    2.80    5.90
  -7 -11   2   -0.70    3.40
   7  11   2  -11.30   12.00
   7 -11  -2   -2.50   16.10
  -8 -11  -2    5.30    4.30
  -8  11   2   10.70   15.80
   8  11  -2    9.30    8.20
   8 -11   2    3.50   20.90
   8 -11   2   15.80   11.50
  -8  11   2    6.50    7.20
   8 -11  -2   17.10   20.40
   8 -11  -2   14.60   10.40
  -8  11  -2   19.80    8.10
   8  11   2   14.80   16.20
  -8 -11   2    5.70    7.10
   8  11   2   35.80    9.50
   0  12  -2    0.20    2.10
   0  12  -2   -1.50    2.10
   0  12   2   -0.30    2.80
   0  12  -2   -1.70    2.60
   0 -12   2    6.30    2.80
   0 -12   2   -1.50    2.50
   0 -12  -2   -4.50    2.40
   0 -12  -2   -0.80    7.90
   0  12   2   -1.20    2.40
   0  12   2    3.00    5.50
   0 -12   2    2.60    9.40
   0 -12   2   -3.40    3.40
   0  12   2   -3.50    2.50
   0 -12  -2   -3.60    2.40
   0  12  -2  -15.80    5.90
   1 -12   2  347.67   27.90
   1  12  -2  311.57   11.40
  -1 -12  -2  309.27   15.20
  -1  12   2  283.87   15.30
   1  12  -2  318.57   14.30
  -1  12   2  298.27   14.30
   1 -12   2  327.77   14.30
  -1 -12  -2  268.97   25.20
  -1 -12  -2  297.67   15.40
   1  12  -2  305.57   23.20
  -1  12   2  308.07   12.30
   1  12  -2  305.77   14.70
  -1  12   2  281.47   22.70
   1 -12   2  292.17   15.60
   1 -12  -2  297.57   15.50
   1  12   2  321.57   15.30
  -1  12  -2  300.17   11.40
   1 -12  -2  341.57   28.10
   1  12   2  285.07   15.00
   1  12   2  303.77   11.60
   1 -12  -2  302.27   13.30
  -1  12  -2  315.27   15.30
  -1 -12   2  281.27   25.10
  -1 -12   2  297.87   14.50
  -1 -12   2  271.07   14.90
   1  12   2  266.27   23.60
  -1  12  -2  322.67   14.00
  -1  12  -2  278.67   22.10
  -1 -12   2  304.47   13.30
  -2  12   2    2.90    1.20
   2  12  -2    2.80    1.70
   2 -12   2    0.70    3.30
  -2 -12  -2    1.10    2.80
   2 -12   2    0.30    2.40
  -2 -12  -2    3.60    7.60
   2  12  -2    3.70    7.00
   2 -12   2    6.20   10.80
   2  12  -2    1.70    3.60
  -2  12   2    3.70    3.80
  -2  12   2   -1.10    3.20
  -2  12   2   -6.10    6.60
   2 -12  -2   -3.10    2.60
   2  12   2    2.70    8.70
   2  12   2    3.90    3.90
   2 -12  -2    1.80    2.50
   2  12   2    3.70    2.30
  -2 -12   2    6.20    3.40
   2  12   2    1.50    2.60
  -2 -12   2   10.50    9.10
  -2  12  -2    2.10    3.30
  -2 -12   2   -0.30    2.90
  -2  12  -2    6.30    3.80
   2 -12  -2    1.10    9.10
  -2  12  -2   18.70    8.50
   3 -12   2   22.50    6.40
  -3 -12  -2   12.00    4.30
  -3 -12  -2   20.60   11.10
   3 -12   2   24.80   11.60
   3 -12   2   13.40    3.90
  -3  12   2   24.40   10.20
   3  12  -2   35.90   10.30
  -3  12   2   12.20    5.00
  -3  12   2   16.40    4.80
   3  12  -2   17.80    6.00
   3  12   2   30.20   10.40
   3 -12  -2   24.20    5.80
   3 -12  -2   17.90    3.30
  -3 -12   2    7.70    4.00
  -3 -12   2   19.10   10.30
  -3 -12   2   16.70    4.40
   3  12   2    9.20    5.00
  -3  12  -2   38.80   10.30
  -3  12  -2   19.10    5.00
  -3  12  -2   14.00    4.40
   3 -12  -2   10.90    9.40
   4 -12   2   13.10    5.50
  -4  12   2   10.10    5.30
   4  12  -2   17.20    8.80
   4  12  -2    9.80    5.40
   4 -12   2   10.90    8.90
   4 -12   2   10.40    3.70
  -4 -12  -2   -3.50    8.60
  -4  12   2   -6.50    8.00
  -4  12   2    5.40    4.40
  -4 -12  -2    7.30    4.10
  -4 -12   2   15.20    5.70
  -4 -12   2   -8.10    7.70
  -4  12  -2   15.50    8.30
   4  12   2   32.70   11.00
  -4  12  -2   12.30    4.60
   4  12   2    7.40    3.20
   4 -12  -2   13.20    2.90
  -4 -12   2   11.70    4.40
   4 -12  -2   17.60    5.90
  -4  12  -2    9.90    4.70
   4  12   2   22.50    7.00
   4 -12  -2   12.00   11.60
  -5 -12  -2   -2.20    3.10
   5 -12   2   -4.40    3.10
   5  12  -2    5.70    6.10
   5 -12   2   -3.00    5.60
   5 -12   2   -0.90    5.20
  -5  12   2   -1.10    3.60
  -5  12   2   -0.30    8.70
  -5  12   2   -2.90    3.80
   5 -12   2  -12.70   10.40
   5  12  -2   11.40    8.10
  -5 -12   2    1.80    3.60
   5  12   2   -6.80    4.50
  -5  12  -2    2.80    9.40
  -5  12  -2   -1.00    3.80
   5  12   2    1.90    9.40
   5  12   2    5.60   11.70
   5 -12  -2    4.20   11.40
   5 -12  -2    4.80    5.50
  -6  12   2   -1.30    9.60
  -6  12   2    2.40    4.90
   6 -12   2   -2.80   14.70
  -6  12   2   -0.60    4.60
   6 -12   2   -3.90    6.00
   6  12  -2   -2.10    7.60
  -6 -12  -2    9.10    4.90
   6  12  -2   10.60    6.60
   6  12  -2   19.10   14.20
   6 -12  -2    6.90    6.60
   6  12   2  -13.90   12.20
   6  12   2    3.20    9.10
   6  12   2    7.90    6.20
  -6  12  -2    2.90    5.10
  -6  12  -2  -15.40    9.20
  -6 -12   2    3.20    5.20
   6 -12  -2   -6.40   14.50
  -6 -12   2   -3.30    3.40
  -7  12   2   13.70   14.50
   7  12  -2   12.30   14.40
  -7 -12  -2    5.80    4.60
   7 -12   2   23.40   18.30
  -7  12   2    8.20    7.00
   7  12  -2    5.90    6.70
   7 -12   2    6.70    8.20
  -7 -12   2    5.90    6.00
  -7 -12   2    1.20    4.00
   7 -12  -2   -0.90    7.20
  -7  12  -2   -5.60    5.20
   7 -12  -2   -1.00    7.70
   7  12   2   -4.70    6.60
   7 -12  -2   -8.10   16.60
  -7  12  -2   16.00   15.10
   7  12   2    2.80   16.10
  -8 -12  -2   17.50    5.70
   8 -12   2   14.60   10.80
   8  12  -2    1.70    8.60
  -8  12   2    0.10    6.80
  -8 -12   2    5.40    4.40
   8  12   2   13.80   11.10
   8  12   2   -7.20   18.90
  -8  12  -2   12.10    8.50
  -8 -12   2    2.50    6.90
   8 -12  -2  -14.90   10.00
   0 -13   2   -7.50    3.90
   0 -13  -2    0.40    2.40
   0 -13  -2    3.30    3.30
   0  13  -2    3.90    7.60
   0  13  -2   -0.70    2.90
   0  13  -2    3.30    2.50
   0  13   2    3.90    3.20
   0 -13   2    1.10    2.80
   0 -13  -2    9.30    9.30
   0 -13   2    5.50    8.70
   0  13   2    3.50    2.70
   0  13   2    5.10    6.80
   0 -13   2    1.90    2.90
   0  13  -2    5.00    2.50
   0  13   2    1.20    2.90
   1 -13   2  157.88   11.90
  -1 -13  -2  128.69   21.70
  -1  13   2  168.78   11.80
  -1  13   2  163.58    8.60
   1  13  -2  160.48   12.00
  -1 -13  -2  131.89   10.80
  -1 -13  -2  179.38   11.20
   1  13  -2  198.68   27.60
   1  13  -2  176.48    8.20
   1 -13   2  169.88   10.30
  -1  13   2  179.28   10.60
   1 -13   2  169.78   24.70
  -1  13   2  147.99   21.80
   1  13  -2  182.18   11.00
   1 -13  -2  156.48   11.40
  -1  13  -2  125.69   18.60
   1  13   2  172.08    8.40
  -1 -13   2  171.88   10.10
  -1 -13   2  189.08   21.70
  -1 -13   2  182.68   11.40
  -1 -13   2  200.88   12.40
   1 -13  -2  176.28   24.60
  -1  13  -2  168.28    7.90
   1  13   2  145.59   20.80
  -1  13  -2  164.68    9.70
  -1  13  -2  164.68   11.10
   1  13   2  188.78   11.60
   2  13  -2  221.48   20.80
   2 -13   2  204.48   13.60
  -2  13   2  201.88    6.90
  -2 -13  -2  223.28   13.40
  -2 -13  -2  277.57   25.50
   2  13  -2  233.18   13.70
  -2 -13  -2  223.08   13.30
  -2  13   2  213.08   13.60
   2 -13   2  202.88   22.60
  -2  13   2  204.78   21.50
   2  13  -2  204.78    8.20
  -2  13   2  207.08   12.70
  -2 -13   2  183.78   21.80
   2  13   2  201.58   13.50
  -2  13  -2  205.28   12.70
  -2  13  -2  170.08   18.40
   2  13   2  227.78   22.20
   2 -13  -2  211.88   13.80
   2  13   2  207.68   11.90
  -2  13  -2  202.78   12.00
  -2 -13   2  206.88   12.60
  -2 -13   2  208.08   13.10
   2 -13  -2  236.18   10.90
   2  13   2  194.68    7.50
  -3  13   2  223.18   14.00
  -3  13   2  225.08   14.10
   3  13  -2  212.98   14.30
   3 -13   2  218.68   14.50
   3 -13   2  220.28   11.40
  -3 -13  -2  205.58   13.10
   3  13  -2  209.68   20.10
  -3  13   2  210.58   21.60
   3 -13   2  198.68   28.90
   3 -13  -2  206.68   10.30
   3  13   2  186.58   11.00
   3 -13  -2  217.38   14.40
  -3  13  -2  218.58   13.40
   3 -13  -2  243.78   31.20
  -3  13  -2  212.18   13.70
  -3 -13   2  186.88   13.00
   3  13   2  210.08   15.10
  -3  13  -2  279.27   23.70
  -3 -13   2  214.58   12.90
   3  13   2  220.38   21.60
  -4  13   2    4.80    4.60
  -4  13   2    3.80    4.80
   4 -13   2    2.00   11.70
  -4 -13  -2    7.40    4.20
   4 -13   2   13.80    5.30
   4 -13   2    5.20    3.60
   4  13  -2  -11.40    6.20
  -4  13   2    5.90    9.50
   4  13  -2   10.10    4.90
  -4 -13  -2   15.90   11.80
  -4 -13   2   -4.30    3.30
  -4  13  -2    5.80    5.20
  -4  13  -2    5.20    4.80
  -4 -13   2    4.80   10.50
   4 -13  -2   16.30    6.00
   4  13   2   11.60    8.80
  -4  13  -2   11.80    7.90
   4 -13  -2    4.50    2.80
   4  13   2    8.20    5.80
  -4 -13   2    0.20    3.50
   4 -13  -2    9.70   13.40
  -5  13   2    6.60    5.00
  -5  13   2   18.30    6.50
   5 -13   2    6.90    5.90
   5 -13   2    8.30    4.30
   5  13  -2    9.40    9.30
  -5 -13  -2    9.10    4.90
   5  13  -2   25.20    8.00
  -5  13   2   18.70   11.50
   5 -13   2    4.70   13.40
   5  13   2   18.20    8.10
  -5  13  -2    7.90   12.30
  -5  13  -2   13.50    5.40
  -5 -13   2   13.30    4.90
   5  13   2   33.20   13.70
   5  13   2   20.80   13.50
   5 -13  -2   13.30   14.40
   5 -13  -2   16.60    6.90
  -5 -13   2   -5.00    4.50
  -6  13   2   -9.90   12.10
  -6  13   2    3.00    4.80
   6 -13   2   -0.10    7.10
  -6 -13  -2    5.10    4.10
   6  13  -2    1.50    6.40
  -6  13   2    0.90    5.50
   6 -13   2    2.80   17.10
   6  13  -2    8.60   16.00
   6  13   2   -4.80   12.60
  -6  13  -2    1.80    5.00
   6  13   2    0.00    6.20
   6 -13  -2   -7.30   16.00
  -6  13  -2  -15.20   11.50
   6 -13  -2   -1.50    6.60
  -6 -13   2   -0.90    5.80
  -6 -13   2    1.20    4.00
  -7  13   2   35.10   16.60
   7  13  -2   46.60   10.90
   7  13  -2   59.89   19.70
  -7  13   2   37.00    8.70
   7 -13   2   42.70   10.70
   7 -13   2    2.30   18.50
  -7 -13  -2   24.00    6.80
  -7 -13   2   36.00    8.90
   7 -13  -2   40.20   11.90
   7  13   2   57.79   11.40
  -7  13  -2   26.30    8.10
  -7  13  -2    0.70   17.50
   7 -13  -2   -9.10   19.40
   7  13   2   35.90   19.80
   7 -13  -2   26.30   10.80
  -7 -13   2   27.00    5.70
   0 -14  -2  196.58   22.80
   0 -14   2  201.68   13.20
   0  14  -2  203.38   10.60
   0  14  -2  207.58   12.80
   0  14   2  235.68   23.10
   0  14   2  192.68   11.20
   0 -14   2  201.18   28.10
   0 -14  -2  193.38   11.60
   0  14   2  205.18   10.80
   0  14   2  195.78   12.90
   0 -14   2  189.78   11.60
   0  14  -2  201.28   10.20
   0 -14  -2  195.18   13.10
   1  14  -2  107.09   17.60
   1  14  -2   92.89    6.10
  -1 -14  -2  103.49   10.10
   1 -14   2  106.39   21.10
   1  14  -2   90.29    8.40
   1 -14   2   89.19   11.30
  -1  14   2  120.09    8.70
  -1  14   2   85.09    8.70
   1 -14   2  101.39    8.20
  -1 -14  -2  104.59    9.10
  -1 -14  -2  158.18   23.20
  -1  14   2   89.39    6.50
  -1  14   2  116.39   19.60
  -1 -14   2   81.79    8.30
   1 -14  -2  143.79   25.40
  -1  14  -2  112.69    8.10
   1  14   2   99.09   17.60
  -1  14  -2  110.69   18.60
   1 -14  -2  103.29    7.80
  -1  14  -2  106.89    9.40
   1  14   2  100.79    6.30
  -1 -14   2  108.49    9.20
  -1  14  -2   82.59    5.90
  -1 -14   2  115.69   20.80
   1  14   2   91.09    8.70
   1  14   2  105.09    9.10
   1 -14  -2  106.39    9.90
  -1 -14   2  109.19    9.60
  -2 -14  -2   62.29    8.80
   2 -14   2   74.99   10.30
  -2 -14  -2   77.39    8.30
   2 -14   2   63.59    7.80
   2  14  -2   61.49    4.70
   2  14  -2   93.09   17.00
  -2  14   2   54.09   14.50
   2 -14   2   69.29   18.60
  -2  14   2   74.79    9.30
   2  14  -2   86.59    8.90
  -2  14   2   72.19   10.10
   2 -14  -2   78.09   18.70
   2  14   2   60.29    9.20
  -2 -14   2   61.59    8.90
  -2  14  -2   73.79    9.30
   2  14   2   62.39    4.00
   2  14   2   65.09    8.10
   2  14   2   65.79   15.70
   2 -14  -2   68.19   10.00
  -2 -14   2   70.69    9.30
   2 -14  -2   57.99    7.80
  -2  14  -2   49.60    7.40
  -2  14  -2   72.79   16.10
  -3  14   2  222.48   14.90
  -3  14   2  226.48   14.20
  -3  14   2  201.28   21.90
   3  14  -2  235.78   15.50
   3  14  -2  197.98   20.00
   3 -14   2  227.78   32.10
  -3 -14  -2  221.48   14.30
  -3 -14  -2  293.77   28.00
   3 -14   2  225.38   15.60
  -3 -14  -2  223.38   14.90
   3 -14  -2  186.78   32.70
  -3  14  -2  202.88   13.10
   3  14   2  215.18   15.10
  -3  14  -2  229.68   14.40
  -3  14  -2  192.28   22.60
  -3 -14   2  225.48   13.90
  -3 -14   2  236.98   14.50
   3  14   2  228.88   12.30
  -3 -14   2  218.88   24.80
   3 -14  -2  239.78   11.30
   3 -14  -2  219.48   14.80
   3  14   2  212.18   22.40
   4 -14   2   -9.80   14.60
  -4 -14  -2   -1.20    4.10
  -4 -14  -2    2.60   12.60
   4 -14   2    3.60    3.80
   4  14  -2   -3.30    9.00
   4  14  -2    1.00    4.80
  -4  14   2    0.40   11.20
   4 -14   2    8.10    6.30
  -4  14   2    5.70    5.10
  -4  14   2    2.80    4.50
   4  14   2   -1.80    5.30
   4 -14  -2   -1.10    2.80
   4  14   2    8.60   10.30
  -4  14  -2   12.70   11.60
  -4 -14   2    4.30    4.90
   4 -14  -2    6.20    6.00
  -4 -14   2    0.40    4.60
   4 -14  -2  -11.40   13.40
  -4 -14   2    1.50   11.80
  -4  14  -2    4.00    5.20
  -5  14   2  213.28   15.60
   5 -14   2  168.48   10.70
   5  14  -2  183.08   15.20
   5 -14   2  170.88   30.00
  -5  14   2  179.78   14.30
   5 -14   2  200.08   16.50
   5  14  -2  150.58   19.80
  -5 -14  -2  183.18   13.10
  -5 -14   2  204.98   15.10
   5 -14  -2  184.98   15.40
   5  14   2  157.88   27.20
   5 -14  -2  161.08   28.90
  -5 -14   2  178.58   12.50
  -5  14  -2  184.58   24.90
   5  14   2  139.79   21.70
   5  14   2  175.38   15.30
  -5  14  -2  172.48   13.60
  -6  14   2    3.80    7.20
   6  14  -2    5.80   18.30
   6  14  -2   -0.60    6.40
   6 -14   2   15.60   18.90
  -6 -14  -2   11.70    5.40
  -6  14   2   -3.80    5.10
   6 -14   2   -0.50    7.60
  -6  14   2   -9.50   13.50
   6  14   2   30.40   20.20
   6  14   2    9.40    7.10
  -6 -14   2    5.30    4.90
  -6 -14   2    0.90    5.70
  -6  14  -2   -1.90   14.30
  -6  14  -2   -4.40    5.10
   6 -14  -2   -0.20   17.60
   6 -14  -2    6.40    8.10
  -7 -14  -2    7.40    5.60
   7 -14   2    4.10   10.50
   7  14  -2    9.40   21.20
   7 -14  -2    6.80   11.20
  -7 -14   2    9.80    5.50
   7  14   2   21.00   24.90
   7 -14  -2    6.60   10.90
   0  15   2    5.50    4.20
   0 -15  -2    1.10    3.10
   0 -15   2    5.70    4.40
   0 -15  -2    9.20   12.50
   0  15   2   -0.20    3.10
   0  15   2    0.50    3.30
   0  15  -2    4.20    3.20
   0  15  -2   -5.00    2.90
   0 -15  -2    2.70    4.40
   0 -15   2    0.10   12.30
   0  15  -2  -10.40    8.20
   0  15  -2   -3.10    2.60
   0 -15   2   -0.90    3.70
   0  15   2   -0.70   10.00
   1 -15   2    9.50    5.10
   1 -15   2    2.60    9.90
  -1  15   2    3.30   10.70
  -1 -15  -2   -8.70   10.60
  -1 -15  -2    3.70    4.00
   1  15  -2   12.20    4.20
  -1  15   2    2.00    3.70
   1  15  -2    2.00    2.70
   1  15  -2    9.50    9.80
   1 -15   2    3.40    3.40
  -1  15   2    4.30    2.90
  -1  15   2    2.30    3.50
  -1 -15  -2   -0.90    3.60
  -1  15  -2    3.90    4.00
   1  15   2   -2.50    9.50
   1 -15  -2   -6.10    9.00
  -1  15  -2    5.90    3.50
  -1 -15   2   -1.00    3.00
  -1  15  -2    4.80    2.60
   1 -15  -2    8.90    5.40
   1  15   2    4.40    3.90
   1 -15  -2    1.40    3.50
   1  15   2    3.90    2.70
  -1 -15   2    6.30    4.10
   1  15   2    7.60    4.50
   2  15  -2   10.50    5.00
   2 -15   2    0.00   13.20
   2  15  -2    3.90    2.70
  -2 -15  -2    4.20   11.80
   2 -15   2    4.90    3.90
  -2 -15  -2    2.20    4.30
  -2  15   2   16.40    5.00
  -2 -15  -2   11.00    8.70
  -2  15   2   11.60   11.70
   2  15  -2    0.30    8.80
   2 -15   2    4.60    4.70
  -2  15  -2   13.20   11.60
   2  15   2    8.60    2.30
  -2  15  -2    7.00    4.50
   2 -15  -2   11.80    5.50
   2 -15  -2   33.50   15.80
   2  15   2   -2.60   10.40
  -2 -15   2    8.30    4.80
   2 -15  -2    9.60    4.10
   2  15   2   10.60    4.70
   2  15   2    9.70    4.80
  -2 -15   2    5.00   11.60
  -3  15   2   22.90    6.00
   3  15  -2    4.70    9.70
   3  15  -2   13.00    5.90
   3 -15   2   15.30    4.60
  -3  15   2   14.00    5.30
  -3 -15  -2   10.40    5.40
  -3 -15  -2   28.30    6.60
   3 -15   2   23.00    7.30
  -3  15   2   39.90   13.90
   3 -15   2   17.00   16.40
   3 -15  -2   24.50    7.00
   3  15   2    9.90   11.10
  -3 -15   2   13.90    5.90
  -3  15  -2   19.00    6.10
  -3  15  -2   11.20    5.60
  -3 -15   2   28.10    6.80
   3 -15  -2    7.90   14.90
   3  15   2   18.80    6.30
  -3 -15   2   20.60   13.50
   3 -15  -2   20.70    4.80
   3  15   2   11.70    4.80
  -3  15  -2    6.40   12.10
  -4 -15  -2   -0.40    4.80
  -4 -15  -2   13.60   14.10
  -4  15   2    1.90    4.00
   4  15  -2    1.00    5.70
  -4  15   2   -3.00    4.70
  -4 -15  -2   10.80    6.30
   4 -15   2    0.70    4.10
  -4  15   2    5.20   11.90
   4 -15   2   13.10   14.10
   4  15  -2   -1.30    9.10
   4 -15   2    1.30    5.60
  -4 -15   2    4.10    4.50
   4 -15  -2   -1.10   12.10
  -4 -15   2    5.80    5.90
  -4 -15   2  -27.40   11.50
   4  15   2    3.50    5.80
   4 -15  -2    2.40    3.60
   4  15   2  -15.10   12.00
  -4  15  -2   11.20   14.00
  -4  15  -2    1.00    4.80
   4 -15  -2   -4.50    5.20
  -5  15   2   86.09   20.20
  -5  15   2   65.99   10.80
  -5 -15  -2   93.09   11.20
   5  15  -2   77.59   12.70
  -5 -15  -2   84.59   13.20
   5 -15   2   78.99    8.40
   5 -15   2   53.59   23.30
   5 -15   2   68.49   12.70
  -5  15   2   77.79   11.40
  -5 -15   2   87.19   12.00
   5 -15  -2   70.79   24.60
  -5  15  -2   81.09   11.70
   5  15   2   72.39   12.90
   5 -15  -2   61.99   11.80
   5  15   2   35.10   19.80
  -5  15  -2   50.79   18.20
  -5 -15   2   78.79   10.30
   6  15  -2   14.20    8.30
   6  15  -2   19.60   21.20
  -6  15   2  -11.30   15.90
  -6 -15  -2   13.30    7.60
  -6  15   2    4.80    6.40
   6 -15   2  -17.30   21.80
  -6 -15  -2   22.60    7.10
  -6  15   2    2.30    6.30
   6 -15   2    6.50    9.30
   6  15   2    9.90    9.00
  -6  15  -2   13.80    6.90
  -6  15  -2   16.80   17.30
  -6 -15   2   11.40    6.50
   6  15   2  -11.80   19.20
   6 -15  -2    6.80   23.30
   6 -15  -2   20.20    9.50
  -6 -15   2    9.20    5.10
   0  16  -2   83.29   18.80
   0 -16  -2   72.69   20.90
   0  16  -2   81.59    7.00
   0  16   2   74.09    6.90
   0 -16  -2   98.29   11.90
   0 -16   2   69.59    9.40
   0 -16   2   72.39   11.00
   0  16   2   51.79   17.60
   0 -16  -2   79.79    8.60
   1 -16   2  133.49   10.20
  -1 -16  -2  102.59    9.90
  -1  16   2  105.39   21.30
   1  16  -2  114.29   20.70
   1  16  -2  111.69    9.60
  -1 -16  -2  121.19   11.20
   1  16  -2  112.99    7.40
   1 -16   2  119.59   11.70
  -1 -16  -2   98.79   23.50
  -1  16   2  107.69    7.20
  -1  16   2  114.69   11.30
   1 -16   2  112.89   23.20
  -1  16   2  112.49    9.60
   1  16   2  121.09   11.00
  -1 -16   2  116.19   10.80
   1  16   2  115.09    7.40
   1  16   2  124.99   10.40
  -1  16  -2  123.09    9.30
  -1  16  -2  141.49   22.80
   1 -16  -2  113.99   19.90
   1 -16  -2  130.89    9.70
   1 -16  -2  112.49   25.20
  -1 -16   2  126.89   25.50
   1  16   2  117.39   23.10
  -1 -16   2  104.69   10.30
  -2 -16  -2   14.40    6.40
   2  16  -2    9.90   12.10
  -2  16   2   17.80    6.60
   2  16  -2   15.00    3.50
   2 -16   2   18.40   18.40
  -2 -16  -2    4.70    4.70
  -2  16   2   13.30   14.20
   2 -16   2   14.80    5.20
  -2  16   2   10.00    4.80
  -2 -16  -2   23.00   18.80
   2 -16   2    9.90    6.30
   2  16  -2   18.20    6.40
   2  16   2    9.00    5.50
  -2  16  -2   18.60    5.30
   2 -16  -2   12.40   18.10
  -2  16  -2   12.00   13.20
  -2 -16   2   18.00    6.10
   2  16   2   17.80    2.90
   2  16   2   15.20    5.40
   2 -16  -2    9.10    4.10
   2  16   2   23.90   14.00
  -2 -16   2   18.20    6.20
  -2 -16   2   19.00   15.20
  -3 -16  -2    0.80    5.10
   3 -16   2    1.30    4.20
   3 -16   2   -1.40    5.90
  -3 -16  -2   -0.30    4.60
  -3  16   2   16.40   13.50
   3  16  -2    8.40    5.60
  -3  16   2   -1.70    4.80
   3  16  -2   10.60   12.60
   3 -16   2   18.30   14.50
  -3 -16  -2    6.70   16.10
  -3  16  -2    5.00    9.80
   3 -16  -2   -0.30   16.70
  -3 -16   2    8.50    5.00
  -3 -16   2    4.20   15.00
   3  16   2    2.90   11.40
  -3 -16   2    5.00    4.20
   3 -16  -2   -1.80    4.00
   3  16   2    7.50    6.40
   3 -16  -2    9.20    6.20
  -4  16   2    5.30    6.10
   4 -16   2   -1.20    4.70
  -4 -16  -2   -3.20    4.90
  -4  16   2    9.80    6.30
  -4  16   2    3.30   15.30
   4 -16   2   -1.10   18.60
   4 -16   2   -2.40    6.20
   4  16  -2    2.20    6.20
  -4 -16  -2    2.10    4.90
  -4  16  -2    5.70   13.00
  -4 -16   2   -7.70    4.80
   4  16   2    0.80    5.70
  -4 -16   2    7.40    6.10
   4 -16  -2    5.10   19.30
   4 -16  -2    0.70    4.20
  -4  16  -2    2.40    5.50
   5 -16   2    9.20   16.80
   5  16  -2    1.80    6.90
   5 -16   2    3.20    8.50
  -5  16   2    4.80    6.70
  -5 -16  -2    1.40    5.60
  -5  16   2   -6.30   15.60
  -5 -16  -2    3.70    6.00
  -5  16   2   10.10    6.40
   5 -16  -2   -5.20    9.60
  -5  16  -2    6.90   18.20
  -5 -16   2    7.40    6.10
   5  16   2    0.10    7.40
  -5  16  -2    3.90    6.10
  -5 -16   2    7.10    5.80
   5  16   2   -1.00   22.50
   5 -16  -2  -15.90   22.00
  -6 -16  -2   -5.40    5.80
  -6 -16  -2    0.60    6.70
   6 -16   2   -5.30    9.70
  -6  16   2   -5.30   11.50
   6 -16  -2  -10.10   10.20
  -6 -16   2    2.80    7.30
  -6 -16   2    1.20    5.70
  -6  16  -2   -6.30    6.80
   0  17   2   -0.40    3.70
   0  17  -2   -4.90   12.40
   0  17  -2    1.20    3.70
   0 -17  -2    4.10    4.50
   0  17  -2   -0.20    3.30
   0 -17   2   -4.00    4.80
   0  17   2  -25.30   12.00
   0  17   2    0.00    4.00
   0  17   2    0.20    4.90
   0 -17   2    1.20    4.70
   0 -17   2   -7.30   12.20
   0 -17  -2   19.90   19.30
   0 -17  -2   -1.00    4.30
   1  17  -2   41.40    7.10
   1 -17   2   49.90    9.40
  -1  17   2   40.10    5.50
  -1  17   2   50.89    8.00
   1  17  -2   84.19   20.60
   1 -17   2   44.30    7.80
  -1  17   2   24.10   12.60
  -1  17   2   57.59    9.20
  -1 -17  -2   56.59    9.30
  -1 -17  -2   58.79   18.80
   1  17  -2   53.59    5.80
  -1 -17  -2   32.40    7.20
   1 -17  -2   34.80    8.20
   1  17   2   58.89    9.60
  -1  17  -2   69.69   19.80
  -1 -17   2   57.89   10.10
  -1  17  -2   46.60    7.30
   1 -17  -2   42.00    7.70
  -1 -17   2   43.20   19.80
   1  17   2   46.80    8.10
   1  17   2   48.10    5.70
   1  17   2   31.80   15.20
  -1 -17   2   52.49    8.90
   2  17  -2   -7.80   12.30
  -2 -17  -2   -8.70    5.00
  -2  17   2   -4.50    4.60
   2  17  -2   -5.40    4.20
   2 -17   2    3.30    5.80
   2 -17   2   -4.70    4.10
  -2  17   2    1.90   14.50
  -2 -17  -2   -2.80   17.70
   2 -17   2  -23.90   17.80
   2  17  -2    1.20    3.70
  -2 -17  -2    0.40    5.70
  -2  17   2    2.60    5.80
   2  17   2    4.70    2.60
   2 -17  -2    1.80    6.10
   2 -17  -2    8.30    4.90
  -2  17  -2    8.00   14.80
  -2  17  -2    3.90    4.50
  -2 -17   2    2.40    5.40
   2  17   2    6.90    5.30
  -2 -17   2   -0.50    4.70
   2  17   2    8.60   13.20
  -2 -17   2   18.10   18.20
   2 -17  -2   -7.90   13.80
   2  17   2    1.90    4.80
   3 -17   2   53.29   25.00
  -3  17   2   41.00    8.20
  -3 -17  -2   47.30    9.30
  -3  17   2   38.00   14.70
  -3  17   2   39.50    8.90
  -3 -17  -2   43.30    8.70
   3 -17   2   69.59    8.90
   3  17  -2   42.40    9.10
   3 -17   2   54.89   10.70
  -3 -17   2   65.39   10.30
  -3 -17   2   72.09   10.60
   3  17   2   47.20   10.00
  -3  17  -2   40.30    7.70
   3 -17  -2   49.70    7.50
   3 -17  -2   -0.20   21.10
   3 -17  -2   47.30   10.60
  -3  17  -2   52.59   17.20
  -4 -17  -2   21.00    8.60
   4 -17   2   19.00    6.40
   4 -17   2    2.60   27.50
  -4  17   2   12.90   17.70
  -4  17   2   41.70    9.00
  -4  17   2   18.60    7.40
  -4 -17  -2   27.30    7.70
   4  17  -2   36.50   10.10
   4 -17   2   23.00   10.00
   4 -17  -2   19.50    9.00
   4  17   2   11.50    7.80
  -4  17  -2   24.70   18.70
   4 -17  -2   -6.10   24.80
   4 -17  -2   16.90    5.80
  -4  17  -2   15.30    6.50
  -4 -17   2   47.50   10.00
  -4 -17   2   20.50    7.30
   5 -17   2  -26.50   27.00
  -5  17   2  -10.40   10.80
   5  17  -2   -1.00    7.60
  -5  17   2    9.10   25.90
   5 -17   2    3.30    9.90
  -5  17   2    1.10    6.80
  -5 -17  -2    4.90    7.00
  -5  17  -2  -10.20   15.70
  -5 -17   2    7.80    6.60
  -5  17  -2   -0.70    7.30
   5  17   2   -6.70    8.00
   5 -17  -2   -7.50    7.80
   5 -17  -2  -25.50   29.70
  -5 -17   2  -19.20    6.80
   0  18   2   11.40   16.40
   0  18  -2  -13.00   14.20
   0  18  -2   -7.60    3.80
   0  18   2    2.20    4.70
   0 -18   2   -8.60    4.40
   0 -18   2    3.80   20.70
   0 -18   2    5.80    6.20
   0  18   2    2.70    5.90
   0  18   2    3.80    4.40
   0  18  -2    7.70    4.60
   0 -18  -2    0.30    5.10
   0 -18  -2    4.40    6.70
  -1  18   2   -0.40    5.60
  -1 -18  -2    2.90    6.40
   1  18  -2   10.10    5.50
   1 -18   2   14.50    7.80
  -1 -18  -2    2.80    5.20
   1 -18   2   13.30   17.10
  -1  18   2   10.30    3.90
  -1  18   2   33.20   18.20
  -1  18   2   19.40    6.20
  -1 -18  -2   28.30   22.80
   1  18  -2   10.00    7.20
   1  18  -2   20.20   16.10
   1 -18  -2    2.00    6.10
  -1 -18   2   10.10    7.60
   1  18   2   20.00    6.70
  -1 -18   2   12.50    6.10
  -1 -18   2   29.60   21.80
   1  18   2    9.50    4.10
   1 -18  -2   18.10    6.30
  -1  18  -2   21.30    5.80
  -1  18  -2   -8.20   10.50
   1 -18  -2   18.90   22.70
   1  18   2  -22.10   14.60
   1  18   2   10.60    6.50
   2 -18   2    4.10    5.40
  -2  18   2    7.60    6.40
  -2 -18  -2    1.30    6.50
  -2  18   2    1.00    6.20
   2 -18   2   20.40   25.10
   2  18  -2    7.30    5.90
  -2 -18  -2   12.50    5.60
  -2  18   2   13.90   18.50
   2 -18   2    7.80    7.00
  -2  18  -2   31.70   16.90
  -2 -18   2   13.00    7.20
  -2  18  -2   15.50    5.70
   2 -18  -2   11.10    7.30
  -2 -18   2    3.10    5.70
   2 -18  -2    6.20    5.50
   2  18   2    8.80    7.20
   2  18   2  -10.10   13.20
   3  18  -2    8.20    6.90
  -3 -18  -2   16.00    7.80
  -3  18   2   10.80    6.50
  -3 -18  -2   15.10    6.20
   3 -18   2    4.80    7.20
  -3  18   2   23.00   21.00
   3 -18   2    4.70    6.30
  -3  18   2   -0.60    6.20
  -3  18  -2   17.60    7.00
  -3 -18   2   15.20    6.90
   3 -18  -2   17.50   26.90
   3 -18  -2   15.90    7.50
  -3  18  -2  -10.00   14.00
  -3 -18   2   17.80    6.90
   3  18   2   10.60    7.30
   3 -18  -2    3.50    5.50
   4 -18   2   -2.40    8.10
   4 -18   2    7.60    8.10
  -4  18   2   17.40    8.00
  -4 -18  -2    9.80    8.30
   4 -18   2  -15.00   29.30
  -4  18   2   10.80    7.50
   4  18  -2    7.30    7.90
   4  18   2    3.60    7.80
   4 -18  -2  -50.69   28.50
  -4  18  -2   -2.30    6.00
   4 -18  -2   10.00   10.20
  -4  18  -2   -5.10   22.30
   0 -19  -2  -12.00   24.00
   0 -19   2    0.60    7.10
   0 -19   2    2.30    5.80
   0 -19  -2    3.00    7.50
   0  19  -2   -5.40    4.50
   0  19   2   11.80    6.30
   0 -19  -2   -4.50    5.50
   0  19  -2   -4.90    4.80
   0  19   2   -5.00    5.00
   0  19   2    6.50    5.40
   0  19   2   25.80   19.80
   0  19  -2   11.10   17.70
  -1  19   2   -6.90    5.00
   1 -19   2    3.30    6.20
   1 -19   2    4.80   25.10
  -1  19   2    0.10   19.40
  -1  19   2   -5.50    5.70
   1 -19   2    6.20    7.20
  -1 -19  -2   11.20    7.20
  -1 -19  -2   -1.10    5.70
   1  19  -2    0.50    5.50
  -1  19  -2  -26.10   17.00
   1  19   2   -7.00    5.80
  -1  19  -2   -4.60    5.30
   1 -19  -2   12.40    6.50
   1 -19  -2  -30.40   26.70
  -1 -19   2    9.40    6.40
   1 -19  -2    1.00    7.00
  -1 -19   2   -2.20    5.60
   2 -19   2    2.50    8.40
  -2  19   2   -5.50    5.70
   2 -19   2  -25.10   30.90
  -2 -19  -2    1.00    6.10
   2 -19   2   -4.30    5.90
  -2  19   2  -28.90   20.30
   2  19  -2    2.60    6.80
  -2  19   2   -0.90    7.30
   2 -19  -2   -3.30    5.90
  -2  19  -2    0.00    5.90
   2 -19  -2   73.29   32.30
   2  19   2    1.10    7.10
   2 -19  -2   -1.30    7.50
  -2 -19   2    6.50    6.40
   0   0  -3   -0.10    0.20
   0   0   3    0.50    0.40
   0   0  -3    0.20    0.30
   0   0   3   -0.10    0.20
   0   0   3    0.70    0.30
   0   0   3    0.80    0.40
   0   0  -3    0.90    0.80
   0   0   3    0.40    0.60
   0   0  -3   -0.20    0.20
   0   0  -3   -0.20    0.20
  -1   0  -3   -0.20    0.30
  -1   0   3    2.00    0.70
  -1   0   3    0.60    0.50
   1   0   3    0.20    0.50
  -1   0   3    0.30    0.30
   1   0   3    0.00    0.40
  -1   0   3    0.90    0.60
   1   0  -3    0.30    0.30
  -1   0  -3    0.70    1.30
   1   0  -3    0.80    0.40
  -1   0  -3    0.10    0.50
   1   0  -3    2.90    0.90
   1   0   3    0.10    0.30
  -1   0   3    0.80    0.40
  -1   0   3   -0.40    0.30
   1   0   3    0.00    0.40
  -1   0  -3    0.20    0.60
  -1   0   3   -0.20    0.50
   1   0   3    0.10    1.10
  -1   0  -3    0.70    0.40
   1   0   3    1.10    0.50
   1   0  -3   -0.80    0.30
   2   0   3   -0.10    1.30
   2   0  -3    0.90    1.40
  -2   0   3    0.80    1.20
   2   0  -3    0.80    1.50
   2   0   3    1.60    1.60
  -2   0  -3    7.70    3.00
   2   0   3   -0.20    1.00
   2   0   3    5.00    1.40
  -2   0  -3    0.60    1.10
   2   0  -3    1.00    0.50
   2   0   3    8.00    1.70
  -2   0   3    0.50    1.50
  -2   0  -3    6.30    1.80
   2   0  -3   -2.20    1.10
  -2   0  -3    0.90    1.20
  -2   0   3    1.50    1.10
   2   0   3    0.90    0.80
   2   0   3   -0.70    0.90
  -2   0  -3    1.60    0.70
  -2   0   3    1.60    1.00
  -2   0   3    0.20    0.50
  -3   0   3    0.70    1.40
   3   0   3    4.60    1.80
  -3   0   3    2.80    0.70
   3   0   3    1.00    0.80
  -3   0   3   -0.90    0.50
   3   0  -3   -0.10    1.50
  -3   0  -3    1.10    1.20
   3   0   3   -2.70    1.80
   3   0  -3    0.90    1.30
  -3   0  -3    2.40    1.20
   3   0  -3   -1.70    1.30
  -3   0  -3    0.30    2.10
  -3   0  -3    1.10    1.50
   3   0   3   -0.80    0.90
  -3   0   3    1.60    1.10
  -3   0   3   -1.60    1.40
  -3   0   3   -1.60    1.30
   3   0   3    2.90    2.20
  -3   0   3    1.00    1.20
  -3   0  -3    3.30    0.90
   4   0   3   -1.00    1.00
  -4   0  -3   -0.20    0.90
  -4   0  -3   -0.70    1.60
  -4   0   3   -1.00    0.80
   4   0  -3   -0.30    2.00
   4   0   3    1.20    2.20
  -4   0   3   -0.10    1.70
  -4   0   3    0.50    1.00
   4   0  -3   -1.50    1.70
  -4   0  -3    0.70    1.60
  -4   0   3   -2.20    2.50
  -4   0  -3    4.60    2.30
   4   0   3    0.90    1.10
  -4   0  -3    0.50    1.60
  -4   0   3    0.30    2.00
   4   0  -3   -1.00    2.50
   4   0   3    2.70    2.90
  -4   0   3    0.10    1.00
   4   0   3    6.50    3.80
  -4   0  -3   -2.20    2.80
   4   0   3    0.40    2.00
  -4   0   3    1.80    1.60
  -5   0   3    1.80    2.40
   5   0   3    1.10    2.60
  -5   0   3    0.20    2.40
   5   0   3    5.10    3.60
  -5   0  -3    2.00    3.90
   5   0  -3    0.80    2.30
   5   0  -3   -1.20    2.30
   5   0   3    4.50    3.00
   5   0  -3    3.10    3.00
  -5   0  -3   -1.10    1.70
  -5   0  -3    1.50    2.50
  -5   0   3    0.50    1.10
  -5   0   3    0.50    1.40
  -5   0  -3    0.30    1.10
  -5   0   3    1.10    1.40
  -5   0   3   -1.10    1.80
  -5   0  -3    1.20    1.50
  -5   0   3    0.20    2.80
  -5   0  -3    3.50    2.30
  -5   0   3    1.50    1.10
  -6   0   3    2.10    1.40
   6   0   3    2.40    3.50
  -6   0  -3    0.90    2.30
   6   0  -3    2.20    2.80
   6   0   3   -1.20    4.20
   6   0   3   -0.40    3.90
   6   0  -3    0.30    3.10
   6   0  -3   -3.50    2.90
   6   0   3    4.10    4.30
  -6   0   3   -0.30    2.30
  -6   0  -3    3.30    2.30
  -6   0   3    1.00    1.90
  -6   0   3    5.20    3.20
  -6   0  -3   -4.50    3.10
  -6   0  -3    4.00    5.50
  -6   0  -3    1.10    2.20
  -6   0   3   -2.40    2.80
  -6   0   3   -2.60    1.50
  -6   0   3    0.70    1.60
  -7   0  -3    2.40    6.40
  -7   0   3    4.60    2.20
  -7   0  -3   -2.20    2.80
   7   0   3    0.30    4.70
  -7   0   3    0.20    1.90
  -7   0   3   -2.90    3.90
  -7   0   3   -1.50    2.80
   7   0  -3   -0.30    3.20
  -7   0  -3   -0.40    2.80
   7   0   3    4.10    4.50
  -7   0  -3    4.40    2.90
   7   0  -3   -0.70    3.90
   7   0  -3    2.00    3.00
   7   0   3    1.50    3.60
   8   0  -3   -8.00    4.80
   8   0   3    4.30    7.20
  -8   0  -3   -2.80    3.30
  -8   0  -3    0.50    3.70
  -8   0  -3    6.60    3.70
   8   0  -3    2.50    4.20
  -8   0   3   -2.30    3.60
  -8   0  -3    4.30    8.00
  -8   0   3   -0.50    1.70
   8   0   3    4.00    4.70
  -9   0   3   -4.30    3.90
  -9   0   3   -9.70    3.70
   9   0  -3    4.80    5.10
  -9   0  -3    9.20    4.40
  -9   0  -3   -5.30    4.30
   9   0   3   -0.20    6.90
   9   0   3   -1.60    8.70
   9   0   3   -2.40    6.00
   9   0  -3   -4.50    6.60
 -10   0   3    5.70    5.50
 -10   0  -3   -6.60    5.20
  10   0   3   -7.10    8.50
  10   0   3    6.20    7.50
  10   0  -3   -3.40    6.70
 -10   0   3   -2.60    4.80
  10   0  -3   -2.90    7.60
 -10   0  -3    1.50    5.10
   0  -1   3    0.30    0.30
   0  -1   3    0.20    0.30
   0  -1  -3    0.40    0.50
   0  -1   3    0.10    0.60
   0   1   3   -0.10    0.40
   0   1   3   -0.40    0.40
   0   1  -3   -0.10    0.50
   0   1   3    0.20    0.40
   0  -1   3    2.60    0.60
   0   1  -3    0.00    0.20
   0   1  -3    0.60    0.40
   0  -1   3    1.00    0.50
   0  -1  -3    0.60    0.50
   0  -1  -3    1.60    0.50
   0   1   3    0.00    0.40
   0  -1  -3    0.40    0.40
   0   1  -3    3.00    0.60
   0   1   3   -0.10    0.30
  -1   1   3   71.49    3.30
   1  -1   3   66.19    3.20
  -1   1   3   67.59    2.20
  -1   1   3   70.69    3.10
   1  -1   3   62.99    2.70
  -1   1   3   72.39    2.90
  -1   1   3   70.79    2.90
  -1  -1  -3   72.99    3.50
  -1  -1  -3   67.69    3.40
  -1  -1  -3   67.09    4.20
   1  -1   3   63.29    4.80
   1   1  -3   64.29    3.30
   1   1  -3   66.19    2.20
  -1   1   3   68.59    4.20
  -1  -1  -3   63.89    3.60
   1   1  -3   68.19    3.30
  -1  -1  -3   74.79    3.50
  -1  -1  -3   64.89    5.30
   1   1  -3   66.69    3.00
   1   1  -3   66.49    3.10
  -1  -1  -3   72.59    2.80
   1  -1   3   61.19    3.10
   1  -1  -3   66.29    2.20
   1   1   3   67.59    3.40
   1   1   3   78.79    3.60
  -1  -1   3   64.29    2.90
   1  -1  -3   64.89    3.10
   1  -1  -3   69.49    3.20
   1   1   3   69.79    3.40
   1   1   3   66.99    4.10
   1  -1  -3   66.99    2.60
  -1   1  -3   67.79    3.10
  -1  -1   3   64.99    3.40
   1   1   3   66.79    3.80
  -1   1  -3   60.99    4.80
  -1   1  -3   69.19    3.40
  -1   1  -3   67.39    2.70
  -1   1  -3   67.39    3.40
  -1   1  -3   69.09    3.20
   1   1   3   63.29    2.60
  -1  -1   3   68.79    2.40
  -1  -1   3   66.99    3.90
   1   1   3   74.39    5.90
  -2  -1  -3 4552.44  120.59
  -2  -1  -3 4361.26  113.79
  -2   1   3 4619.64  113.49
  -2   1   3 4616.44  112.59
  -2  -1  -3 4502.35  115.69
   2  -1   3 4533.15  114.79
   2  -1   3 4549.44  113.49
   2   1  -3 4437.96  115.49
  -2   1   3 4524.85  115.39
  -2  -1  -3 4559.44  114.39
   2   1  -3 4575.14  115.39
  -2  -1  -3 4578.14  115.09
   2  -1   3 4534.25  114.79
  -2   1   3 4560.64  114.29
  -2   1   3 4696.33  115.79
  -2   1   3 4569.34  112.79
  -2  -1  -3 4423.36  115.79
  -2   1  -3 4727.03  114.39
   2   1   3 4560.74  113.99
   2   1   3 4637.84  114.39
   2  -1  -3 4564.64  113.89
  -2  -1   3 4583.64  115.99
   2   1   3 4416.26  114.49
   2  -1  -3 4275.47  115.39
  -2   1  -3 4609.94  114.69
   2   1   3 4533.15  115.99
  -2   1  -3 4627.94  114.39
  -2  -1   3 4608.54  114.39
   2   1   3 4482.95  113.89
  -2   1  -3 4546.75  111.89
  -2  -1   3 4475.35  115.59
  -2   1  -3 4450.85  119.69
   2  -1  -3 4483.55  113.29
   2  -1  -3 4604.04  115.59
  -2   1  -3 4574.84  114.59
  -3  -1  -3   23.60    5.00
   3  -1   3   21.90    2.80
  -3   1   3   27.40    2.10
  -3  -1  -3   25.50    2.30
   3  -1   3   26.50    3.70
   3  -1   3   24.20    2.30
  -3  -1  -3   28.10    4.40
   3   1  -3   23.20    1.60
  -3   1   3   23.20    2.00
  -3  -1  -3   21.10    3.60
  -3   1   3   27.00    2.30
   3   1  -3   23.20    3.80
   3  -1   3   28.30    4.90
  -3   1   3   28.10    4.10
  -3   1   3   27.50    3.10
   3  -1   3   24.40    4.10
   3   1  -3   23.40    1.50
  -3  -1  -3   26.70    3.30
  -3   1   3   28.80    3.90
   3   1  -3   24.20    4.10
   3  -1   3   26.50    3.70
  -3  -1  -3   24.20    3.30
  -3  -1  -3   27.70    3.70
   3   1   3   25.60    2.70
  -3   1  -3   24.50    3.10
  -3  -1   3   24.20    4.10
   3  -1  -3   25.10    3.70
  -3  -1   3   25.00    1.60
   3   1   3   29.50    2.40
   3  -1  -3   25.50    2.80
  -3   1  -3   23.00    5.20
   3  -1  -3   30.70    4.30
  -3   1  -3   26.70    2.90
   3   1   3   27.20    2.80
  -3  -1   3   30.90    3.70
   3   1   3   30.60    5.70
   3  -1  -3   24.40    4.10
  -3  -1   3   25.30    1.30
  -3   1  -3   30.80    3.70
  -3  -1   3   25.10    4.00
   3   1   3   24.30    4.10
  -3   1  -3   27.70    2.90
   3   1   3   31.20    4.70
  -4  -1  -3 2061.69   53.49
  -4  -1  -3 2051.69   54.29
  -4  -1  -3 2098.39   55.29
   4   1  -3 2073.19   56.79
   4  -1   3 1973.10   58.79
   4  -1   3 1932.01   55.79
   4  -1   3 2033.40   56.19
  -4   1   3 2025.90   51.79
  -4  -1  -3 1966.70   52.59
   4   1  -3 2009.20   51.69
  -4   1   3 1938.21   55.69
  -4  -1  -3 2008.30   56.39
  -4   1   3 2062.29   56.49
   4  -1   3 2014.50   59.59
  -4   1   3 2060.59   51.79
  -4   1   3 1956.50   55.79
   4   1  -3 1957.00   57.79
  -4  -1  -3 1930.81   57.79
  -4   1   3 2038.70   52.19
  -4  -1  -3 2098.39   63.09
  -4   1   3 2039.10   53.59
  -4  -1   3 2019.50   49.99
  -4  -1   3 2005.40   51.09
  -4   1  -3 2011.60   54.79
  -4   1  -3 1994.90   62.59
  -4  -1   3 1938.11   57.09
  -4   1  -3 2035.50   54.99
   4   1   3 1994.20   59.99
  -4   1  -3 1787.32   53.79
  -4  -1   3 2061.59   50.59
   4   1   3 2030.80   50.39
   4   1   3 2026.50   50.69
   4  -1  -3 1973.90   55.69
   4  -1  -3 2020.70   58.29
   4  -1  -3 2014.40   54.99
  -4  -1   3 2059.49   53.29
  -4  -1   3 1982.50   58.29
  -4   1  -3 2063.49   54.89
   4   1   3 1910.21   54.49
  -4  -1   3 2046.60   50.29
   4   1   3 1968.80   58.29
   4   1   3 2046.10   57.89
  -4  -1   3 2017.80   54.99
   4  -1  -3 1925.71   56.29
  -5   1   3  183.28   10.90
  -5   1   3  205.88    7.80
  -5  -1  -3  190.08    8.00
  -5  -1  -3  207.78    9.30
  -5  -1  -3  189.88   11.00
   5  -1   3  201.88   13.00
  -5  -1  -3  216.48   15.40
   5  -1   3  203.38   11.40
  -5   1   3  202.28    7.70
  -5  -1  -3  197.78    9.50
  -5  -1  -3  198.28   10.20
   5   1  -3  200.58   12.60
   5  -1   3  184.38   10.80
  -5   1   3  207.88   11.10
  -5   1   3  204.88    9.40
  -5   1   3  195.48    7.50
   5   1  -3  189.98    7.90
   5   1  -3  193.48    8.30
  -5   1   3  216.18    8.30
   5   1  -3  192.18   11.20
  -5   1   3  197.08   11.30
   5  -1   3  175.38   12.50
  -5   1  -3  204.38   10.10
  -5  -1   3  210.28    8.70
  -5  -1   3  202.08   10.20
  -5   1  -3  199.38   10.10
  -5  -1   3  202.68    7.50
   5  -1  -3  208.98   10.50
   5   1   3  169.88    9.80
   5   1   3  189.88   12.40
  -5   1  -3  173.78    9.20
   5  -1  -3  187.58   10.70
   5   1   3  209.18   13.10
  -5  -1   3  177.08   11.30
  -5  -1   3  201.18    7.30
   5   1   3  222.38   12.40
  -5   1  -3  211.08   10.40
   5  -1  -3  210.78   12.80
  -5  -1   3  198.78    6.60
  -6   1   3   62.09    4.20
  -6  -1  -3   74.29   11.60
   6  -1   3   62.09    6.80
  -6  -1  -3   61.09    4.20
  -6   1   3   64.49    3.80
   6   1  -3   63.59    4.50
   6  -1   3   87.49    9.80
  -6  -1  -3   59.49    5.50
  -6   1   3   70.29    7.30
  -6  -1  -3   56.99    5.50
   6   1  -3   61.79    6.90
  -6   1   3   62.69    4.90
   6  -1   3   55.59    9.00
  -6   1   3   60.09    6.60
   6   1  -3   62.89    4.60
   6   1  -3   55.39    8.60
  -6   1   3   67.09    4.80
  -6   1  -3   57.19    5.70
  -6   1  -3   67.29   11.50
  -6  -1   3   64.89    3.90
  -6  -1   3   59.39    4.90
  -6  -1   3   62.09    5.50
  -6   1  -3   61.09    6.10
  -6   1  -3   64.39    6.30
   6   1   3   59.19    7.60
   6   1   3   71.89    9.60
  -6  -1   3   63.29    3.40
  -6  -1   3   61.09    8.10
   6   1   3   72.99   10.70
  -6  -1   3   70.79    6.50
   6  -1  -3   65.29    7.20
   6  -1  -3   68.99    6.70
   6   1   3   54.19    8.90
   6  -1  -3   56.79    9.20
  -6   1  -3   79.09    6.80
  -7  -1  -3   62.19    6.80
  -7   1   3   70.49    7.50
   7  -1   3   82.19   11.00
  -7   1   3   63.89    4.80
  -7  -1  -3   68.39    3.40
  -7   1   3   62.29    7.70
   7  -1   3   62.89   10.80
   7   1  -3   62.39    8.70
  -7   1   3   62.79    8.60
   7  -1   3   77.19    9.70
  -7  -1  -3   54.59   10.90
   7   1  -3   67.49   10.40
  -7  -1  -3   63.29    7.70
  -7  -1  -3   60.89    3.30
   7   1   3   61.29   10.50
  -7  -1   3   58.79    3.50
  -7   1  -3   62.09   11.50
  -7  -1   3   72.29    5.80
  -7   1  -3   63.29    6.10
  -7  -1   3   66.69    4.00
  -7  -1   3   61.09    5.00
   7  -1  -3   65.19    8.00
  -7   1  -3   62.59    7.80
   7   1   3   87.29   10.10
  -7  -1   3   48.70    8.20
   7  -1  -3   58.09   10.00
  -7   1  -3   66.69    6.80
   7  -1  -3   61.19    6.90
   7   1   3   78.49   10.30
   8   1  -3    1.80    4.40
  -8  -1  -3   11.60    4.30
  -8   1   3    2.80    2.80
  -8   1   3    6.50    4.20
  -8   1   3    4.40    2.40
  -8  -1  -3    4.60    3.30
  -8   1   3    4.60    5.10
   8   1  -3    5.10    5.60
   8  -1   3    8.60    7.80
   8  -1   3    4.80    4.90
  -8   1  -3    0.50    3.30
   8   1   3   -0.40    5.30
   8  -1  -3    0.30    4.10
  -8  -1   3    7.10    4.00
  -8   1  -3    3.70    4.20
   8   1   3    1.40    6.70
   8  -1  -3    3.60    5.60
  -8  -1   3   -2.90    2.70
   8  -1  -3    7.40    3.80
  -8   1  -3    6.40    4.00
  -8   1  -3   -0.90    8.80
  -8  -1   3   -0.60    2.20
   9  -1   3   -6.70    6.00
   9   1  -3    9.00    7.20
  -9   1   3    7.40    3.90
   9   1  -3    8.50    5.80
  -9  -1  -3   -2.60    4.20
  -9   1   3    1.70    2.50
   9  -1   3    9.80    7.80
  -9   1   3    3.60    2.40
  -9   1   3   -2.80    5.00
  -9  -1  -3    5.20    4.30
  -9  -1   3    3.60    4.80
  -9   1  -3   -1.70    4.70
   9   1   3    2.00    6.70
  -9   1  -3    1.10    4.20
   9   1   3    7.70    8.10
  -9   1  -3   -4.90   11.00
  -9  -1   3    0.80    4.20
   9  -1  -3    1.90    7.90
   9  -1  -3    1.00    5.70
   9   1   3    0.70    7.60
   9   1   3  -12.50    5.70
  10  -1   3   -5.70    7.00
 -10   1   3    1.10    6.10
 -10  -1  -3   -8.40    5.00
 -10  -1  -3   -3.70    4.90
  10   1  -3  -10.10    7.00
  10   1  -3    1.40    8.10
  10  -1   3  -11.90   11.30
  10  -1   3   12.90   10.00
 -10  -1   3   -1.90    5.70
 -10   1  -3   -0.60    5.50
  10   1   3   -2.10   12.90
 -10   1  -3    5.60    5.80
 -10  -1   3   12.50    5.70
  10  -1  -3   -8.40    6.30
  10   1   3   -3.90    8.00
  10  -1  -3    1.80    7.90
   0  -2  -3 1123.89   30.10
   0  -2  -3 1104.69   30.60
   0   2  -3 1161.98   29.80
   0   2  -3 1092.69   32.30
   0   2   3 1086.09   33.80
   0  -2  -3 1083.79   30.40
   0   2  -3 1153.18   29.30
   0  -2   3 1128.69   32.40
   0  -2  -3 1132.99   34.00
   0  -2   3 1137.39   29.80
   0  -2  -3 1117.69   30.60
   0  -2   3 1136.89   30.00
   0   2   3 1162.78   30.90
   0   2   3 1160.28   30.70
   0  -2   3 1151.78   29.30
   0   2  -3 1154.28   29.50
   0   2   3 1194.88   30.70
   0  -2   3 1149.89   29.50
  -2   2   3  298.47   12.60
  -2   2   3  307.17    9.90
  -2  -2  -3  309.97   10.70
  -2   2   3  316.67    9.90
   2  -2   3  293.17   10.00
   2  -2   3  308.47   10.40
  -2  -2  -3  324.77   11.00
  -2  -2  -3  295.27   11.50
  -2  -2  -3  298.47   11.00
  -2  -2  -3  335.97   12.30
  -2   2   3  301.17   10.00
  -2   2   3  287.47    9.80
   2   2  -3  322.67   11.60
   2  -2   3  301.57    8.50
   2   2  -3  301.17    9.60
   2  -2   3  302.97   11.10
  -2  -2  -3  304.27    8.90
  -2  -2  -3  302.77   14.90
  -2   2   3  320.37   11.90
   2  -2   3  299.27   10.90
   2   2  -3  303.07   11.50
   2   2   3  306.07   11.00
  -2  -2   3  311.67   11.90
  -2   2  -3  298.47    9.80
   2  -2  -3  300.77    9.20
   2  -2  -3  304.37   11.30
   2   2   3  287.67   10.80
  -2   2  -3  315.67   10.90
   2  -2  -3  301.27    9.60
  -2  -2   3  289.87    9.90
  -2   2  -3  308.67   14.40
   2  -2  -3  283.27   12.70
  -2  -2   3  312.87   11.80
   2  -2  -3  307.87    9.40
  -2  -2   3  287.97    8.30
   2   2   3  298.27   10.20
   2   2   3  311.37    9.10
   2   2   3  297.87   11.40
   2  -2  -3  278.67   11.40
  -3   2   3   29.20    2.00
   3  -2   3   27.70    4.00
  -3  -2  -3   38.70    6.80
   3   2  -3   30.50    4.40
   3  -2   3   32.20    2.90
  -3  -2  -3   33.90    3.30
  -3   2   3   30.80    2.70
  -3   2   3   33.40    4.00
   3  -2   3   28.70    3.10
  -3  -2  -3   40.90    5.30
  -3   2   3   32.70    4.40
   3   2  -3   32.50    2.40
  -3   2   3   25.90    2.30
  -3  -2  -3   33.10    4.10
  -3   2   3   31.90    4.50
   3   2  -3   34.60    2.40
  -3  -2  -3   44.60    5.70
   3   2  -3   24.40    4.00
  -3   2   3   28.60    2.50
  -3  -2  -3   35.90    3.30
   3  -2  -3   35.50    4.60
   3   2   3   31.50    4.50
   3  -2  -3   27.70    2.70
  -3  -2   3   27.90    4.60
   3   2   3   28.10    3.00
   3   2   3   31.10    4.80
  -3   2  -3   30.40    3.90
  -3  -2   3   32.20    1.70
   3  -2  -3   22.30    4.00
   3  -2  -3   29.10    2.30
   3  -2  -3   28.40    5.10
  -3   2  -3   34.50    6.30
  -3  -2   3   33.20    3.10
   3   2   3   28.60    2.50
   3   2   3   35.70    6.30
  -3   2  -3   29.80    4.30
  -3   2  -3   31.20    2.90
   3   2   3   26.40    2.60
  -3  -2   3   41.60    5.60
   4  -2   3   20.20    3.00
  -4  -2  -3   21.50    3.40
  -4  -2  -3   13.10    3.00
  -4   2   3   20.70    4.00
  -4   2   3   15.50    2.60
  -4  -2  -3   24.20    5.10
  -4   2   3   18.80    2.70
   4   2  -3   25.90    2.20
  -4   2   3   18.40    4.10
  -4   2   3   14.00    4.10
   4  -2   3   16.20    4.40
   4   2  -3   16.00    4.00
  -4  -2  -3   10.80    2.50
  -4  -2  -3   19.70    5.70
   4  -2   3   25.20    4.10
   4   2  -3   16.10    2.20
  -4   2   3   17.90    2.40
   4   2  -3    9.00    3.90
   4  -2   3   20.80    5.20
   4  -2   3   16.50    2.70
   4  -2   3   11.70    3.00
  -4  -2  -3   14.20    3.10
   4  -2   3   13.20    4.30
  -4  -2  -3   19.00    3.90
   4   2   3   23.60    4.90
   4  -2  -3   19.20    5.10
  -4   2  -3   18.30    3.30
   4   2   3   23.60    3.80
  -4  -2   3   17.60    3.20
  -4   2  -3   14.90    3.60
   4  -2  -3   13.40    3.10
   4  -2  -3    4.40    3.80
   4   2   3   17.20    2.60
  -4  -2   3   17.00    1.60
  -4  -2   3   16.90    1.80
   4   2   3   16.50    5.10
  -4  -2   3   26.40    5.50
  -4   2  -3   23.90    3.90
  -4   2  -3   13.60    3.20
  -4   2  -3   18.40    6.00
   4   2   3   12.90    3.80
   4  -2  -3   17.40    4.50
  -5  -2  -3   21.80    3.90
  -5   2   3   12.20    2.70
  -5   2   3   22.10    2.50
   5   2  -3   31.60    6.00
  -5  -2  -3   20.20    3.70
  -5  -2  -3   25.80    5.50
   5   2  -3   22.50    2.30
   5   2  -3   17.00    2.40
  -5   2   3   20.30    4.30
   5  -2   3   19.70    4.70
  -5   2   3   25.10    5.50
  -5  -2  -3   20.90    6.50
   5  -2   3   32.40    6.60
  -5   2   3   15.10    2.90
  -5   2   3   20.50    3.20
   5  -2   3   24.30    4.70
   5   2  -3    7.10    4.10
  -5  -2  -3   17.20    3.00
   5  -2   3   20.70    3.40
  -5  -2  -3   20.30    3.50
   5  -2  -3   22.90    5.20
   5   2   3   18.60    4.80
   5   2   3   19.50    3.70
  -5  -2   3   17.00    2.40
  -5  -2   3   22.60    1.90
  -5   2  -3   19.90    4.20
  -5   2  -3   16.90    3.60
   5  -2  -3   10.50    3.90
   5   2   3   26.80    6.60
   5  -2  -3   18.60    5.30
  -5   2  -3   23.40    4.10
  -5  -2   3   16.40    3.40
   5   2   3   17.20    5.80
  -5   2  -3   19.10    6.40
   5  -2  -3   23.80    4.10
  -5  -2   3   20.50    2.00
  -5   2  -3   17.30    3.80
   6  -2   3    0.10    4.60
   6  -2   3    5.10    4.40
  -6  -2  -3   -4.30    2.10
  -6   2   3    1.00    2.00
  -6   2   3    4.70    4.60
   6   2  -3    3.80    4.20
  -6   2   3   -2.60    2.40
   6   2  -3   -0.70    3.10
  -6  -2  -3    2.10    2.60
  -6   2   3    2.30    1.80
   6  -2   3    2.10    2.60
  -6   2   3    4.20    2.20
  -6  -2  -3    1.30    2.30
  -6  -2  -3    2.80    2.80
  -6   2   3   -1.80    2.30
  -6  -2   3    1.40    1.10
   6  -2  -3    2.50    4.50
   6  -2  -3   -0.60    2.60
   6  -2  -3   12.50    5.80
  -6  -2   3    4.30    4.00
  -6  -2   3    3.40    2.20
   6   2   3   -7.60    3.10
  -6   2  -3   -5.20    1.70
  -6   2  -3   -0.80    2.40
   6   2   3    6.60    3.80
  -6   2  -3    1.50    5.10
   6   2   3    2.80    3.80
  -6   2  -3    0.80    2.50
  -6  -2   3    3.90    2.90
  -6  -2   3   -2.10    1.10
   6   2   3    0.20    3.50
  -6  -2   3    4.30    2.30
  -6  -2   3    2.10    2.40
  -7  -2  -3   41.10    6.20
   7   2  -3   40.10    7.50
  -7  -2  -3   46.30    5.80
   7  -2   3   40.90    8.40
   7   2  -3   35.20    7.40
   7  -2   3   45.90    8.70
  -7   2   3   38.50    5.10
  -7   2   3   32.10    4.20
  -7  -2  -3   41.60    5.30
   7  -2   3   46.00   10.00
  -7   2   3   33.30    4.60
  -7   2   3   44.30    7.40
  -7  -2  -3   35.40    4.60
  -7   2   3   35.80    7.90
  -7   2  -3   37.90    6.10
   7  -2  -3   34.80    7.20
   7   2   3   35.00    8.40
  -7  -2   3   38.30    5.50
  -7   2  -3   37.30    5.90
  -7   2  -3   36.90    6.30
  -7   2  -3   36.40    6.80
  -7  -2   3   37.40    5.90
   7  -2  -3   21.00    7.00
   7   2   3   42.50    8.10
  -7   2  -3   36.80   10.50
   7   2   3   33.40    8.40
   7   2   3   62.19    9.80
  -7  -2   3   35.80    4.90
   8  -2   3   -8.90    7.10
  -8   2   3    9.70    5.00
   8  -2   3    9.40    5.00
   8   2  -3    9.10    5.90
  -8   2   3    3.90    2.90
  -8  -2  -3    5.90    3.30
  -8  -2  -3    2.90    2.00
  -8   2   3    1.10    3.80
  -8   2   3    4.40    3.20
   8  -2   3    0.40    6.00
  -8   2   3   12.70    6.80
  -8  -2  -3    2.60    3.30
  -8  -2  -3    6.60    4.00
  -8   2  -3    5.00    3.70
  -8   2  -3    3.50    8.80
   8   2   3    4.80    6.30
  -8  -2   3    5.20    3.10
   8  -2  -3   11.40    5.00
  -8  -2   3    6.40    3.50
  -8  -2   3   -1.30    3.90
   8  -2  -3   -2.20    5.20
   8   2   3    9.40    6.30
  -8   2  -3    4.10    4.20
  -8   2  -3    5.80    4.10
   8   2   3   12.10    7.20
   8   2   3    6.00    6.90
   9  -2   3    6.10    9.90
   9  -2   3    1.70    5.50
  -9   2   3   -0.20    3.20
  -9   2   3    4.20    3.50
   9   2  -3    6.70    7.30
  -9   2   3    6.50    3.60
   9  -2   3    2.50    7.10
  -9  -2  -3    0.70    3.40
  -9  -2  -3   -0.60    3.80
   9   2  -3    4.60    6.10
   9   2   3  -11.70    6.10
  -9   2  -3   -4.80   11.10
   9  -2  -3    2.00    5.00
  -9  -2   3   -1.70    3.70
  -9   2  -3    3.60    5.70
   9  -2  -3    6.20    3.70
   9   2   3   -4.40    7.30
   9   2   3    4.40    7.00
  -9  -2   3   -3.10    4.20
  -9   2  -3   -0.20    4.60
   9  -2  -3    1.40    6.40
   9   2   3    1.40    7.90
  10   2  -3   14.80    9.40
  10   2  -3    7.30    7.90
 -10  -2  -3    2.80    5.00
  10  -2   3   -7.10   13.50
  10  -2   3   -1.70    7.10
 -10   2   3    0.70    6.40
 -10  -2   3    8.20    6.10
  10   2   3    1.70    8.40
 -10   2  -3   -6.30    5.50
 -10  -2   3   -1.20    5.40
 -10   2  -3   -1.80   14.80
  10  -2  -3   -2.70    6.80
 -10   2  -3   -5.20    5.70
  10  -2  -3    7.30    8.40
   0   3  -3    0.60    0.50
   0  -3  -3    0.00    0.60
   0  -3  -3   -0.40    0.80
   0   3  -3   -0.70    0.60
   0   3   3   -0.80    1.40
   0  -3   3    0.10    0.50
   0  -3   3    0.30    0.90
   0   3  -3    0.70    0.60
   0   3  -3    1.70    0.70
   0  -3   3    0.40    0.40
   0  -3   3    0.30    0.50
   0  -3  -3   -1.80    1.20
   0  -3  -3    1.50    0.80
   0  -3   3    0.40    0.50
   0   3  -3    0.30    0.60
   0   3   3    1.50    0.90
   1  -3   3  299.67   10.50
   1  -3   3  321.77   10.20
   1   3  -3  307.17    9.90
  -1   3   3  311.27   10.90
  -1  -3  -3  320.87   16.30
   1   3  -3  324.97    9.60
  -1  -3  -3  340.77   11.90
  -1  -3  -3  300.47   11.20
  -1   3   3  323.17   11.10
  -1  -3  -3  326.77   10.80
  -1   3   3  334.67   11.60
  -1  -3  -3  325.07   11.30
   1   3  -3  340.17   12.60
   1   3  -3  325.57   11.30
   1  -3   3  319.67   10.90
  -1  -3   3  300.67   12.60
  -1   3  -3  315.37   10.00
  -1  -3   3  332.77    9.70
   1  -3  -3  321.57   10.80
   1  -3  -3  333.87   11.10
   1   3   3  340.47   12.20
  -1   3  -3  341.77   11.00
  -1   3  -3  327.57   10.70
  -1   3  -3  312.97   13.90
  -1  -3   3  314.57    9.90
   1   3   3  316.87   11.70
   1  -3  -3  322.57   11.00
   1   3   3  309.57   14.50
  -1  -3   3  328.17   11.00
   1  -3  -3  309.97   14.40
   1   3   3  325.97   11.50
   1   3   3  323.47   10.40
  -1  -3   3  313.37   11.40
  -1  -3   3  327.27   10.80
  -1  -3   3  325.67    9.10
   2  -3   3 5170.48  133.59
  -2   3   3 5278.97  133.89
  -2   3   3 5319.97  134.09
   2   3  -3 5237.08  135.99
   2   3  -3 5234.78  135.29
  -2   3   3 5445.16  132.49
  -2  -3  -3 5370.36  131.89
  -2  -3  -3 5289.67  135.89
  -2  -3  -3 5466.85  135.69
   2   3  -3 5301.47  132.69
  -2  -3  -3 5426.66  134.89
  -2   3   3 5371.76  134.39
   2  -3   3 5243.18  135.49
   2  -3   3 5372.36  134.19
   2  -3   3 5191.78  139.89
  -2   3   3 5368.26  136.39
  -2  -3  -3 5330.57  135.19
  -2   3   3 5318.37  139.29
   2   3   3 5305.17  135.29
   2   3   3 5373.56  135.69
  -2   3  -3 5420.66  133.09
  -2   3  -3 5561.34  134.99
   2  -3  -3 5328.17  136.29
   2   3   3 5539.35  135.69
   2  -3  -3 5117.49  134.69
  -2   3  -3 5343.47  140.59
   2  -3  -3 5287.17  133.69
  -2  -3   3 5307.87  132.29
   2  -3  -3 5434.36  134.89
  -2   3  -3 5244.88  134.79
  -2  -3   3 5520.55  136.29
   2   3   3 5341.67  135.29
   2   3   3 5350.36  131.69
  -2  -3   3 5370.96  131.79
  -2  -3   3 5253.97  135.99
  -2  -3   3 5193.68  136.39
   3  -3   3  846.92   28.70
  -3  -3  -3  917.91   27.30
   3   3  -3  888.81   27.00
   3  -3   3  914.11   26.20
   3  -3   3  908.31   26.10
  -3  -3  -3  864.21   26.40
  -3   3   3  894.91   25.50
   3  -3   3  906.01   22.70
  -3  -3  -3  880.41   23.70
   3   3  -3  873.01   26.00
   3  -3   3  889.01   25.50
   3  -3   3  904.61   28.30
   3   3  -3  867.01   28.60
  -3   3   3  896.01   25.00
   3   3  -3  882.41   23.80
  -3   3   3  917.71   26.00
  -3   3   3  889.81   25.70
  -3  -3  -3  882.21   28.90
  -3   3   3  858.81   28.30
  -3  -3  -3  899.21   29.00
   3   3  -3  866.41   28.00
  -3   3   3  858.91   29.60
  -3  -3  -3  892.61   27.10
   3  -3  -3  904.31   24.60
  -3  -3   3  909.71   25.10
  -3   3  -3  908.61   26.80
   3  -3  -3  908.71   24.60
   3   3   3  874.01   33.10
   3   3   3  943.51   28.80
   3  -3  -3  863.11   28.50
  -3  -3   3  923.91   29.30
  -3   3  -3  890.81   27.30
   3   3   3  908.31   29.70
   3   3   3  889.91   31.80
   3   3   3  891.21   24.90
   3  -3  -3  915.41   28.60
  -3  -3   3  916.41   23.80
   3  -3  -3  926.61   25.80
  -3   3  -3  916.41   25.20
  -3  -3   3  895.11   29.20
   3   3   3  871.61   26.70
  -3  -3   3  900.31   23.10
  -3   3  -3  869.51   32.40
   3  -3  -3  886.81   31.20
   4   3  -3  344.57   12.30
  -4   3   3  326.77   12.10
   4   3  -3  317.47   15.20
  -4   3   3  339.67   11.10
   4  -3   3  343.57   13.00
  -4  -3  -3  366.36   14.00
  -4   3   3  331.27   13.00
  -4  -3  -3  349.87   13.70
   4   3  -3  350.96   12.20
  -4  -3  -3  340.27   15.60
  -4   3   3  340.47   10.00
   4  -3   3  353.26   18.10
  -4   3   3  335.97   15.10
  -4  -3  -3  337.77   13.30
  -4  -3  -3  333.17   15.90
   4   3  -3  338.07   15.30
   4  -3   3  359.56   13.50
   4  -3   3  339.97   15.20
  -4   3   3  333.47   12.40
   4  -3   3  343.87   12.40
  -4  -3  -3  335.67   10.90
   4   3   3  338.27   12.90
   4  -3  -3  325.47   12.30
  -4   3  -3  379.06   19.70
  -4  -3   3  339.67   16.30
  -4   3  -3  329.17   14.00
   4   3   3  321.77   17.20
  -4  -3   3  332.97   10.20
   4  -3  -3  320.17   15.10
   4   3   3  340.37   18.20
  -4  -3   3  336.47   16.00
   4  -3  -3  365.46   16.30
   4   3   3  350.96   12.20
   4  -3  -3  342.17   17.30
   4  -3  -3  343.67   12.00
  -4   3  -3  350.06   12.10
   4  -3  -3  342.87   10.70
  -4   3  -3  354.96   13.50
  -4  -3   3  345.47   10.30
   4   3   3  338.07   16.00
   4   3   3  331.77   15.50
  -4  -3   3  345.87   12.20
   5  -3   3  112.29    9.90
  -5  -3  -3  102.19    7.00
  -5  -3  -3   83.19    4.90
   5   3  -3   92.49    8.20
   5   3  -3   87.89    8.20
  -5  -3  -3   86.89    6.80
   5  -3   3   94.29    5.50
   5  -3   3  104.99    5.90
  -5   3   3   93.79    5.90
  -5   3   3   93.99    4.10
   5   3  -3   84.89    4.50
  -5  -3  -3   94.29    6.60
  -5  -3  -3   75.79    7.60
  -5   3   3   78.89    5.50
   5  -3   3   95.29    6.80
  -5   3   3   84.29    4.50
  -5   3   3  107.99    8.40
   5  -3   3  102.19   10.20
   5   3  -3   89.49    5.00
  -5   3   3   97.59    9.50
  -5   3  -3   95.09    6.70
   5   3   3   81.69    8.20
  -5  -3   3   85.69    5.80
  -5  -3   3   94.49    4.10
   5  -3  -3   98.49    6.10
  -5   3  -3   89.39    5.80
   5  -3  -3   76.39    8.80
   5   3   3   87.99    6.00
   5   3   3   85.29    9.50
  -5  -3   3   85.09    4.00
  -5   3  -3   76.49    6.60
  -5   3  -3   87.49    6.90
  -5  -3   3   90.49    4.80
  -5  -3   3   98.99    7.10
  -5   3  -3   97.09   12.80
   5   3   3   86.59    9.50
   5  -3  -3   79.19    8.50
   5   3   3   88.39    6.20
   5   3   3   97.59   10.00
   6   3  -3  121.29   10.60
  -6   3   3  120.59    6.10
  -6  -3  -3  114.99    6.60
   6  -3   3  140.39   12.10
   6  -3   3  136.29    8.90
   6  -3   3  145.89   13.70
  -6   3   3  130.89   10.00
  -6  -3  -3  141.79    8.80
  -6  -3  -3  117.59    8.70
   6   3  -3  132.49   10.60
  -6  -3  -3  122.89    8.00
  -6   3   3  110.29    7.10
  -6   3   3  121.09   11.80
  -6   3   3  139.79    7.50
   6  -3  -3  157.78   12.30
   6   3   3  137.29   12.00
   6   3   3  122.59   11.60
  -6  -3   3  135.39    7.80
  -6   3  -3  142.89    9.60
  -6  -3   3  130.39    8.80
  -6  -3   3  135.59    5.00
   6  -3  -3  119.59    8.10
   6   3   3  133.99   11.20
  -6  -3   3  129.49    4.90
   6   3   3  110.79    8.10
  -6   3  -3  149.99   15.10
   6   3   3  131.89   11.00
  -6  -3   3  131.39    6.90
  -6   3  -3  132.39    8.30
  -6   3  -3  115.79    7.50
  -6   3  -3  131.59    9.20
   6  -3  -3  145.29   12.70
  -7  -3  -3    4.10    3.00
   7  -3   3    6.10    6.20
  -7   3   3   -0.40    2.40
  -7   3   3   -1.60    3.10
   7   3  -3   -6.90    4.10
  -7  -3  -3    1.30    3.20
  -7  -3  -3   -4.20    2.80
   7  -3   3    5.90    6.00
   7   3  -3    7.40    4.30
  -7  -3  -3    1.50    2.10
  -7   3   3    0.20    5.20
  -7   3   3    5.30    2.90
  -7   3   3    4.90    2.40
   7  -3   3   -2.30    3.20
  -7   3  -3    2.70    3.30
  -7  -3   3    3.00    2.80
  -7  -3   3    3.50    2.60
   7   3   3   -0.30    4.10
  -7   3  -3   -1.70    2.90
  -7   3  -3    1.80    7.40
   7   3   3   11.20    5.90
   7   3   3    6.20    4.70
  -7  -3   3    3.50    4.20
  -7  -3   3    6.10    3.10
   7  -3  -3    6.60    3.30
   7   3   3   -6.60    4.30
   7  -3  -3   -1.20    5.10
   7  -3  -3    8.90    6.40
  -7   3  -3   -3.30    3.20
   7   3   3    7.00    5.20
  -7   3  -3    6.20    3.90
  -8  -3  -3   80.19    7.30
   8   3  -3   97.79   10.70
  -8  -3  -3   92.69    8.10
   8   3  -3   80.49   12.00
  -8   3   3   90.39   11.30
  -8   3   3   78.39    5.50
  -8   3   3   85.09    7.20
   8  -3   3  105.49   15.10
  -8  -3  -3   81.19    6.10
   8  -3   3  100.39   15.10
  -8   3   3   66.89   11.90
  -8  -3  -3   67.29    6.40
  -8   3   3   62.59    6.40
  -8   3   3   59.59    5.70
   8  -3   3   99.19    9.30
  -8  -3   3   65.09    8.70
   8   3   3   79.49   12.00
   8  -3  -3   76.99   12.60
  -8   3  -3   79.89    8.10
   8   3   3   80.69   12.50
  -8  -3   3   80.89    6.90
  -8   3  -3   89.79    9.10
  -8   3  -3   86.79    9.10
   8  -3  -3   79.59   11.80
  -8  -3   3   47.90   12.40
   8   3   3  110.39   12.10
   8   3   3   89.49   12.00
   8  -3  -3   68.39    7.80
   9   3  -3   32.00    8.60
  -9  -3  -3   15.20    4.80
   9  -3   3   16.70   12.20
  -9   3   3   10.30    3.20
  -9   3   3   21.00    7.10
  -9   3   3   16.20    8.90
  -9   3   3   17.80    5.00
   9  -3   3    6.80    5.50
   9  -3   3   22.40    9.60
  -9  -3  -3   17.00    4.10
   9   3  -3   27.20    9.30
  -9   3  -3   22.30    6.40
  -9   3  -3    5.50    5.50
   9   3   3   17.60    8.10
   9  -3  -3   25.50    6.40
   9  -3  -3   26.20    8.50
  -9   3  -3   16.80   18.60
  -9  -3   3   17.00    5.10
   9  -3  -3   16.10    7.90
   9   3   3    4.80    7.80
  -9  -3   3   16.70    4.90
   9   3   3   16.90    9.10
   9   3   3   26.10    9.10
 -10  -3  -3    9.20    5.40
  10   3  -3   13.10    8.60
 -10   3   3   16.70    7.10
 -10   3   3   19.00    4.90
 -10  -3  -3   13.60    4.90
  10  -3   3    4.90    7.60
  10  -3   3   14.20   15.90
  10   3   3   11.40    9.10
  10  -3  -3   -2.20    9.60
 -10  -3   3    6.80    5.30
 -10   3  -3    6.90    5.90
 -10   3  -3   20.80    7.40
  10  -3  -3   15.20    7.00
  10   3   3  -14.90   14.00
 -10   3  -3   -1.10   17.30
   0  -4   3   95.19    5.20
   0  -4   3   91.49    4.80
   0   4   3   96.39    5.70
   0   4  -3   96.99    7.00
   0  -4  -3   91.69    5.30
   0   4  -3  100.99    4.40
   0  -4   3   92.09    7.30
   0  -4   3   95.99    4.60
   0  -4  -3   88.89    7.70
   0   4  -3  102.49    4.80
   0   4  -3   91.79    4.70
   0   4   3   90.59    4.60
   0   4   3   90.49    5.30
   0  -4   3   97.19    4.30
   0   4  -3   87.99    4.00
   0   4   3   88.69    5.20
   0  -4   3   93.89    4.70
   0   4   3   83.29    7.50
   0  -4  -3  101.29    5.40
   0  -4  -3   98.99    5.70
  -1  -4  -3  966.60   28.40
   1  -4   3  983.00   33.10
  -1  -4  -3 1003.20   27.40
   1  -4   3  966.30   27.70
   1   4  -3  949.01   28.00
  -1  -4  -3 1004.70   28.50
  -1   4   3  971.60   28.30
  -1   4   3  954.20   28.10
   1   4  -3  946.51   30.70
  -1  -4  -3 1011.70   29.40
   1   4  -3  949.51   25.60
  -1   4   3  979.90   33.70
  -1  -4  -3  928.61   33.50
  -1   4   3  971.90   28.50
   1  -4   3  966.60   26.80
  -1   4   3  968.60   28.40
   1  -4   3  973.00   27.90
   1   4  -3  956.10   27.00
   1  -4   3  955.80   28.10
   1  -4   3  992.00   25.40
  -1   4  -3  965.90   27.40
   1  -4  -3  939.01   33.60
   1   4   3  983.20   28.70
   1  -4  -3  980.80   28.20
  -1  -4   3  972.20   31.90
  -1  -4   3  997.80   26.70
  -1   4  -3 1007.00   32.70
  -1   4  -3 1012.10   28.00
  -1   4  -3  986.60   26.60
   1  -4  -3  984.40   28.30
  -1  -4   3  988.70   27.70
  -1  -4   3  981.70   26.80
   1   4   3 1014.90   28.20
   1  -4  -3  984.40   28.50
   1   4   3  973.10   29.20
  -1   4  -3  967.40   27.40
  -1  -4   3  941.11   28.40
  -1  -4   3  996.20   25.40
   1   4   3  910.51   33.30
   2  -4   3   35.90    4.50
   2   4  -3   29.10    4.20
  -2   4   3   24.20    5.20
  -2   4   3   30.10    1.90
  -2   4   3   29.20    3.00
  -2   4   3   35.40    4.10
   2  -4   3   28.30    2.50
  -2   4   3   22.00    3.70
  -2  -4  -3   35.40    4.20
   2  -4   3   38.60    6.30
  -2  -4  -3   38.50    4.70
  -2  -4  -3   35.60    4.50
   2   4  -3   28.50    4.00
  -2   4   3   32.00    3.30
  -2  -4  -3   28.00    3.80
   2  -4   3   28.00    3.50
   2   4  -3   30.70    2.60
   2  -4   3   28.40    3.70
   2  -4  -3   28.70    2.70
  -2  -4   3   28.40    1.70
  -2   4  -3   30.00    3.00
   2   4   3   21.90    4.90
  -2   4  -3   37.30    6.50
   2  -4  -3   32.30    3.10
  -2   4  -3   28.80    2.40
   2  -4  -3   32.60    3.00
  -2  -4   3   31.20    2.30
   2   4   3   32.90    3.10
   2   4   3   32.30    1.50
  -2  -4   3   31.00    4.20
   2   4   3   30.50    3.10
   2   4   3   29.80    4.10
  -2  -4   3   32.40    2.40
  -2   4  -3   24.80    3.40
   2   4   3   33.90    4.40
   2  -4  -3   34.40    4.60
  -2  -4   3   31.40    4.90
  -2  -4   3   32.60    4.60
  -2   4  -3   28.20    3.00
   3  -4   3  154.58   11.80
  -3  -4  -3  180.98    9.90
  -3   4   3  188.08   11.70
  -3  -4  -3  174.98    5.60
   3  -4   3  184.28    8.30
  -3  -4  -3  173.08    8.40
  -3   4   3  183.48    6.90
   3  -4   3  162.68    7.40
   3  -4   3  164.58    8.70
  -3   4   3  173.08    9.60
  -3   4   3  169.08    8.10
   3   4  -3  162.48    6.70
   3  -4   3  158.88    9.00
   3   4  -3  158.98    9.40
   3  -4   3  174.28    6.70
   3   4  -3  162.58    8.90
  -3  -4  -3  169.48    8.50
   3  -4   3  165.88    6.20
   3   4  -3  155.58    8.70
  -3  -4  -3  164.48    8.90
   3   4   3  169.48    7.00
   3   4   3  144.39   12.00
  -3   4  -3  170.58   12.30
  -3  -4   3  171.78   10.20
   3   4   3  158.58    8.30
   3  -4  -3  156.58    7.40
  -3  -4   3  174.58    9.90
   3   4   3  171.98   11.80
   3   4   3  188.28    9.40
  -3  -4   3  177.88    9.70
   3  -4  -3  169.88    7.10
  -3   4  -3  170.08    6.80
   3   4   3  182.68    6.00
   3  -4  -3  166.18    9.60
  -3  -4   3  171.58    6.40
  -3   4  -3  169.48    8.30
  -3   4  -3  173.88    8.80
   3  -4  -3  150.88   11.50
   3  -4  -3  165.98    7.70
  -3  -4   3  172.48    6.50
  -3  -4   3  177.48    6.40
   3   4   3  144.99    9.60
   4   4  -3    3.60    2.40
  -4   4   3    0.60    1.90
   4   4  -3    3.50    2.20
   4  -4   3    2.30    2.30
  -4   4   3    6.90    2.30
  -4  -4  -3    3.20    3.50
  -4  -4  -3    6.50    2.40
   4  -4   3    1.60    2.80
  -4  -4  -3    6.50    2.50
   4   4  -3    5.10    3.10
   4   4  -3    3.90    2.40
  -4  -4  -3    3.10    3.00
   4  -4   3    5.90    2.10
  -4  -4  -3    4.50    2.70
   4  -4   3    6.70    2.40
   4   4  -3    5.30    1.50
  -4   4   3    2.30    2.00
   4  -4   3    1.70    2.50
  -4   4   3    5.60    1.70
  -4   4   3    0.00    2.80
  -4  -4  -3    2.50    1.30
   4  -4   3    5.60    2.70
  -4   4   3    3.50    2.70
   4   4   3   -0.60    2.60
   4   4   3   11.60    4.50
   4  -4  -3    5.70    2.50
  -4   4  -3    9.00    2.60
   4  -4  -3    4.00    1.60
  -4  -4   3    6.50    3.80
  -4  -4   3    2.20    1.20
   4  -4  -3    7.30    1.80
  -4   4  -3    4.20    4.40
  -4   4  -3    4.80    1.60
   4   4   3    7.40    2.60
  -4  -4   3    5.30    1.90
   4  -4  -3    5.30    3.20
   4   4   3    3.20    2.50
   4  -4  -3   -0.30    3.00
   4   4   3    5.40    1.10
  -4   4  -3    0.90    2.40
  -4  -4   3    5.70    1.60
   4  -4  -3    6.10    4.80
   4  -4  -3    1.80    1.50
   4   4   3    1.60    1.40
   4   4   3   12.50    5.00
  -4  -4   3    3.80    3.20
   5  -4   3  517.15   23.00
  -5   4   3  510.85   21.30
   5   4  -3  488.85   16.80
  -5   4   3  494.15   13.40
   5   4  -3  520.45   21.80
  -5   4   3  500.55   14.40
   5  -4   3  508.65   18.30
   5   4  -3  504.25   17.00
  -5   4   3  474.95   22.50
  -5   4   3  459.65   17.10
   5  -4   3  518.15   17.50
  -5  -4  -3  477.05   18.60
  -5  -4  -3  470.45   14.80
  -5  -4  -3  502.25   18.60
   5   4  -3  481.45   20.90
  -5   4   3  515.95   17.80
   5  -4   3  519.65   17.40
   5  -4   3  483.65   16.90
  -5  -4  -3  497.25   18.50
   5  -4   3  485.35   24.40
   5   4   3  474.85   17.40
  -5  -4   3  476.25   19.20
  -5  -4   3  489.25   15.70
   5   4   3  482.05   24.10
   5   4   3  462.75   16.30
   5  -4  -3  467.65   17.50
  -5  -4   3  513.85   16.40
   5  -4  -3  479.75   23.90
   5   4   3  517.85   24.00
   5  -4  -3  459.95   21.60
  -5   4  -3  468.85   21.50
   5   4   3  453.85   20.80
  -5   4  -3  486.25   26.30
  -5   4  -3  512.15   20.80
  -5  -4   3  496.05   14.60
   5   4   3  520.35   22.60
   5  -4  -3  506.25   16.40
  -5   4  -3  476.05   18.20
  -5   4  -3  492.55   16.20
  -6  -4  -3   47.00    6.20
  -6   4   3   45.20    5.50
  -6  -4  -3   46.30    6.40
   6  -4   3   31.60    8.60
   6   4  -3   36.60    7.20
   6  -4   3   40.70    8.30
  -6   4   3   38.50    6.70
  -6  -4  -3   40.60    3.70
  -6  -4  -3   54.09    6.70
  -6   4   3   53.89    6.00
   6  -4   3   43.00    4.30
   6  -4   3   50.49    5.20
  -6   4   3   47.20    9.50
   6  -4   3   38.70    3.90
   6   4  -3   47.90    8.20
   6   4  -3   42.70    2.70
   6   4  -3   41.10    2.50
   6  -4  -3   37.70    8.80
   6   4   3   53.39    8.50
  -6   4  -3   45.10    6.40
   6  -4  -3   38.40    4.90
  -6   4  -3   36.60    5.90
   6   4   3   44.10    7.80
  -6   4  -3   38.90    6.20
  -6  -4   3   49.70    4.60
  -6   4  -3   48.90    4.60
   6  -4  -3   52.79    9.10
   6   4   3   51.49    8.70
  -6   4  -3   37.80   11.80
  -6  -4   3   39.00    2.80
  -6  -4   3   39.80    4.30
  -6  -4   3   42.90    6.30
   6   4   3   49.60    9.60
  -6  -4   3   47.30    4.80
   6   4   3   37.10    5.30
  -7   4   3   17.20    2.50
  -7  -4  -3   15.10    3.10
   7  -4   3   27.20    4.80
   7   4  -3   13.60    6.00
  -7  -4  -3   13.40    3.80
   7  -4   3   14.30    6.40
  -7   4   3   20.20    5.70
   7   4  -3   25.00    6.70
  -7   4   3   20.00    4.00
  -7  -4  -3   22.80    4.60
  -7   4   3   14.30    4.10
   7   4   3   24.30    7.20
   7   4   3   16.10    6.20
   7  -4  -3   14.60    3.60
  -7  -4   3   18.20    4.20
  -7  -4   3   21.60    4.00
  -7   4  -3   16.80    4.70
  -7   4  -3   17.20    4.90
   7  -4  -3   17.10    6.10
   7   4   3   15.10    5.70
   7  -4  -3   21.70    7.80
  -7   4  -3   14.50    4.50
   7   4   3   23.20    7.90
  -7  -4   3   16.00    5.40
  -7   4  -3   19.30    9.90
  -8   4   3    5.20    3.60
   8  -4   3    2.20   10.20
   8  -4   3    3.10    7.80
  -8  -4  -3    1.80    3.80
  -8  -4  -3    1.80    3.60
   8   4  -3    7.60    6.00
   8   4  -3    2.60    4.80
  -8   4   3    7.80    5.00
  -8  -4  -3    1.50    2.50
  -8   4   3    1.50    2.10
  -8   4  -3   16.10   10.70
  -8  -4   3    8.00    4.80
  -8   4  -3   -2.30    4.10
  -8   4  -3   -3.10    3.80
  -8  -4   3   -5.70    5.30
   8   4   3    7.10    5.60
  -8  -4   3    0.90    2.90
  -8   4  -3   12.70    5.00
   8   4   3   -4.00    6.00
  -8   4  -3    2.10    3.90
   8   4   3   -4.40    5.40
   8  -4  -3    1.90    8.30
  -8  -4   3    0.90    3.30
   8   4   3   -8.80    6.00
  -9   4   3   12.00   10.70
   9  -4   3   12.70   13.70
  -9  -4  -3    2.60    3.70
  -9  -4  -3    4.10    3.50
   9   4  -3   10.00    6.60
   9  -4   3    7.80    7.40
  -9   4   3    0.60    4.30
  -9   4   3    9.10    5.30
  -9  -4  -3    2.90    4.00
   9  -4   3    0.60    5.30
   9   4  -3    9.80    7.40
   9   4   3   -5.10    7.10
  -9  -4   3    2.60    4.50
  -9   4  -3    3.00    5.60
   9   4   3    2.80    6.30
  -9  -4   3    4.00    3.80
   9  -4  -3    5.20    4.70
   9   4   3    9.20    7.30
   9  -4  -3   -9.90    6.50
   9  -4  -3   14.30    9.90
  -9   4  -3    0.10    5.10
   9   4   3    3.40    7.00
  -9  -4   3    2.60    5.20
  10   4  -3    7.90    8.00
 -10  -4  -3   -2.90    3.90
 -10   4   3    5.00    5.30
  10  -4   3    1.90   16.80
  10  -4   3   -0.40    6.90
  10   4  -3    9.00    8.80
  10  -4   3   -9.30    8.50
 -10   4   3    0.40    6.90
 -10  -4   3   -4.20    6.40
 -10   4  -3    3.10    6.30
  10  -4  -3    2.70   14.60
  10   4   3   15.40    9.40
 -10   4  -3    2.60    6.00
  10   4   3  -10.90    8.60
 -10   4  -3    8.80   19.20
   0   5  -3    1.00    1.20
   0  -5   3    0.50    1.00
   0  -5   3   -1.20    1.30
   0  -5  -3    1.00    1.20
   0  -5   3    6.40    1.70
   0  -5   3    0.00    0.90
   0  -5   3    4.80    1.70
   0   5   3   -0.70    1.10
   0   5  -3   -1.90    1.90
   0   5   3    0.80    1.40
   0  -5  -3    0.90    1.00
   0   5  -3   -0.30    0.80
   0   5   3    0.00    1.60
   0  -5  -3    1.30    3.40
   0   5   3    0.60    0.90
   0  -5   3   -0.30    0.80
   0   5   3   -1.10    0.80
   0  -5  -3    1.60    1.50
   0   5  -3   -0.20    0.50
  -1   5   3  121.89    6.80
   1  -5   3  116.29    6.20
   1   5  -3  110.69    6.20
  -1  -5  -3  113.99    7.10
   1   5  -3  114.59    4.40
   1  -5   3  114.69    5.40
   1  -5   3  113.39    4.70
   1   5  -3  107.29    5.70
   1  -5   3  114.39    6.20
  -1   5   3  119.39    6.70
   1  -5   3  114.99    6.30
   1   5  -3  109.09    8.20
  -1   5   3  112.89    6.50
  -1  -5  -3  114.89    6.60
  -1   5   3  117.39    9.90
  -1  -5  -3  112.39    5.80
  -1   5   3  120.29    6.50
  -1  -5  -3  122.19    6.70
  -1  -5  -3  113.99    9.90
   1  -5  -3  120.49    6.40
  -1  -5   3  127.29    4.70
   1   5   3  121.59    6.40
  -1  -5   3  123.89    5.80
   1   5   3  111.49    7.00
  -1  -5   3  101.09    8.60
  -1   5  -3  110.39    5.70
  -1   5  -3  121.29    9.30
  -1  -5   3  103.29    6.40
   1   5   3  113.69    6.60
   1  -5  -3  117.09    6.60
  -1   5  -3  113.29    6.10
  -1  -5   3  119.89    5.70
   1   5   3  110.99    4.80
   1  -5  -3  103.59    6.40
  -1  -5   3  112.69    6.00
   1   5   3  120.99   10.10
   1  -5  -3  116.39   10.20
  -1   5  -3  124.39    6.10
   1  -5  -3  126.29    6.80
  -1   5  -3  110.79    5.30
   2  -5   3   42.40    7.30
   2  -5   3   42.70    4.30
  -2  -5  -3   44.40    4.40
   2   5  -3   39.50    3.40
  -2   5   3   52.59    8.10
  -2  -5  -3   41.50    5.50
  -2   5   3   36.40    1.90
  -2   5   3   34.50    4.70
   2  -5   3   36.90    1.70
  -2  -5  -3   47.10    8.20
  -2  -5  -3   31.70    4.30
  -2   5   3   33.00    3.40
   2  -5   3   39.60    3.90
  -2   5   3   36.40    3.80
   2   5  -3   31.60    5.30
   2  -5   3   41.80    4.00
  -2  -5  -3   34.40    3.60
  -2   5   3   37.40    3.70
   2  -5   3   36.30    3.30
   2  -5   3   30.50    2.80
   2   5  -3   38.60    4.10
  -2  -5   3   42.20    5.70
   2  -5  -3   35.00    1.90
   2   5   3   38.30    3.60
  -2   5  -3   33.80    3.70
   2  -5  -3   39.90    4.00
   2   5   3   31.90    3.30
  -2  -5   3   36.70    1.80
  -2   5  -3   26.60    5.50
  -2   5  -3   30.50    2.60
   2  -5  -3   44.80    4.70
   2   5   3   34.70    4.60
  -2   5  -3   40.60    3.70
  -2  -5   3   32.20    4.60
   2   5   3   40.70    5.70
   2  -5  -3   33.20    4.10
  -2  -5   3   38.00    3.10
   2   5   3   38.70    1.80
   2  -5  -3   49.20    3.90
   2  -5  -3   36.70    7.20
   2   5   3   36.50    6.90
   2   5   3   45.60    4.50
  -2  -5   3   39.20    3.00
  -2   5  -3   36.60    3.70
  -2  -5   3   41.60    6.20
   2   5   3   37.30    1.50
  -3   5   3    3.40    3.30
   3  -5   3    9.10    2.70
   3  -5   3    6.70    2.40
  -3   5   3   17.00    3.40
   3  -5   3   15.50    3.80
   3  -5   3    9.00    2.00
  -3  -5  -3   14.30    3.20
   3  -5   3    9.60    2.10
   3   5  -3    9.00    3.50
   3   5  -3    3.50    2.80
  -3   5   3   10.50    2.30
  -3   5   3   11.20    3.60
  -3   5   3   11.00    2.90
   3   5  -3    6.30    2.80
   3  -5   3   10.30    5.30
  -3  -5  -3   12.00    3.10
  -3  -5  -3    7.90    3.00
   3   5  -3    7.80    2.00
   3  -5   3   12.50    1.50
  -3  -5  -3    8.10    3.30
  -3   5   3   12.00    1.80
  -3  -5   3   10.90    1.50
   3   5   3    9.70    3.50
   3  -5  -3    6.20    3.20
   3   5   3   12.30    2.30
   3   5   3   12.40    5.80
   3  -5  -3   10.70    2.40
   3  -5  -3    2.90    2.70
   3  -5  -3    8.00    2.30
   3   5   3    8.50    2.90
  -3  -5   3   11.70    1.30
   3   5   3   12.90    3.10
  -3   5  -3    9.90    2.70
   3   5   3   12.00    5.20
  -3  -5   3   10.50    3.60
  -3  -5   3   11.70    3.50
  -3  -5   3    2.10    3.10
  -3  -5   3   12.40    2.10
  -3  -5   3   12.60    2.40
   3  -5  -3   11.10    2.80
  -3   5  -3    6.90    1.70
  -3   5  -3   10.10    2.90
  -3   5  -3   16.60    5.60
  -3   5  -3    4.60    2.40
  -4   5   3  566.74   24.60
   4   5  -3  547.25   21.80
   4   5  -3  503.55   16.50
   4  -5   3  534.35   15.90
   4   5  -3  495.65   19.70
  -4   5   3  516.05   18.60
   4  -5   3  517.35   14.30
  -4   5   3  544.05   21.40
   4  -5   3  525.45   17.80
   4   5  -3  535.65   21.70
   4  -5   3  518.65   14.50
   4  -5   3  533.45   18.80
   4  -5   3  534.75   20.10
  -4  -5  -3  548.95   19.30
  -4   5   3  526.25   16.90
  -4  -5  -3  503.75   18.90
   4   5  -3  556.34   21.00
  -4  -5  -3  519.85   14.60
  -4   5   3  563.04   19.00
  -4  -5  -3  493.05   21.60
  -4  -5  -3  535.55   20.40
  -4   5  -3  541.45   16.40
   4   5   3  499.65   14.90
   4   5   3  523.15   15.00
  -4  -5   3  541.85   16.30
   4   5   3  584.84   21.40
   4  -5  -3  532.65   17.50
  -4   5  -3  485.85   19.50
   4   5   3  551.74   26.60
  -4  -5   3  528.85   16.80
   4  -5  -3  516.85   25.40
  -4   5  -3  539.05   19.10
   4   5   3  511.95   22.20
   4   5   3  562.84   25.10
  -4  -5   3  517.35   22.20
   4   5   3  509.65   18.90
   4  -5  -3  536.65   16.60
  -4  -5   3  527.55   15.40
  -4   5  -3  560.04   26.60
   5   5  -3  621.04   22.00
  -5   5   3  632.94   25.10
   5   5  -3  629.74   24.90
  -5   5   3  630.14   21.90
   5  -5   3  672.13   21.80
   5  -5   3  614.34   21.30
  -5   5   3  630.94   21.80
   5   5  -3  656.03   26.20
  -5  -5  -3  636.94   23.90
  -5   5   3  613.64   18.30
   5   5  -3  638.34   23.30
   5  -5   3  622.44   19.80
   5   5  -3  613.74   18.00
  -5  -5  -3  593.84   23.20
   5  -5   3  661.43   30.90
  -5  -5  -3  665.63   22.60
   5  -5   3  626.74   23.50
   5  -5  -3  625.44   18.10
   5   5   3  652.53   27.10
  -5  -5   3  662.33   18.90
  -5   5  -3  627.24   22.40
  -5   5  -3  651.93   24.00
   5   5   3  624.64   28.30
   5  -5  -3  686.93   22.60
   5   5   3  645.84   25.30
  -5  -5   3  627.34   23.80
   5  -5  -3  620.14   29.40
  -5   5  -3  606.34   19.30
   5   5   3  584.64   29.00
  -5   5  -3  670.23   31.60
  -5  -5   3  642.74   18.90
   5  -5  -3  621.84   18.40
  -5  -5   3  620.34   20.00
  -6  -5  -3  311.37   15.50
  -6   5   3  339.87   20.50
  -6   5   3  296.17   13.90
  -6   5   3  296.47   16.60
   6  -5   3  333.57   19.60
   6  -5   3  309.07   12.80
   6   5  -3  282.87   16.80
  -6  -5  -3  328.57   10.90
   6  -5   3  319.97   12.90
  -6  -5  -3  293.27   14.90
  -6   5   3  348.67   14.40
   6   5  -3  314.77   17.90
   6  -5   3  365.06   23.00
  -6  -5  -3  325.07   14.50
   6   5  -3  336.07   12.40
   6  -5   3  332.97   13.10
   6   5   3  371.36   19.80
   6   5   3  339.87   18.20
  -6  -5   3  311.87   12.90
  -6  -5   3  322.37   10.60
  -6   5  -3  336.47   16.00
  -6   5  -3  332.57   15.00
  -6   5  -3  320.27   22.60
   6   5   3  365.46   20.80
  -6   5  -3  331.37   16.40
  -6   5  -3  315.07   12.20
   6  -5  -3  322.47   18.90
  -6  -5   3  338.47   11.90
   6   5   3  349.07   20.20
   6  -5  -3  344.37   14.70
   6  -5  -3  335.77   12.30
  -6  -5   3  315.37   15.90
  -7   5   3   79.99    7.60
  -7  -5  -3  102.69    9.30
  -7   5   3  117.39   15.20
   7   5  -3  115.19   11.50
   7  -5   3  105.49   14.30
   7  -5   3  110.99    7.60
  -7  -5  -3   94.49    5.60
   7   5  -3  109.09   11.50
  -7  -5  -3  116.99    8.60
  -7   5   3  109.69   10.50
   7  -5   3  102.79   16.40
  -7   5   3  130.09   13.10
  -7   5   3  108.49    8.40
  -7  -5   3  102.79    7.80
   7   5   3  102.79   13.10
  -7   5  -3   93.79    9.50
  -7   5  -3  116.99   10.20
   7  -5  -3  116.19    7.30
   7   5   3  133.49   11.90
   7   5   3  105.69   11.60
   7   5   3  118.99   13.10
  -7   5  -3   90.99    8.50
  -7   5  -3  105.49   17.10
   7  -5  -3  117.29   12.40
  -7   5  -3  106.59    6.90
   7  -5  -3  117.39   15.50
  -7  -5   3  101.39    6.20
  -8  -5  -3    5.40    4.00
   8   5  -3    4.20    6.10
  -8   5   3   12.60    4.60
  -8   5   3    4.40    7.90
  -8   5   3   -4.00    8.90
  -8   5   3    5.70    4.70
   8  -5   3    5.40    4.00
  -8  -5  -3    1.10    2.50
   8   5  -3    7.60    7.00
   8  -5   3    8.30    8.00
  -8  -5  -3    3.30    6.60
  -8  -5  -3    5.10    3.90
   8  -5   3    7.60    9.60
   8  -5  -3  -11.10    8.30
  -8   5  -3    3.10    5.70
  -8  -5   3    2.40    3.90
   8   5   3   16.70    8.90
  -8   5  -3    6.90   11.60
  -8   5  -3    5.00    5.20
   8  -5  -3   15.40    8.20
  -8   5  -3    0.40    4.80
  -8   5  -3    0.40    4.50
   8   5   3    9.60    7.00
  -8  -5   3    9.90    3.10
  -8  -5   3    2.80    5.50
   8   5   3    2.60    6.80
   9  -5   3    7.20    5.00
  -9   5   3    1.80    5.40
   9   5  -3   -3.60    7.00
   9  -5   3   -8.40    8.20
  -9   5   3    0.20   11.30
  -9   5   3    0.00    5.40
  -9  -5  -3   -1.00    3.20
   9   5  -3   -7.40    6.90
   9  -5   3    1.20   12.80
  -9  -5  -3    4.50    4.00
  -9  -5  -3   -5.10    4.20
   9   5   3  -12.50    6.30
  -9  -5   3    4.70    5.20
  -9   5  -3    1.10    5.30
  -9   5  -3   -7.70    4.90
   9   5   3    0.90    6.70
   9  -5  -3    1.50   11.00
  -9  -5   3    2.80    3.30
   9  -5  -3    6.70    8.80
   9   5   3    5.20    7.00
  -9   5  -3    2.60   16.00
   0  -6  -3  329.87   13.50
   0  -6   3  327.37   12.50
   0   6  -3  343.27   11.60
   0  -6   3  329.47   12.70
   0  -6   3  320.37   11.90
   0   6  -3  345.77   12.20
   0   6   3  333.47   12.10
   0   6   3  326.17   13.90
   0   6  -3  325.17   12.60
   0  -6  -3  318.47   18.80
   0   6  -3  368.46   20.50
   0  -6  -3  342.07   14.20
   0  -6   3  345.47   12.00
   0   6   3  326.07   13.40
   0  -6   3  333.87   12.20
   0   6  -3  333.27   11.10
   0  -6  -3  352.26   13.30
   0   6   3  299.27   17.90
   0  -6   3  347.67   18.60
   1  -6   3   42.80    4.10
   1  -6   3   44.50    4.60
   1   6  -3   47.40    7.50
   1  -6   3   43.20    4.10
   1   6  -3   45.60    4.00
  -1  -6  -3   42.10    5.50
   1  -6   3   36.70    3.30
  -1   6   3   45.40    4.50
   1  -6   3   40.00    3.40
  -1   6   3   41.50    4.40
   1  -6   3   43.50    7.70
   1   6  -3   47.40    4.40
   1   6  -3   38.50    2.60
  -1   6   3   45.60    4.30
  -1  -6  -3   42.50    7.80
   1  -6   3   50.79    4.60
  -1  -6  -3   42.80    4.60
  -1   6   3   43.50    5.30
  -1  -6  -3   32.30    4.40
  -1   6   3   33.30    7.20
  -1  -6  -3   46.50    3.90
  -1  -6   3   37.00    3.90
   1   6   3   49.90    4.50
  -1  -6   3   34.70    6.70
  -1  -6   3   40.10    3.60
  -1   6  -3   41.00    3.30
   1   6   3   34.10    4.60
   1   6   3   38.80    5.30
  -1  -6   3   44.50    5.40
  -1   6  -3   41.90    4.00
  -1   6  -3   41.10    3.60
  -1  -6   3   43.60    3.00
   1  -6  -3   42.90    8.30
   1  -6  -3   41.30    4.10
   1   6   3   37.30    7.90
   1  -6  -3   45.00    4.40
   1  -6  -3   43.30    4.60
  -1  -6   3   46.10    4.10
   1  -6  -3   47.30    4.60
  -1   6  -3   43.60    7.30
  -1   6  -3   36.00    3.90
   1   6   3   40.40    2.90
  -2   6   3  301.17   17.40
   2  -6   3  298.97   12.70
  -2  -6  -3  278.47   13.30
  -2   6   3  280.87   12.30
   2  -6   3  298.37   10.80
  -2   6   3  316.37   12.80
   2  -6   3  289.47   17.60
   2  -6   3  286.07   12.40
  -2  -6  -3  284.97   12.30
  -2  -6  -3  268.37   17.30
   2   6  -3  291.27   15.30
   2   6  -3  326.57   13.60
  -2   6   3  298.57   13.10
  -2   6   3  279.87   12.10
   2   6  -3  284.57   11.50
  -2  -6  -3  278.37   12.40
   2  -6   3  285.37   11.70
  -2  -6  -3  301.07   12.70
   2  -6   3  287.67   12.90
  -2   6  -3  303.27   12.30
   2   6   3  298.37    8.20
  -2   6  -3  301.87   10.40
   2  -6  -3  289.47   13.20
   2  -6  -3  277.17   17.90
   2  -6  -3  297.57   12.50
  -2  -6   3  296.87   12.80
  -2   6  -3  306.87   17.10
   2   6   3  298.27   12.80
  -2  -6   3  259.37   13.10
   2   6   3  260.97   16.80
   2   6   3  276.07   13.40
   2  -6  -3  272.97   11.70
  -2  -6   3  305.37    8.70
   2  -6  -3  304.57   12.40
  -2   6  -3  297.77   12.00
   2   6   3  276.07   13.20
   2   6   3  295.67   11.60
  -2  -6   3  311.77   11.20
   2  -6  -3  288.17    9.10
  -2   6  -3  292.47   12.10
   2   6   3  293.67    8.10
  -2  -6   3  297.97   16.50
  -2  -6   3  299.47   11.40
  -3   6   3 1817.62   51.39
  -3   6   3 1819.92   58.99
  -3   6   3 1860.21   50.39
   3  -6   3 1847.32   51.59
   3  -6   3 1879.71   49.50
   3  -6   3 1716.43   51.89
   3   6  -3 1833.32   53.79
  -3  -6  -3 1762.32   53.09
   3  -6   3 1864.11   61.39
   3   6  -3 1842.82   55.19
  -3   6   3 1891.21   51.69
  -3  -6  -3 1726.83   51.39
  -3   6   3 1781.32   53.29
  -3  -6  -3 1829.02   51.59
  -3  -6  -3 1828.92   56.29
   3   6  -3 1746.63   49.70
  -3   6   3 1803.52   45.80
   3  -6   3 1832.52   49.00
   3  -6   3 1830.02   53.39
  -3   6  -3 1821.42   51.99
   3  -6  -3 1855.21   51.19
   3   6   3 1873.61   51.79
   3  -6  -3 1754.92   50.69
  -3   6  -3 1845.72   51.39
   3  -6  -3 1777.52   53.69
  -3  -6   3 1859.51   49.00
  -3  -6   3 1823.32   56.59
   3   6   3 1840.32   54.89
  -3   6  -3 1775.62   59.39
  -3  -6   3 1812.32   49.40
   3  -6  -3 1803.52   45.60
  -3  -6   3 1864.61   54.89
  -3  -6   3 1819.92   53.39
  -3   6  -3 1786.62   50.79
  -3   6  -3 1860.01   48.10
   3  -6  -3 1895.01   50.29
   3   6   3 1819.22   52.09
   3   6   3 1865.01   49.20
   3   6   3 1681.43   58.69
  -3  -6   3 1871.01   53.89
  -4   6   3  104.29    6.10
   4  -6   3  108.49   14.30
   4  -6   3   97.59    6.10
   4   6  -3  100.09    6.60
  -4  -6  -3   88.69    6.80
   4  -6   3  110.39    8.00
  -4   6   3   97.49    7.10
  -4   6   3  103.29   14.60
   4  -6   3   99.49    3.60
   4  -6   3   94.69    7.30
  -4   6   3  117.59   11.10
  -4  -6  -3  113.29    8.90
   4   6  -3   91.49    8.30
  -4   6   3  100.59    7.30
   4   6  -3   85.59    8.80
   4  -6  -3   95.59    5.80
  -4   6  -3   88.39    6.80
   4  -6  -3  100.99    6.70
   4   6   3  110.99    7.80
   4   6   3  112.49    8.10
  -4   6  -3   94.59    8.80
   4  -6  -3  106.89   11.90
   4   6   3   98.49   11.60
  -4  -6   3   97.19    3.40
  -4   6  -3   91.49    5.10
   4  -6  -3   84.79    6.70
  -4  -6   3   95.59    7.80
  -4  -6   3  101.39    5.60
  -4  -6   3   97.29    6.10
   4   6   3  123.29   17.60
  -4   6  -3  106.49   11.80
  -4  -6   3  100.29    3.30
   4   6   3  101.99    4.70
   4   6   3   93.79   10.90
   5  -6   3  263.17   14.00
   5   6  -3  278.17   14.80
  -5  -6  -3  262.07   14.20
   5   6  -3  257.47   10.00
   5   6  -3  310.47   14.30
  -5  -6  -3  249.18   12.90
   5   6  -3  290.07   15.60
   5  -6   3  259.67   12.60
  -5   6   3  294.27   13.10
   5  -6   3  256.97    9.00
  -5   6   3  265.37   15.10
  -5   6   3  271.57   17.80
  -5  -6  -3  271.47   12.80
   5  -6   3  270.67   11.60
   5   6  -3  293.57   16.20
  -5   6   3  239.48   12.40
  -5   6  -3  274.47   19.90
  -5   6  -3  284.97   13.20
  -5  -6   3  236.48    8.40
   5  -6  -3  265.87   15.70
  -5   6  -3  247.28   13.60
   5  -6  -3  264.57   19.10
  -5   6  -3  256.97    9.90
   5  -6  -3  263.27    9.60
   5  -6  -3  266.17   12.80
   5  -6  -3  245.28   10.60
   5   6   3  259.67   14.40
  -5  -6   3  244.08   11.10
   5   6   3  301.87   20.00
  -5  -6   3  268.77   10.10
  -5  -6   3  262.67    8.30
   5   6   3  243.48   17.50
   5   6   3  254.67   16.00
   6   6  -3   33.50    7.50
  -6  -6  -3   31.40    5.40
   6   6  -3   29.90    4.80
   6  -6   3   26.50    4.80
   6   6  -3   28.80    7.10
  -6   6   3   26.20    5.30
   6  -6   3   25.70    6.60
   6  -6   3   19.10    4.60
   6   6  -3   29.10    5.50
  -6  -6  -3   26.80    2.60
   6  -6   3   10.40    8.80
  -6   6   3   38.50    6.50
  -6   6   3   16.80    7.90
   6  -6   3   26.50    3.50
  -6   6   3   26.30    6.20
   6   6   3   31.00    7.70
  -6  -6   3   29.40    3.30
  -6   6  -3   26.90    3.60
   6   6   3   39.30    8.10
  -6   6  -3   21.10    8.90
   6   6   3   34.70    7.60
   6  -6  -3   26.30    6.70
   6  -6  -3   31.70    7.80
  -6   6  -3   23.30    5.40
   6  -6  -3   47.10   11.20
  -6  -6   3   26.80    4.70
  -6   6  -3   22.70    4.90
  -6  -6   3   27.40    2.80
   6   6   3   25.90    8.80
  -7   6   3    6.40    7.90
   7   6  -3   25.70    7.40
  -7   6   3   17.60    4.90
   7  -6   3   11.80    7.70
   7   6  -3   16.00    5.50
   7  -6   3   20.20    3.60
  -7   6   3    9.90    4.60
   7  -6   3    6.40   10.30
  -7   6   3   15.50    5.70
  -7  -6  -3   14.90    4.40
  -7  -6  -3   10.80    2.20
   7  -6   3   17.30    3.30
   7   6   3   14.10    7.80
  -7   6  -3   10.60    4.90
   7  -6  -3   19.40    9.40
  -7  -6   3   17.40    5.30
   7   6   3   21.90    8.10
  -7   6  -3   10.70    5.10
  -7  -6   3   11.10    2.30
   7   6   3   21.10    6.70
  -7  -6   3   18.20    2.40
   7   6   3   15.70    6.70
  -7  -6   3   18.90    2.40
   7  -6  -3   11.60    7.10
  -7   6  -3   13.40    3.30
  -7   6  -3   33.40   11.00
  -7   6  -3   23.20    6.00
  -8  -6  -3   11.00    2.70
   8   6  -3   13.10    6.00
   8   6  -3   11.70    7.00
  -8   6   3    8.80    6.00
  -8   6   3   11.00    4.90
   8  -6   3    4.80   11.60
  -8  -6  -3   12.30    4.80
  -8   6   3   16.80   11.30
   8  -6   3   12.40    3.90
  -8   6   3   10.80    5.50
  -8  -6  -3    9.40    4.20
   8  -6   3   23.90    9.60
   8  -6  -3   29.90   11.50
  -8  -6   3   11.90    2.70
   8  -6  -3    9.80    7.70
   8   6   3   22.60    7.90
  -8   6  -3   10.90   11.90
   8   6   3   14.00    7.40
  -8   6  -3    9.80    5.30
   8   6   3   17.70    8.50
  -8   6  -3    1.90    4.80
   9   6  -3    5.30    5.90
   9  -6   3    4.50    4.30
   9   6  -3   -4.20    6.20
   9  -6   3   17.00   15.80
  -9   6   3   46.70   16.20
   9  -6   3    5.40    8.00
  -9   6   3   15.90    6.60
  -9   6   3    3.30    5.20
  -9  -6  -3    7.60    4.20
  -9   6  -3    3.90    6.00
   9   6   3    3.20    7.30
  -9  -6   3    2.60    5.10
   9   6   3   17.40    7.80
   9  -6  -3   25.50   14.20
   9   6   3    6.60    7.90
  -9   6  -3    4.20    5.00
  -9  -6   3    9.40    6.10
  -9   6  -3  -15.70   15.30
   9  -6  -3   10.00    9.80
   0  -7   3   -0.90    1.20
   0   7  -3   -0.90    0.80
   0   7   3    3.60    2.10
   0  -7  -3   -1.50    1.50
   0   7   3    3.90    1.90
   0   7   3    1.70    1.70
   0  -7   3    0.40    1.50
   0   7   3    6.50    5.50
   0   7  -3    1.40    1.60
   0  -7   3    0.60    1.50
   0   7  -3   -1.80    1.10
   0  -7   3    2.90    3.90
   0   7  -3    3.30    1.50
   0   7   3   -3.00    1.40
   0  -7   3   -1.30    1.40
   0  -7   3    0.90    1.30
   0  -7  -3    0.40    3.10
   0   7   3    0.60    1.20
   0  -7   3    4.30    2.30
   0   7  -3   -3.00    2.70
   0  -7  -3   -2.50    1.90
   0  -7  -3    0.80    2.00
   1  -7   3  292.67   18.30
   1   7  -3  263.77   15.70
  -1  -7  -3  260.97   12.20
  -1  -7  -3  282.47   11.10
   1  -7   3  278.67   12.30
   1   7  -3  272.87    8.90
  -1  -7  -3  283.67   18.20
   1   7  -3  255.77   12.60
  -1   7   3  236.38   16.80
  -1   7   3  250.77   12.00
   1  -7   3  262.67    9.60
   1  -7   3  266.97   11.70
  -1   7   3  246.18   12.10
   1  -7   3  243.18   10.00
  -1  -7  -3  239.48   11.50
   1  -7   3  271.97   11.70
   1   7  -3  276.67   11.60
  -1   7   3  254.67   11.90
  -1   7   3  264.77   11.60
   1   7  -3  287.57   10.40
   1  -7  -3  239.78   11.20
   1   7   3  254.27   10.20
  -1   7  -3  280.67   10.90
   1   7   3  239.08   12.60
   1  -7  -3  250.07    9.60
   1   7   3  347.87   19.70
   1  -7  -3  229.28   17.40
  -1  -7   3  227.98   15.80
  -1   7  -3  251.17   11.40
  -1  -7   3  249.78   11.10
  -1  -7   3  274.87   12.20
   1   7   3  253.57   17.30
   1  -7  -3  253.17   11.60
   1  -7  -3  263.37   12.30
  -1  -7   3  257.37   11.30
  -1  -7   3  281.17    9.70
  -1   7  -3  260.07    8.70
   1  -7  -3  258.27   12.40
  -1   7  -3  252.17   15.90
  -1  -7   3  254.57   10.90
  -1   7  -3  255.47   11.10
   1   7   3  277.17   11.80
   1   7   3  284.97   12.50
  -2  -7  -3  331.87   15.60
   2  -7   3  345.57   21.40
  -2   7   3  356.36   14.50
   2  -7   3  326.47   14.50
  -2   7   3  342.67   14.40
   2   7  -3  311.87   17.50
   2  -7   3  321.37   13.70
  -2   7   3  344.57   14.60
  -2  -7  -3  353.86   21.00
  -2   7   3  309.37   14.40
   2   7  -3  330.37   10.30
   2  -7   3  319.77   14.20
   2   7  -3  360.36   15.20
  -2  -7  -3  355.26   14.50
   2   7  -3  322.07   13.40
  -2   7   3  366.06   20.90
   2  -7   3  317.17   14.20
  -2  -7  -3  346.77   14.40
   2  -7   3  340.77   12.30
   2   7   3  338.67   14.80
  -2   7  -3  383.06   14.30
   2  -7  -3  359.86   14.10
  -2  -7   3  351.86   10.30
  -2   7  -3  314.37   13.90
   2  -7  -3  338.47   14.60
  -2  -7   3  328.77   13.30
   2   7   3  338.47   15.60
   2  -7  -3  325.07   21.00
  -2   7  -3  327.37   13.60
  -2  -7   3  353.36   15.70
  -2  -7   3  343.17   14.60
   2   7   3  337.87    9.50
   2  -7  -3  335.47   14.10
  -2  -7   3  353.36   14.30
   2   7   3  345.07   20.30
  -2  -7   3  331.67   12.80
   2   7   3  326.47    9.60
   2   7   3  334.07   15.50
  -2  -7   3  332.77   19.70
   2   7   3  329.87   13.20
  -2   7  -3  356.66   20.00
   2  -7  -3  320.27   14.80
  -2   7  -3  333.47   12.00
   3   7  -3   16.50    5.20
   3  -7   3   21.20    3.50
  -3   7   3   41.10    5.80
   3  -7   3   16.70    4.20
   3  -7   3   20.20    4.00
   3  -7   3   28.20    8.60
   3   7  -3   22.90    4.00
  -3  -7  -3   20.30    4.80
  -3  -7  -3   17.40    3.90
  -3   7   3   18.60    6.30
  -3   7   3   21.40    4.00
  -3   7   3   23.10    4.60
  -3   7   3   15.70    4.20
  -3  -7  -3   23.30    7.10
   3   7  -3   29.30    5.60
   3  -7   3   25.40    3.50
  -3  -7  -3   27.30    4.50
  -3  -7  -3   25.00    5.50
  -3  -7   3   24.80    4.10
  -3  -7   3   25.20    3.50
   3   7   3   17.90    6.40
   3  -7  -3   13.50    3.70
   3  -7  -3    9.10    5.80
  -3   7  -3   17.70    2.80
   3   7   3   19.30    4.30
   3   7   3   35.20    6.30
  -3   7  -3   29.10    8.20
  -3  -7   3   16.50    6.10
  -3  -7   3   17.60    4.40
  -3   7  -3   21.00    3.70
  -3  -7   3   13.30    4.90
   3  -7  -3   18.20    4.10
   3  -7  -3   18.00    1.80
  -3   7  -3   16.30    3.70
  -3   7  -3   20.30    4.20
   3   7   3   21.90    3.40
   3  -7  -3   12.70    3.70
  -4   7   3  210.98   12.50
  -4   7   3  198.88   15.40
   4  -7   3  168.98   16.40
   4  -7   3  207.48    9.40
  -4   7   3  205.78    9.60
   4   7  -3  198.88    9.90
   4  -7   3  198.08   11.50
   4   7  -3  211.88   13.10
  -4   7   3  223.48   11.40
  -4  -7  -3  187.18   11.20
  -4   7   3  193.98   10.70
   4  -7   3  202.78   11.40
  -4  -7  -3  204.48   12.30
   4   7  -3  181.78   12.60
   4  -7   3  183.78    8.60
   4   7   3  202.98   16.20
  -4  -7   3  209.98   10.00
   4   7   3  186.58   16.40
  -4  -7   3  197.58    8.90
   4   7   3  221.68   13.30
   4  -7  -3  205.38   11.00
  -4   7  -3  216.58    8.40
  -4   7  -3  217.68   11.70
   4   7   3  199.98    7.80
   4  -7  -3  210.88    9.70
  -4   7  -3  211.48   10.70
   4  -7  -3  185.48   10.40
   4   7   3  182.08   13.00
  -4   7  -3  197.28   16.30
  -4   7  -3  184.78   10.60
   5  -7   3    4.40    1.40
  -5  -7  -3    6.50    3.20
   5  -7   3    6.60    3.80
   5   7  -3    0.10    2.80
  -5   7   3   17.90    4.90
   5   7  -3    6.20    4.00
   5  -7   3    7.20    3.80
  -5   7   3   13.30    6.60
   5  -7   3    3.70    2.70
  -5   7   3    6.80    3.90
   5   7  -3    4.00    4.30
  -5   7   3    1.30    3.30
   5   7  -3   14.40    5.10
   5   7  -3    1.20    3.10
   5  -7  -3    2.50    3.20
   5   7   3    9.10    5.30
   5   7   3    8.10    7.30
  -5   7  -3    3.50    2.10
  -5   7  -3    2.70    3.00
   5   7   3   17.90    5.00
   5  -7  -3   13.90    7.70
  -5   7  -3    4.80    3.50
  -5  -7   3    5.10    3.20
   5  -7  -3   13.50    4.90
  -5   7  -3   12.30    6.80
   5   7   3    2.20    4.80
   5  -7  -3    3.20    3.00
   5  -7  -3    6.70    2.50
  -5  -7   3    7.60    2.30
   6   7  -3    4.10    4.50
  -6  -7  -3    0.50    2.80
  -6   7   3    4.00    3.10
  -6   7   3    0.90    3.50
  -6   7   3    2.80    4.80
  -6   7   3    1.20    4.00
   6   7  -3    2.30    4.10
   6  -7   3   -3.50    7.10
   6   7  -3    1.40    4.80
   6  -7   3    2.90    4.70
   6  -7   3   -3.30    3.80
   6   7  -3   -2.20    3.60
   6  -7   3    0.30    1.20
  -6  -7   3    1.20    2.00
   6  -7  -3    9.90    6.90
  -6   7  -3   -6.40    3.70
   6  -7  -3   -0.80    4.20
  -6   7  -3    1.50    3.80
   6   7   3    6.40    7.10
  -6  -7   3    7.30    3.80
   6   7   3    0.80    5.40
   6   7   3   -1.70    3.60
  -6   7  -3    6.60    7.60
   6   7   3   -2.40    4.00
   6  -7  -3   -0.50    3.70
   7  -7   3    5.90    3.50
  -7   7   3   18.70    9.20
  -7   7   3    6.60    5.70
   7  -7   3    3.80    9.90
  -7   7   3   12.00    4.50
   7  -7   3    3.80    4.10
  -7   7   3    5.80    4.80
   7  -7   3    2.20    5.60
  -7  -7  -3   17.50    4.80
   7   7  -3    1.40    5.60
   7   7  -3    8.60    3.10
   7   7  -3    8.40    2.90
   7   7  -3    5.20    5.00
  -7   7  -3   17.50    5.30
   7  -7  -3    9.80    4.70
   7  -7  -3    9.30    9.00
  -7   7  -3    7.20    2.60
  -7  -7   3    8.60    2.20
  -7  -7   3    2.00    4.90
   7   7   3   -3.20    7.00
  -7   7  -3    3.80    3.90
   7   7   3    4.00    7.30
  -7   7  -3    9.40    9.90
   7   7   3    5.50    5.10
   7  -7  -3    2.10    6.60
   7   7   3    9.50    6.20
   8  -7   3    4.30   11.00
   8   7  -3   21.10    8.20
  -8  -7  -3   17.30    4.80
   8   7  -3   33.50    8.20
  -8   7   3   25.10    7.30
  -8   7   3   19.20   11.70
   8  -7   3   30.40    9.40
  -8   7   3   22.00    6.90
   8   7   3   37.70    8.50
  -8   7  -3   21.00    6.30
   8  -7  -3   20.90   13.00
   8   7   3   28.30    9.40
  -8   7  -3   33.00    7.70
  -8   7  -3   26.60   14.70
   8  -7  -3   26.20    9.40
   8   7   3   28.40    9.50
  -9   7   3    2.60   14.20
  -9  -7  -3    4.70    4.70
  -9   7   3   -0.40    5.40
  -9   7   3   13.60    6.60
   9  -7   3    5.40   18.40
   9   7  -3    8.80    8.10
   9   7  -3    2.30    6.40
   9  -7   3    9.20   10.50
   9   7   3   12.10    8.50
   9   7   3   -3.90    8.00
  -9  -7   3    6.90    6.40
   9   7   3    5.50    7.50
  -9   7  -3    2.10    5.90
  -9   7  -3    0.40    5.90
   9  -7  -3    0.80    8.80
  -9   7  -3    5.70   17.30
  -9  -7   3    2.00    5.90
   0   8   3 4440.86  113.49
   0  -8   3 4287.87  112.69
   0  -8   3 4375.26  113.09
   0  -8  -3 4327.57  127.69
   0   8  -3 4351.36  111.09
   0   8  -3 4402.26  113.09
   0   8  -3 4360.96  114.49
   0   8   3 4394.06  126.89
   0  -8   3 4347.56  113.89
   0  -8  -3 4417.56  116.79
   0   8   3 4258.37  115.59
   0   8   3 4250.67  112.39
   0  -8   3 4379.26  114.79
   0   8  -3 4353.06  111.89
   0  -8  -3 4402.46  115.89
   0  -8   3 4335.67  116.19
   0   8   3 4322.07  114.59
   0   8  -3 4453.45  123.89
   0  -8   3 4389.56  126.99
   0  -8   3 4496.05  112.89
   0  -8  -3 4361.56  114.59
   0   8   3 4403.86  116.69
   1  -8   3 1085.59   34.00
  -1  -8  -3 1018.80   43.20
  -1   8   3 1066.39   34.60
   1   8  -3 1082.99   33.40
   1  -8   3 1058.09   33.10
   1  -8   3 1058.69   33.40
  -1  -8  -3 1028.50   34.10
  -1  -8  -3 1057.79   35.60
  -1  -8  -3 1111.69   32.40
  -1   8   3 1099.59   30.60
   1   8  -3 1077.19   31.30
  -1   8   3 1056.39   42.80
  -1   8   3 1101.39   33.30
   1  -8   3 1159.08   34.90
   1   8  -3 1055.19   40.10
   1   8  -3 1050.09   29.10
  -1  -8  -3 1018.80   33.40
   1   8  -3 1110.59   33.10
   1  -8   3 1114.89   31.60
  -1   8   3 1083.99   34.00
   1  -8   3 1119.59   44.40
   1  -8  -3 1073.69   33.40
  -1  -8   3 1047.10   32.40
  -1  -8   3 1082.99   35.50
   1  -8  -3 1066.59   30.60
   1   8   3 1087.79   30.10
  -1  -8   3  999.00   33.40
   1   8   3 1052.49   35.30
   1  -8  -3 1056.79   34.40
   1  -8  -3 1128.79   45.00
  -1  -8   3 1063.29   42.40
  -1   8  -3 1123.99   41.80
  -1   8  -3 1035.20   32.50
  -1  -8   3 1067.69   33.20
  -1   8  -3 1088.19   32.50
   1   8   3 1109.49   34.30
  -1  -8   3 1069.39   30.50
  -1  -8   3 1069.09   32.60
  -1   8  -3 1098.09   33.70
   1  -8  -3 1065.59   33.50
   1   8   3 1074.59   33.20
   1   8   3 1032.30   34.30
   1   8   3 1073.79   43.00
  -1   8  -3 1070.19   31.80
  -2  -8  -3  449.86   17.50
  -2  -8  -3  428.16   25.00
  -2  -8  -3  464.05   17.80
  -2   8   3  452.95   17.80
   2  -8   3  449.66   17.50
   2   8  -3  432.86   22.10
  -2   8   3  430.46   12.50
   2   8  -3  428.16   16.90
  -2   8   3  437.46   18.00
   2  -8   3  398.26   24.40
  -2  -8  -3  450.95   19.40
  -2   8   3  432.86   17.60
  -2   8   3  427.66   17.70
   2  -8   3  431.16   17.60
   2  -8   3  434.96   15.20
   2   8  -3  429.16   12.90
   2  -8   3  433.36   17.80
  -2  -8  -3  422.96   17.70
  -2   8   3  462.95   25.10
   2   8  -3  427.56   17.80
  -2  -8   3  401.16   16.50
  -2  -8   3  438.96   17.20
   2  -8  -3  398.86   17.70
  -2  -8   3  407.76   18.70
  -2   8  -3  419.86   23.20
  -2   8  -3  455.95   17.10
   2   8   3  441.76   16.40
   2   8   3  406.46   17.90
   2   8   3  462.55   19.00
   2   8   3  453.55   12.20
   2  -8  -3  438.56   18.00
   2   8   3  431.86   24.50
   2  -8  -3  460.45   17.40
  -2  -8   3  431.56   17.50
  -2  -8   3  413.96   13.00
  -2  -8   3  427.36   18.50
  -2  -8   3  425.16   23.60
  -2  -8   3  471.65   16.40
   2  -8  -3  438.76   17.70
  -2   8  -3  431.56   17.20
  -2   8  -3  412.36   15.00
  -2   8  -3  434.06   16.60
   2  -8  -3  376.56   28.00
   2  -8  -3  440.86   13.80
  -3   8   3   20.90    7.30
   3  -8   3   33.90    5.60
  -3  -8  -3   29.50    6.30
   3  -8   3   19.00    4.70
   3   8  -3   31.90    7.30
  -3   8   3   28.60    4.80
  -3  -8  -3   27.50    5.00
  -3   8   3   30.90    5.50
  -3   8   3   44.30    6.40
   3   8  -3   23.80    5.10
  -3  -8  -3   27.30    4.90
   3  -8   3   25.80    3.70
   3  -8   3   28.90    8.50
  -3  -8  -3   27.20    8.10
   3  -8   3   24.00    4.10
  -3   8   3   31.90    5.40
   3   8   3   31.40    4.30
  -3   8  -3   33.20    5.70
   3  -8  -3   29.70    4.80
  -3   8  -3   27.70    5.00
   3  -8  -3   20.90    4.50
   3   8   3   22.20    5.20
  -3  -8   3   28.80    4.90
  -3   8  -3   24.80    3.30
   3   8   3   22.80    7.50
   3  -8  -3   22.80    4.30
  -3   8  -3   28.50    5.10
  -3  -8   3   27.60    7.40
   3  -8  -3   25.40    2.30
  -3  -8   3   30.50    4.10
  -3   8  -3   33.90    8.40
   3  -8  -3   31.50    9.60
   4   8  -3   75.49    8.10
   4  -8   3   82.89    8.00
  -4  -8  -3   96.09    7.50
   4  -8   3   78.09    5.80
   4  -8   3   91.79   15.10
   4   8  -3   81.19   10.90
  -4   8   3   85.19    6.50
  -4   8   3   89.29    8.40
   4  -8   3   90.89    6.50
  -4   8   3   76.99   12.00
  -4   8   3   94.09    7.90
   4  -8  -3   87.39    6.80
   4   8   3  101.69   14.30
  -4   8  -3   80.39   13.10
  -4  -8   3   91.39    7.00
   4   8   3   81.39    9.00
  -4  -8   3   90.49   12.30
   4   8   3   89.29   14.10
  -4   8  -3   89.39    8.00
  -4   8  -3   83.49    7.00
  -4   8  -3   69.39    7.50
  -4  -8   3   88.29    7.30
   4  -8  -3   83.89    7.20
   4  -8  -3   85.59   14.40
   4  -8  -3   86.49    7.70
   4   8   3   81.19    5.10
  -4   8  -3   87.49    5.20
  -5   8   3  209.58   13.80
   5   8  -3  212.98   14.40
   5   8  -3  209.28   14.10
   5  -8   3  215.78   10.10
  -5   8   3  211.18   17.50
   5   8  -3  178.88   15.30
   5  -8   3  200.98   13.20
  -5   8   3  210.88   11.90
   5  -8   3  226.08   20.20
  -5  -8  -3  192.08   11.20
   5  -8   3  186.48    8.10
  -5   8   3  192.78   12.00
   5   8   3  200.18   12.50
  -5  -8   3  197.48   11.10
   5  -8  -3  197.78    9.50
  -5  -8   3  197.48    9.30
   5   8   3  236.58   20.40
   5  -8  -3  206.58   18.90
  -5   8  -3  211.08   12.40
   5  -8  -3  222.28   12.70
   5   8   3  209.58   14.90
   5  -8  -3  196.08   11.20
  -5   8  -3  218.28   19.10
   5   8   3  185.88   16.80
  -5   8  -3  183.98    8.20
  -5   8  -3  191.18   12.40
   6   8  -3   14.20    6.40
   6  -8   3    5.00    7.40
   6  -8   3   22.60    4.40
  -6  -8  -3   24.70    5.00
   6  -8   3   23.80    6.50
   6   8  -3   34.60    6.80
   6  -8   3   23.90    6.10
  -6   8   3   34.10    9.70
  -6   8   3   18.80    5.40
  -6   8   3   16.30    6.00
   6   8  -3   11.10    7.00
  -6   8   3   29.50    5.40
  -6  -8   3   29.00    4.00
   6  -8  -3   25.10    7.30
  -6   8  -3   24.70    6.00
  -6   8  -3   24.30    3.40
   6   8   3   15.10    6.60
   6   8   3   23.50    6.40
   6  -8  -3   17.30    2.90
  -6  -8   3   23.40    6.10
   6  -8  -3   28.80   11.10
   6   8   3   23.80    9.70
   6  -8  -3   23.00    4.70
  -6   8  -3   20.60    9.90
   6  -8  -3   14.20    5.10
  -6   8  -3   32.30    6.30
[truncated: 2,440,239 more chars]
