# Supplementary material for: 3-(4-Chloro­phen­yl)-3-hy­droxy-1-phenyl­prop-2-ene-1-thione
Source: IUCrdata. 2026 Jun 2;11(Pt 6):x260563. doi: 10.1107/S2414314626005638 (PMC13330909; doi:10.1107/S2414314626005638)
Supplement: Supplementary file 2 [file x-11-x260563-Isup3.hkl]

data_I                                                                          
_shelx_title ' Orthorhombic_Pbca_61_a.res in Pbca'                              
_shelx_refln_list_code          4                                               
_shelx_F_calc_maximum      137.74                                               
_exptl_crystal_F_000      1392.00                                               
_reflns_d_resolution_high  0.6995                                               
                                                                                
loop_                                                                           
 _space_group_symop_operation_xyz                                               
 'x, y, z'                                                                      
 '-x+1/2, -y, z+1/2'                                                            
 '-x, y+1/2, -z+1/2'                                                            
 'x+1/2, -y+1/2, -z'                                                            
 '-x, -y, -z'                                                                   
 'x-1/2, y, -z-1/2'                                                             
 'x, -y-1/2, z-1/2'                                                             
 '-x-1/2, y-1/2, z'                                                             
                                                                                
_cell_length_a     7.2296                                                       
_cell_length_b    13.8519                                                       
_cell_length_c    26.0849                                                       
_cell_angle_alpha  90.000                                                       
_cell_angle_beta   90.000                                                       
_cell_angle_gamma  90.000                                                       
                                                                                
_shelx_F_squared_multiplier     1.000                                           
                                                                                
loop_                                                                           
 _refln_index_h                                                                 
 _refln_index_k                                                                 
 _refln_index_l                                                                 
 _refln_F_squared_calc                                                          
 _refln_F_squared_meas                                                          
 _refln_F_squared_sigma                                                         
 _refln_observed_status                                                         
   4   0   0          7.35          4.80         0.93 o                         
   6   0   0         68.21        113.06         2.91 o                         
   8   0   0          8.82         12.70         2.96 o                         
  10   0   0          0.18         -1.71         4.16 o                         
   2   1   0         61.87         41.10         1.20 o                         
   4   1   0       1030.33       1103.08         7.53 o                         
   6   1   0         12.95         11.61         1.30 o                         
   8   1   0         25.73         37.53         2.68 o                         
  10   1   0         32.81         26.64         4.51 o                         
   2   2   0       2690.18       3019.51        16.58 o                         
   4   2   0       4476.10       4524.96        26.56 o                         
   6   2   0       2878.23       2808.28        20.98 o                         
   8   2   0         73.26         54.63         2.78 o                         
  10   2   0          0.78          2.10         4.58 o                         
   2   3   0         80.17         86.00         1.23 o                         
   4   3   0       5560.17       5736.58        34.12 o                         
   6   3   0       2217.06       2189.33        17.24 o                         
   8   3   0        133.62         95.92         3.67 o                         
  10   3   0          6.26          0.51         4.46 o                         
   0   4   0       3375.02       3315.55        28.09 o                         
   2   4   0       7056.03       7200.79        41.49 o                         
   4   4   0       2685.25       2884.73        19.05 o                         
   6   4   0         82.39         94.68         2.79 o                         
   8   4   0        229.70        214.63         4.76 o                         
  10   4   0          6.34          2.06         5.29 o                         
   2   5   0       2359.34       2320.55        15.51 o                         
   4   5   0         17.45         19.80         1.20 o                         
   6   5   0        148.67        146.29         3.66 o                         
   8   5   0         10.40          8.11         1.78 o                         
   0   6   0        854.49       1082.33        10.91 o                         
   2   6   0        989.65       1259.27         9.75 o                         
   4   6   0        381.70        441.18         5.09 o                         
   6   6   0         21.05         26.40         1.51 o                         
   8   6   0         11.16          5.65         2.07 o                         
   2   7   0       2584.68       2375.41        17.57 o                         
   4   7   0        331.47        320.80         4.66 o                         
   6   7   0        214.31        216.78         4.20 o                         
   8   7   0         36.50         26.97         3.88 o                         
   0   8   0       7291.55       7088.98        56.93 o                         
   2   8   0        534.30        568.54         5.64 o                         
   4   8   0        313.62        259.08         4.83 o                         
   6   8   0        111.42        107.44         4.38 o                         
   8   8   0         69.17         70.65         6.79 o                         
   2   9   0        368.41        380.49         5.04 o                         
   4   9   0          6.11          4.86         2.40 o                         
   6   9   0         39.30         38.87         3.47 o                         
   8   9   0         19.23         19.16         3.81 o                         
   0  10   0       2947.65       2631.05        45.75 o                         
   2  10   0        544.89        478.31         6.77 o                         
   4  10   0        788.10        837.02        12.81 o                         
   6  10   0        317.72        312.01         8.75 o                         
   8  10   0         50.05         54.85         7.93 o                         
   2  11   0         13.10         13.26         1.89 o                         
   4  11   0        181.70        179.72         5.46 o                         
   6  11   0         36.83         35.48         3.88 o                         
   8  11   0        104.62         94.39         7.18 o                         
   0  12   0       1922.17       1800.42        22.06 o                         
   2  12   0        328.00        303.90         5.90 o                         
   4  12   0          1.13         -1.70         2.31 o                         
   6  12   0          9.95          8.83         6.20 o                         
   8  12   0         34.39         33.89         6.63 o                         
   2  13   0        137.37        142.70         4.07 o                         
   4  13   0          6.81          9.35         2.62 o                         
   6  13   0        157.89        177.43        10.19 o                         
   0  14   0        603.79        526.50        16.90 o                         
   2  14   0          4.59          2.12         1.96 o                         
   4  14   0        174.61        180.18         6.49 o                         
   6  14   0          0.64         -3.04         5.89 o                         
   2  15   0        124.84        135.01         4.94 o                         
   4  15   0          2.06          2.22         2.99 o                         
   6  15   0          3.59          0.66         5.28 o                         
   0  16   0        244.51        242.19         9.15 o                         
   2  16   0         29.42         27.27         3.11 o                         
   4  16   0         25.83         33.84         5.12 o                         
   6  16   0          0.07          9.05         7.85 o                         
   2  17   0        369.67        389.24        15.42 o                         
   4  17   0         17.80         22.48         4.99 o                         
   0  18   0         85.73         54.53         6.35 o                         
   2  18   0         16.65         18.88         4.29 o                         
   4  18   0         88.35         96.73        11.64 o                         
   2  19   0         12.68          7.99         5.28 o                         
   1   1   1         85.33         80.06         0.65 o                         
   3   1   1       1227.02       1184.07         5.51 o                         
   4   1   1       3130.95       3025.86        13.44 o                         
   5   1   1        890.91        905.36         5.19 o                         
   6   1   1          1.87          6.13         0.87 o                         
   7   1   1          0.03          1.19         0.90 o                         
   8   1   1          0.26          0.72         1.24 o                         
   9   1   1         15.95         19.71         1.69 o                         
  10   1   1          0.26          1.84         2.75 o                         
   0   2   1        979.78        885.80         5.49 o                         
   1   2   1       3467.48       3567.29        15.09 o                         
   2   2   1      13589.26      13237.73       124.82 o                         
   3   2   1          7.30         18.42         0.57 o                         
   4   2   1       9197.60       8894.94        36.64 o                         
   5   2   1        222.82        213.17         2.20 o                         
   6   2   1        199.69        164.81         2.66 o                         
   7   2   1         21.17         25.87         1.29 o                         
   8   2   1         17.32         25.45         1.42 o                         
   9   2   1         17.50         14.66         2.42 o                         
  10   2   1          0.02         -2.97         2.97 o                         
   1   3   1       7206.26       7053.21        30.88 o                         
   2   3   1        304.99        322.06         1.87 o                         
   3   3   1       6107.48       6171.47        24.73 o                         
   4   3   1        822.69        812.04         4.55 o                         
   5   3   1        596.10        602.15         4.27 o                         
   6   3   1        241.81        257.82         3.37 o                         
   7   3   1        114.39        104.36         2.13 o                         
   8   3   1          4.97          7.71         1.31 o                         
   9   3   1          1.26          0.97         2.00 o                         
  10   3   1          0.97         -3.09         3.09 o                         
   0   4   1        611.81        554.15         4.95 o                         
   1   4   1         54.69         57.80         0.83 o                         
   2   4   1         97.82        126.66         1.29 o                         
   3   4   1        151.54        157.43         1.36 o                         
   4   4   1        503.32        532.25         3.42 o                         
   5   4   1          6.72         10.47         1.01 o                         
   6   4   1        143.73        142.01         2.35 o                         
   7   4   1         10.11          9.19         1.10 o                         
   8   4   1         49.64         49.84         1.87 o                         
   9   4   1         24.39         21.85         1.92 o                         
  10   4   1         10.08          9.69         3.89 o                         
   1   5   1       7869.30       7749.10        30.40 o                         
   2   5   1       1262.29       1359.44         6.86 o                         
   3   5   1       6218.19       6023.04        25.83 o                         
   4   5   1         20.98         38.93         1.07 o                         
   5   5   1         30.34         45.14         1.19 o                         
   6   5   1         33.56         35.79         1.32 o                         
   7   5   1        509.87        465.90         5.85 o                         
   8   5   1         14.99         17.72         1.38 o                         
   9   5   1         52.59         37.91         3.09 o                         
   0   6   1       7574.76       7783.07        43.15 o                         
   1   6   1       3645.27       3982.88        16.80 o                         
   2   6   1        852.88        988.53         5.54 o                         
   3   6   1        455.24        468.72         3.42 o                         
   4   6   1         70.10         65.34         1.39 o                         
   5   6   1         12.58          9.82         0.81 o                         
   6   6   1         14.67         16.81         1.00 o                         
   7   6   1          9.53         15.32         1.38 o                         
   8   6   1         26.46         23.81         1.56 o                         
   9   6   1          0.02          1.27         2.75 o                         
   1   7   1          3.76         16.47         0.70 o                         
   2   7   1        785.48        818.61         5.18 o                         
   3   7   1       1026.40        903.08         5.67 o                         
   4   7   1          5.39         11.53         0.90 o                         
   5   7   1        402.40        383.19         4.05 o                         
   6   7   1         31.20         30.19         1.71 o                         
   7   7   1         15.78         18.27         1.85 o                         
   8   7   1          0.69         -0.42         1.82 o                         
   9   7   1          9.00         13.41         3.18 o                         
   0   8   1         35.09         15.20         1.11 o                         
   1   8   1        731.67        864.12         5.21 o                         
   2   8   1         47.82         58.93         1.30 o                         
   3   8   1        354.51        329.52         3.78 o                         
   4   8   1        420.87        418.64         4.51 o                         
   5   8   1         14.74         20.20         1.40 o                         
   6   8   1        100.05         97.98         2.93 o                         
   7   8   1         62.38         75.41         3.20 o                         
   8   8   1          0.05          3.51         2.09 o                         
   9   8   1          1.71          1.96         3.94 o                         
   1   9   1          3.06          7.08         0.78 o                         
   2   9   1        687.38        584.82         4.70 o                         
   3   9   1         27.27         27.54         1.53 o                         
   4   9   1        177.16        160.63         3.33 o                         
   5   9   1          0.27          1.31         1.35 o                         
   6   9   1          5.38          9.49         1.98 o                         
   7   9   1          2.41          0.64         1.92 o                         
   8   9   1          2.82          3.24         2.53 o                         
   9   9   1         11.66          8.31         4.90 o                         
   0  10   1         15.87         12.69         1.70 o                         
   1  10   1         25.33         28.56         1.29 o                         
   2  10   1          2.72          2.39         0.71 o                         
   3  10   1        605.26        537.83         5.92 o                         
   4  10   1          9.36         10.08         1.52 o                         
   5  10   1         86.36         88.85         3.19 o                         
   6  10   1         14.01         22.02         2.47 o                         
   7  10   1          0.43          4.22         2.54 o                         
   8  10   1          0.17         -2.54         3.09 o                         
   1  11   1          0.30          1.75         1.03 o                         
   2  11   1        514.90        527.19         5.19 o                         
   3  11   1        142.54        130.45         3.33 o                         
   4  11   1         32.74         39.63         2.87 o                         
   5  11   1        362.72        340.22         6.63 o                         
   6  11   1         34.97         38.64         3.08 o                         
   7  11   1         64.64         60.21         4.60 o                         
   8  11   1          8.88         13.91         5.76 o                         
   0  12   1        212.10        215.08         4.18 o                         
   1  12   1       1012.33        924.64         7.22 o                         
   2  12   1          5.62          2.55         1.19 o                         
   3  12   1          0.06         -0.31         1.34 o                         
   4  12   1        114.87        107.05         3.56 o                         
   5  12   1         23.90         30.14         2.30 o                         
   6  12   1          0.63         -2.94         2.94 o                         
   7  12   1         10.38          8.26         3.20 o                         
   8  12   1          6.26         12.06         3.99 o                         
   1  13   1        101.79        106.57         2.51 o                         
   2  13   1          2.94          4.84         1.18 o                         
   3  13   1         84.44         89.10         3.39 o                         
   4  13   1         90.20         87.14         4.18 o                         
   5  13   1         11.69          8.19         2.43 o                         
   6  13   1         34.46         32.88         4.57 o                         
   7  13   1          9.37         10.74         3.61 o                         
   0  14   1         13.46          4.81         1.74 o                         
   1  14   1         23.89         34.28         2.52 o                         
   2  14   1         87.47         68.90         3.20 o                         
   3  14   1         11.32         15.81         1.98 o                         
   4  14   1        126.53        122.10         4.13 o                         
   5  14   1          4.18          7.35         2.60 o                         
   6  14   1         14.55         11.80         3.53 o                         
   7  14   1          5.91          8.60         5.50 o                         
   1  15   1        278.72        248.96         3.78 o                         
   2  15   1        474.16        462.68         7.47 o                         
   3  15   1        433.98        449.38         6.91 o                         
   4  15   1         17.23         21.70         2.49 o                         
   5  15   1          1.72          4.21         2.80 o                         
   6  15   1         31.22         36.44         4.41 o                         
   0  16   1         95.23        119.54         5.14 o                         
   1  16   1          1.09         -0.53         1.43 o                         
   2  16   1         32.30         21.31         2.58 o                         
   3  16   1         14.37         14.29         2.76 o                         
   4  16   1        146.27        141.81         5.50 o                         
   5  16   1          9.56         12.61         3.54 o                         
   6  16   1          2.55          4.85         6.50 o                         
   1  17   1          1.05         -0.45         1.74 o                         
   2  17   1          2.72          0.00         2.47 o                         
   3  17   1          0.03         -2.48         2.48 o                         
   4  17   1         19.68         17.03         3.78 o                         
   5  17   1          2.44          0.89         4.60 o                         
   0  18   1        158.75        167.82         5.61 o                         
   1  18   1          4.61          1.79         2.85 o                         
   2  18   1         28.73         25.54         3.57 o                         
   3  18   1          0.02          2.36         3.07 o                         
   4  18   1          5.24         -2.65         6.02 o                         
   1  19   1         24.87         27.46         3.30 o                         
   2  19   1        108.86        103.20         5.74 o                         
   1   0   2         78.24        118.08         1.03 o                         
   3   0   2       3978.15       3958.36        20.86 o                         
   4   0   2       2042.88       2255.90        13.64 o                         
   5   0   2         89.94         91.12         1.99 o                         
   6   0   2        216.82        218.68         3.91 o                         
   7   0   2        319.20        375.70         7.07 o                         
   8   0   2        109.60         96.90         3.74 o                         
   9   0   2         33.46         31.11         3.42 o                         
  10   0   2          3.61          3.35         4.13 o                         
   1   1   2        140.92        141.07         1.11 o                         
   3   1   2          0.54          2.79         0.51 o                         
   4   1   2        272.88        331.50         2.70 o                         
   5   1   2        235.18        232.48         2.16 o                         
   6   1   2         95.67        112.01         1.75 o                         
   7   1   2         61.37         58.70         1.64 o                         
   8   1   2        135.94        136.34         4.04 o                         
   9   1   2          1.89          0.95         1.86 o                         
  10   1   2          7.46          3.97         2.80 o                         
   0   2   2       5909.98       5484.60        57.23 o                         
   2   2   2      10686.88      10738.36        49.08 o                         
   3   2   2       1436.13       1559.71         6.77 o                         
   4   2   2        261.73        315.35         2.66 o                         
   5   2   2         86.24         78.39         1.25 o                         
   6   2   2        151.84        150.66         2.36 o                         
   7   2   2        121.98        126.21         2.43 o                         
   8   2   2          0.11          2.45         1.42 o                         
   9   2   2         13.43         10.84         2.01 o                         
  10   2   2          0.41          0.90         2.60 o                         
   1   3   2       8051.21       7914.31        42.06 o                         
   2   3   2        632.33        717.20         3.72 o                         
   3   3   2       5858.46       5905.26        23.45 o                         
   4   3   2        265.51        297.63         2.36 o                         
   5   3   2         20.38         18.18         0.89 o                         
   6   3   2        764.97        737.32         5.27 o                         
   7   3   2          0.05          1.39         0.92 o                         
   8   3   2        170.19        135.90         3.87 o                         
   9   3   2         16.13         21.66         2.10 o                         
  10   3   2          4.41          0.09         2.80 o                         
   0   4   2        984.97        974.21         7.03 o                         
   1   4   2      10296.70       9810.39        40.93 o                         
   2   4   2        868.84        941.45         4.70 o                         
   3   4   2       1700.21       1825.84         8.12 o                         
   4   4   2       1424.28       1448.43         6.90 o                         
   5   4   2       2318.43       2291.51        11.68 o                         
   6   4   2         46.41         49.75         1.41 o                         
   7   4   2         79.39         61.32         1.83 o                         
   8   4   2          0.01          0.60         1.31 o                         
   9   4   2          0.82          4.90         1.98 o                         
  10   4   2          1.62          3.59         3.52 o                         
   1   5   2         21.13         27.48         0.73 o                         
   2   5   2        318.91        335.73         2.44 o                         
   3   5   2        514.13        581.25         3.50 o                         
   4   5   2        291.80        303.64         2.51 o                         
   5   5   2        288.54        310.72         2.90 o                         
   6   5   2        264.70        271.68         2.80 o                         
   7   5   2          6.79          6.05         1.00 o                         
   8   5   2          1.57          0.11         1.53 o                         
   9   5   2          0.00          1.91         2.07 o                         
   0   6   2       3149.25       3335.04        19.36 o                         
   1   6   2      10634.75      10780.98        40.69 o                         
   2   6   2       2622.09       2763.15        12.53 o                         
   3   6   2          1.06          0.41         0.56 o                         
   4   6   2        214.97        226.02         2.45 o                         
   5   6   2        419.10        380.49         3.61 o                         
   6   6   2         52.52         54.98         1.71 o                         
   7   6   2          0.83          4.58         1.66 o                         
   8   6   2         14.00         13.58         1.73 o                         
   9   6   2         14.41         10.36         2.77 o                         
   1   7   2        808.29        798.62         4.44 o                         
   2   7   2         36.48         47.98         1.18 o                         
   3   7   2        227.58        221.14         2.43 o                         
   4   7   2        122.61        146.40         2.30 o                         
   5   7   2        423.42        449.02         4.58 o                         
   6   7   2         93.73        101.75         2.66 o                         
   7   7   2         92.11         92.89         2.71 o                         
   8   7   2          0.31         -0.50         2.91 o                         
   9   7   2          1.84          5.71         3.01 o                         
   0   8   2       1344.39       1465.77        10.48 o                         
   1   8   2       1135.23       1440.97         7.61 o                         
   2   8   2        132.05        136.34         1.78 o                         
   3   8   2        163.13        222.43         3.06 o                         
   4   8   2          9.52          6.51         0.95 o                         
   5   8   2        401.96        415.60         4.89 o                         
   6   8   2          6.17          5.02         1.68 o                         
   7   8   2        176.31        176.65         3.82 o                         
   8   8   2          3.87          3.13         2.01 o                         
   9   8   2          0.56          3.44         3.38 o                         
   1   9   2         23.91         34.47         1.22 o                         
   2   9   2        281.96        313.21         3.35 o                         
   3   9   2         94.57         97.24         2.45 o                         
   4   9   2          9.03          9.88         1.23 o                         
   5   9   2        124.45        122.66         3.78 o                         
   6   9   2        106.30        111.42         3.68 o                         
   7   9   2        111.63        112.68         4.49 o                         
   8   9   2         19.29         15.32         2.72 o                         
   9   9   2         31.75         29.51         4.58 o                         
   0  10   2        235.16        255.30         4.32 o                         
   1  10   2          0.34         -0.08         0.80 o                         
   2  10   2         94.22        117.06         2.48 o                         
   3  10   2       1072.05       1068.15         9.26 o                         
   4  10   2        343.88        320.73         6.01 o                         
   5  10   2        334.99        344.51         5.43 o                         
   6  10   2        406.14        400.16         6.45 o                         
   7  10   2         23.78         33.36         3.13 o                         
   8  10   2          2.08          7.39         3.05 o                         
   1  11   2        570.80        514.14         4.73 o                         
   2  11   2         15.43         10.84         1.16 o                         
   3  11   2        459.03        436.85         5.80 o                         
   4  11   2         80.13         84.52         2.82 o                         
   5  11   2          0.52          1.81         2.02 o                         
   6  11   2         36.14         37.56         2.93 o                         
   7  11   2          5.56          7.30         2.75 o                         
   8  11   2         23.10         22.72         4.37 o                         
   0  12   2          0.03         -1.39         1.39 o                         
   1  12   2        623.17        537.26         5.13 o                         
   2  12   2          2.56          4.09         1.05 o                         
   3  12   2         33.69         31.45         2.44 o                         
   4  12   2         18.95         18.80         2.29 o                         
   5  12   2          3.04         -0.98         2.04 o                         
   6  12   2          6.75          2.34         2.74 o                         
   7  12   2          9.81          6.23         3.15 o                         
   8  12   2          9.58          9.89         4.81 o                         
   1  13   2        297.93        301.36         4.94 o                         
   2  13   2        408.25        370.40         4.87 o                         
   3  13   2        365.46        376.93         5.78 o                         
   4  13   2          7.48          9.47         1.94 o                         
   5  13   2         20.02         20.69         2.86 o                         
   6  13   2          0.50          0.20         2.82 o                         
   7  13   2         56.95         58.09         6.51 o                         
   0  14   2        382.74        353.71         6.31 o                         
   1  14   2        174.03        177.43         4.09 o                         
   2  14   2        119.27        117.90         3.11 o                         
   3  14   2        408.94        397.47         6.09 o                         
   4  14   2          1.52          3.39         2.17 o                         
   5  14   2        313.55        320.71         6.88 o                         
   6  14   2          1.97          5.36         3.22 o                         
   7  14   2         18.12         14.65         5.76 o                         
   1  15   2          8.21          6.44         1.39 o                         
   2  15   2          7.52         14.04         1.92 o                         
   3  15   2         23.92         31.50         2.56 o                         
   4  15   2          0.94          2.02         2.30 o                         
   5  15   2        117.41        135.69         5.46 o                         
   6  15   2         11.95         16.80         3.72 o                         
   0  16   2        146.76        138.48         5.90 o                         
   1  16   2        194.89        206.60         4.00 o                         
   2  16   2         22.25         25.94         2.15 o                         
   3  16   2          2.98          7.02         2.50 o                         
   4  16   2          3.49          2.23         2.67 o                         
   5  16   2         10.14          5.62         3.41 o                         
   6  16   2          0.42         -4.55         4.55 o                         
   1  17   2         87.31         85.15         3.66 o                         
   2  17   2          4.23          1.14         2.10 o                         
   3  17   2         84.77         89.57         4.82 o                         
   4  17   2         37.47         41.64         4.36 o                         
   5  17   2          1.59         -4.57         4.57 o                         
   0  18   2          1.68          0.99         3.04 o                         
   1  18   2         25.82         19.01         3.25 o                         
   2  18   2         11.02         14.09         2.97 o                         
   3  18   2         14.31         17.95         3.24 o                         
   4  18   2          8.71          6.89         5.99 o                         
   1  19   2          3.41         -0.70         3.46 o                         
   2  19   2          0.00         -0.50         5.48 o                         
   1   1   3        111.51        119.96         0.85 o                         
   2   1   3       8025.81       8039.91        34.34 o                         
   3   1   3         43.12         45.46         0.75 o                         
   4   1   3       3531.35       3554.07        14.67 o                         
   5   1   3        344.51        351.88         2.73 o                         
   6   1   3        109.07        112.87         1.74 o                         
   7   1   3        121.00        114.69         2.05 o                         
   8   1   3          6.09          5.98         1.43 o                         
   9   1   3          2.09          2.90         1.78 o                         
  10   1   3          0.47         -2.36         2.91 o                         
   0   2   3       2137.39       2011.90        12.79 o                         
   2   2   3        496.25        536.79         2.99 o                         
   3   2   3         89.45         54.97         0.98 o                         
   4   2   3         24.01         31.84         0.99 o                         
   5   2   3         38.00         35.81         1.02 o                         
   6   2   3          0.27          1.61         0.86 o                         
   7   2   3         49.27         67.94         2.12 o                         
   8   2   3          9.51          8.43         1.41 o                         
   9   2   3          0.02          2.23         1.81 o                         
  10   2   3          1.77          1.82         3.25 o                         
   1   3   3        505.41        570.54         3.33 o                         
   2   3   3       9613.22       9442.55        39.80 o                         
   3   3   3       1539.42       1583.55         7.15 o                         
   4   3   3        648.80        604.02         3.64 o                         
   5   3   3        145.92        160.36         2.01 o                         
   6   3   3        215.98        229.20         2.98 o                         
   7   3   3          1.48          3.65         1.21 o                         
   8   3   3        155.97        142.14         3.62 o                         
   9   3   3         28.34         30.55         2.29 o                         
  10   3   3         18.84         18.88         3.27 o                         
   0   4   3        155.96        167.01         2.04 o                         
   1   4   3       1743.51       1726.11         8.08 o                         
   2   4   3         51.87         54.36         0.87 o                         
   3   4   3        272.80        301.02         2.21 o                         
   4   4   3          5.98          7.58         0.57 o                         
   5   4   3        851.27        870.77         5.19 o                         
   6   4   3         64.57         76.76         1.53 o                         
   7   4   3         36.79         32.33         1.64 o                         
   8   4   3          1.89          3.48         1.49 o                         
   9   4   3          3.31          6.77         1.97 o                         
  10   4   3          1.79          2.25         3.24 o                         
   1   5   3        230.05        204.72         1.76 o                         
   2   5   3         61.09         66.19         1.05 o                         
   3   5   3          3.98         18.31         0.70 o                         
   4   5   3        935.64        935.67         5.24 o                         
   5   5   3       1057.46       1120.96         6.89 o                         
   6   5   3        573.99        577.88         5.16 o                         
   7   5   3        223.08        189.01         3.20 o                         
   8   5   3         13.14          8.65         1.75 o                         
   9   5   3         10.44         -0.39         2.12 o                         
   0   6   3        401.54        591.76         5.41 o                         
   1   6   3         92.18         74.67         1.17 o                         
   2   6   3        423.35        518.93         3.29 o                         
   3   6   3       3070.57       3224.77        14.57 o                         
   4   6   3        177.51        175.53         2.09 o                         
   5   6   3        459.55        466.04         4.11 o                         
   6   6   3         50.46         49.26         1.65 o                         
   7   6   3         20.36         28.27         1.59 o                         
   8   6   3         21.18         21.31         2.01 o                         
   9   6   3         12.34         12.60         3.33 o                         
   1   7   3        439.95        465.35         4.17 o                         
   2   7   3        579.49        597.73         3.81 o                         
   3   7   3         28.56         37.50         1.38 o                         
   4   7   3        378.55        357.16         3.55 o                         
   5   7   3          7.13         10.93         1.28 o                         
   6   7   3          0.01          1.68         1.17 o                         
   7   7   3         12.56         13.02         1.52 o                         
   8   7   3         37.74         44.59         3.61 o                         
   9   7   3          4.10          7.60         3.07 o                         
   0   8   3       7458.88       7730.17        43.78 o                         
   1   8   3       1836.75       1900.80         9.13 o                         
   2   8   3        692.12        769.13         4.62 o                         
   3   8   3         33.77         49.17         1.52 o                         
   4   8   3        169.57        151.72         2.66 o                         
   5   8   3        375.57        355.73         4.25 o                         
   6   8   3         33.64         40.87         1.89 o                         
   7   8   3         18.79         14.31         1.86 o                         
   8   8   3         75.21         77.19         4.53 o                         
   9   8   3          0.34         -2.59         3.04 o                         
   1   9   3       2016.74       1961.66        10.48 o                         
   2   9   3       3727.88       3598.72        18.75 o                         
   3   9   3        988.82        992.84         7.67 o                         
   4   9   3        617.54        604.40         5.68 o                         
   5   9   3         44.83         49.45         2.24 o                         
   6   9   3          9.31         12.40         2.24 o                         
   7   9   3         15.90         18.45         2.18 o                         
   8   9   3          1.58          0.82         2.94 o                         
   9   9   3         15.16         20.84         5.86 o                         
   0  10   3         15.93         19.94         2.49 o                         
   1  10   3         33.99         33.54         1.32 o                         
   2  10   3         96.32         81.41         1.95 o                         
   3  10   3         53.09         44.73         2.30 o                         
   4  10   3         11.68         12.63         1.45 o                         
   5  10   3         79.46         75.45         3.06 o                         
   6  10   3         98.98        105.92         4.38 o                         
   7  10   3          9.90          8.82         2.49 o                         
   8  10   3         21.00         26.05         4.84 o                         
   1  11   3         49.09         59.45         1.94 o                         
   2  11   3        578.49        554.64         5.39 o                         
   3  11   3         66.44         92.70         3.01 o                         
   4  11   3        172.83        169.01         4.02 o                         
   5  11   3         32.14         40.66         2.71 o                         
   6  11   3         14.73         17.67         2.13 o                         
   7  11   3         87.41         93.16         4.42 o                         
   8  11   3         33.57         34.69         4.19 o                         
   0  12   3        614.22        508.52         8.73 o                         
   1  12   3        816.90        736.38         6.70 o                         
   2  12   3        145.78        121.13         2.63 o                         
   3  12   3         68.15         72.31         3.36 o                         
   4  12   3          0.26          1.50         1.49 o                         
   5  12   3         23.89         26.13         2.67 o                         
   6  12   3          9.05         12.62         2.57 o                         
   7  12   3         44.06         52.40         3.96 o                         
   8  12   3          3.37          4.42         3.78 o                         
   1  13   3         89.34         85.09         2.91 o                         
   2  13   3          2.76          1.32         1.10 o                         
   3  13   3          1.80          1.94         1.57 o                         
   4  13   3        189.34        186.72         5.41 o                         
   5  13   3        104.88        106.75         4.38 o                         
   6  13   3         63.55         60.65         3.94 o                         
   7  13   3          8.41          7.60         3.79 o                         
   0  14   3        736.47        641.21        10.53 o                         
   1  14   3         77.78         85.18         2.46 o                         
   2  14   3         79.01         63.70         2.22 o                         
   3  14   3          1.02         -1.07         1.71 o                         
   4  14   3         55.67         78.92         4.27 o                         
   5  14   3         37.57         45.02         3.44 o                         
   6  14   3         10.57         10.11         3.52 o                         
   7  14   3          7.73         10.78         5.54 o                         
   1  15   3         58.50         64.31         2.53 o                         
   2  15   3          6.13         10.47         1.95 o                         
   3  15   3         40.96         46.00         3.06 o                         
   4  15   3         22.59         24.78         3.50 o                         
   5  15   3         10.01         10.62         3.64 o                         
   6  15   3         41.09         40.24         4.38 o                         
   0  16   3         27.39         32.10         3.35 o                         
   1  16   3        201.63        179.51         5.02 o                         
   2  16   3          2.66          3.52         2.43 o                         
   3  16   3         83.89         75.58         3.72 o                         
   4  16   3          1.87          5.62         2.89 o                         
   5  16   3         77.05         78.65         6.49 o                         
   6  16   3          0.26          5.12         4.53 o                         
   1  17   3         16.32         19.63         2.12 o                         
   2  17   3         38.24         34.46         2.53 o                         
   3  17   3          2.92          4.77         3.50 o                         
   4  17   3          4.47         10.76         3.39 o                         
   5  17   3          0.03          2.75         4.12 o                         
   0  18   3        163.84        179.23         5.93 o                         
   1  18   3        147.55        149.60         6.49 o                         
   2  18   3         66.65         84.39         4.18 o                         
   3  18   3          3.63          9.77         3.50 o                         
   4  18   3          0.17         -4.02         4.02 o                         
   1  19   3         21.89         23.47         3.17 o                         
   2  19   3          6.26          1.56         4.23 o                         
   0   0   4       5269.87       5460.07        70.15 o                         
   1   0   4       3319.85       3349.51        19.92 o                         
   3   0   4       1084.52       1171.22         8.15 o                         
   4   0   4        717.74        795.36         5.82 o                         
   5   0   4        546.97        577.09         4.76 o                         
   6   0   4         87.62         80.66         2.35 o                         
   7   0   4         40.09         42.44         2.43 o                         
   8   0   4         68.07         75.85         4.21 o                         
   9   0   4          0.18         -0.14         3.13 o                         
  10   0   4          0.00         -0.30         3.89 o                         
   1   1   4       5707.72       5654.29        23.60 o                         
   2   1   4       1894.16       1919.64         8.73 o                         
   3   1   4       3385.45       3599.73        15.14 o                         
   4   1   4       1290.86       1478.99         7.54 o                         
   5   1   4          1.48          5.15         0.58 o                         
   6   1   4        142.92        164.83         2.40 o                         
   7   1   4          0.06          0.51         0.96 o                         
   8   1   4          6.51          3.64         1.37 o                         
   9   1   4          5.07          7.51         2.21 o                         
  10   1   4          8.47          3.55         3.23 o                         
   1   2   4       7302.94       7213.31        33.36 o                         
   2   2   4       1586.67       1604.05         7.30 o                         
   3   2   4        277.77        283.18         2.19 o                         
   4   2   4       2396.21       2439.47        11.49 o                         
   5   2   4        742.01        728.02         4.80 o                         
   6   2   4        104.29        100.74         2.12 o                         
   7   2   4        100.51        106.51         3.17 o                         
   8   2   4         69.07         61.23         2.31 o                         
   9   2   4          1.99          0.85         1.73 o                         
  10   2   4          1.27          0.70         3.90 o                         
   1   3   4        627.95        652.62         3.83 o                         
   2   3   4       2843.37       2852.61        12.87 o                         
   3   3   4        948.44       1001.83         4.97 o                         
   4   3   4        568.78        564.41         3.34 o                         
   5   3   4          6.78          6.07         0.71 o                         
   6   3   4        220.13        244.01         3.36 o                         
   7   3   4         10.95         10.24         1.20 o                         
   8   3   4         25.28         19.84         1.65 o                         
   9   3   4          0.03          1.10         1.74 o                         
  10   3   4          0.38          4.09         3.34 o                         
   0   4   4          0.43          3.19         0.56 o                         
   1   4   4       4551.43       4611.02        19.83 o                         
   2   4   4        521.39        546.67         3.32 o                         
   3   4   4       1579.11       1648.69         7.54 o                         
   4   4   4        186.74        193.16         1.91 o                         
   5   4   4         34.55         48.87         1.22 o                         
   6   4   4         19.69         25.83         1.19 o                         
   7   4   4         76.60         91.48         2.59 o                         
   8   4   4          1.34          5.39         1.66 o                         
   9   4   4          0.76          1.13         1.96 o                         
  10   4   4          0.00          1.70         3.58 o                         
   1   5   4          0.70          3.09         0.42 o                         
   2   5   4         14.88         11.86         0.58 o                         
   3   5   4          0.06          3.41         0.48 o                         
   4   5   4        183.61        225.08         1.98 o                         
   5   5   4         53.83         61.91         1.49 o                         
   6   5   4         69.18         78.16         2.12 o                         
   7   5   4         31.37         27.42         1.72 o                         
   8   5   4          6.04          3.39         1.72 o                         
   9   5   4          1.85         -0.68         2.34 o                         
   0   6   4       1689.92       1758.65        12.48 o                         
   1   6   4       1824.34       1691.72         8.61 o                         
   2   6   4        200.96        182.75         1.71 o                         
   3   6   4         76.44         64.33         1.12 o                         
   4   6   4        909.29        888.58         6.06 o                         
   5   6   4        145.82        167.90         2.76 o                         
   6   6   4         20.69         32.37         1.40 o                         
   7   6   4        198.76        203.94         4.39 o                         
   8   6   4         46.58         52.03         2.50 o                         
   9   6   4         26.95         24.36         3.23 o                         
   1   7   4       1058.18       1153.98         6.62 o                         
   2   7   4       3986.53       3857.30        16.19 o                         
   3   7   4       1105.74       1171.23         6.86 o                         
   4   7   4         27.04         31.62         1.36 o                         
   5   7   4         28.46         32.33         1.52 o                         
   6   7   4        408.81        406.57         4.52 o                         
   7   7   4          2.37          6.12         1.59 o                         
   8   7   4         14.89          8.62         2.52 o                         
   9   7   4          2.19          6.16         2.99 o                         
   0   8   4        926.61        832.93         7.15 o                         
   1   8   4       2197.09       2254.23        10.88 o                         
   2   8   4         29.54         29.52         1.08 o                         
   3   8   4         16.84          9.35         0.97 o                         
   4   8   4        260.72        261.82         3.50 o                         
   5   8   4        335.42        334.08         3.97 o                         
   6   8   4          0.07          2.82         1.29 o                         
   7   8   4         10.03          9.92         1.67 o                         
   8   8   4         38.33         44.82         3.76 o                         
   9   8   4          7.03          9.85         3.89 o                         
   1   9   4        156.09        140.59         2.22 o                         
   2   9   4        590.35        592.20         4.88 o                         
   3   9   4        247.54        217.46         3.24 o                         
   4   9   4        655.56        660.19         6.18 o                         
   5   9   4         48.51         57.83         2.38 o                         
   6   9   4          3.06          5.39         1.54 o                         
   7   9   4        184.61        180.14         5.53 o                         
   8   9   4          7.37          4.62         2.91 o                         
   9   9   4         18.31         21.40         4.79 o                         
   0  10   4       3578.19       3538.93        29.48 o                         
   1  10   4        985.50        933.66         7.08 o                         
   2  10   4         55.66         53.43         1.69 o                         
   3  10   4          0.77          0.11         1.14 o                         
   4  10   4       1353.25       1308.67        11.08 o                         
   5  10   4         24.78         29.98         2.15 o                         
   6  10   4         35.73         31.49         2.97 o                         
   7  10   4         14.14         14.92         2.75 o                         
   8  10   4          4.79          3.07         2.71 o                         
   1  11   4         52.86         53.93         1.85 o                         
   2  11   4       1609.37       1552.36        11.34 o                         
   3  11   4         18.54         19.88         1.78 o                         
   4  11   4        428.88        423.28         7.17 o                         
   5  11   4         98.71        107.10         4.15 o                         
   6  11   4          9.25         14.13         2.13 o                         
   7  11   4         47.03         49.10         4.08 o                         
   8  11   4          5.51          7.89         4.12 o                         
   0  12   4        149.06        135.66         4.09 o                         
   1  12   4        453.77        500.29         5.40 o                         
   2  12   4        152.59        138.26         3.94 o                         
   3  12   4          0.52          1.89         1.45 o                         
   4  12   4         84.97         83.91         3.23 o                         
   5  12   4        190.43        184.69         5.36 o                         
   6  12   4         38.78         42.18         3.03 o                         
   7  12   4         26.37         31.39         3.97 o                         
   8  12   4          2.42          3.07         3.90 o                         
   1  13   4          7.42         10.37         1.46 o                         
   2  13   4        132.10        139.48         3.09 o                         
   3  13   4          0.16          2.91         1.68 o                         
   4  13   4         15.94         19.37         2.10 o                         
   5  13   4          2.74          5.04         2.39 o                         
   6  13   4         57.26         67.24         4.97 o                         
   7  13   4          0.51          1.60         3.66 o                         
   0  14   4          4.76         -0.63         2.37 o                         
   1  14   4        172.77        152.81         4.01 o                         
   2  14   4        134.09        108.33         3.53 o                         
   3  14   4        161.50        162.49         4.30 o                         
   4  14   4        222.62        213.31         5.18 o                         
   5  14   4          5.49          6.82         2.70 o                         
   6  14   4          0.04          1.38         3.03 o                         
   7  14   4         10.19         20.46         5.06 o                         
   1  15   4         44.62         44.63         2.26 o                         
   2  15   4         44.33         35.65         2.57 o                         
   3  15   4         47.26         42.63         2.97 o                         
   4  15   4         55.32         55.29         3.26 o                         
   5  15   4          0.13          0.46         2.96 o                         
   6  15   4         60.34         64.97         5.60 o                         
   0  16   4         21.46         15.48         2.66 o                         
   1  16   4          1.24         -0.92         1.63 o                         
   2  16   4         33.04         23.39         2.38 o                         
   3  16   4          1.94          3.17         2.32 o                         
   4  16   4         10.51         12.11         2.83 o                         
   5  16   4         15.05         15.13         3.51 o                         
   1  17   4         65.12         66.16         3.46 o                         
   2  17   4        276.58        289.32         5.06 o                         
   3  17   4         96.67        110.72         4.46 o                         
   4  17   4        141.92        159.38         6.68 o                         
   5  17   4          0.49          4.58         4.01 o                         
   0  18   4        140.50        146.18         6.69 o                         
   1  18   4        235.78        249.91         5.85 o                         
   2  18   4         21.96         22.87         3.19 o                         
   3  18   4         27.37         30.28         3.52 o                         
   4  18   4          0.48          4.04         4.69 o                         
   1  19   4         25.81         24.28         3.30 o                         
   2  19   4          0.35          2.05         3.19 o                         
   1   1   5       1710.15       1802.74         8.21 o                         
   2   1   5         17.52         11.08         0.44 o                         
   3   1   5       1211.27       1286.11         6.04 o                         
   4   1   5        306.99        285.38         2.39 o                         
   5   1   5         67.50         67.78         1.23 o                         
   6   1   5         69.86         70.70         1.69 o                         
   7   1   5          2.76          3.57         1.03 o                         
   8   1   5         19.94         26.70         1.91 o                         
   9   1   5         16.48         14.74         2.50 o                         
  10   1   5         12.07         15.65         3.45 o                         
   0   2   5       4013.41       4180.45        28.11 o                         
   1   2   5          1.81          1.67         0.32 o                         
   2   2   5        409.42        411.66         2.41 o                         
   3   2   5       1768.44       1903.35         9.17 o                         
   4   2   5        351.27        347.25         2.82 o                         
   5   2   5        114.92        121.76         1.67 o                         
   6   2   5         47.51         36.39         1.35 o                         
   7   2   5          0.79          1.83         0.98 o                         
   8   2   5          3.43          6.17         1.36 o                         
   9   2   5          0.01          0.69         2.08 o                         
  10   2   5          0.96         -1.75         3.34 o                         
   1   3   5         31.23         35.38         0.72 o                         
   2   3   5       1433.68       1444.13         6.81 o                         
   3   3   5       1447.10       1417.22         7.14 o                         
   4   3   5        578.65        534.01         3.88 o                         
   5   3   5        449.71        458.22         3.85 o                         
   6   3   5          5.09          7.41         0.88 o                         
   7   3   5          9.32         10.55         1.13 o                         
   8   3   5         17.29         17.76         1.51 o                         
   9   3   5          1.53          4.17         2.01 o                         
  10   3   5          0.26         -2.01         3.30 o                         
   0   4   5      12402.00      11891.74        95.96 o                         
   1   4   5         58.02         71.82         1.11 o                         
   2   4   5         19.67         15.37         0.63 o                         
   3   4   5          1.38         14.21         0.65 o                         
   4   4   5       2749.55       2805.12        12.51 o                         
   5   4   5         66.37         55.25         1.39 o                         
   6   4   5        103.20         96.96         2.35 o                         
   7   4   5         22.65         23.64         1.57 o                         
   8   4   5         59.02         63.09         2.88 o                         
   9   4   5          2.76          7.28         2.13 o                         
  10   4   5         15.03          9.58         3.30 o                         
   1   5   5        941.94        904.45         5.13 o                         
   2   5   5       3831.52       3602.15        15.94 o                         
   3   5   5       1881.29       1880.65         9.05 o                         
   4   5   5        101.95         94.33         1.38 o                         
   5   5   5         70.25         75.70         1.60 o                         
   6   5   5        100.93        103.55         2.20 o                         
   7   5   5          7.20          7.25         1.33 o                         
   8   5   5          3.67         -0.24         1.80 o                         
   9   5   5          1.35          5.34         2.28 o                         
   0   6   5       4533.56       4733.15        28.76 o                         
   1   6   5         17.21         16.19         0.73 o                         
   2   6   5         88.65        111.37         1.53 o                         
   3   6   5        346.68        315.48         2.63 o                         
   4   6   5        757.98        781.30         4.89 o                         
   5   6   5         14.37         13.92         0.93 o                         
   6   6   5          3.49          5.52         1.07 o                         
   7   6   5          4.69          5.71         1.42 o                         
   8   6   5         20.85         25.99         2.08 o                         
   9   6   5         11.54         11.05         3.05 o                         
   1   7   5        943.04        939.83         5.61 o                         
   2   7   5       3816.65       3966.87        17.46 o                         
   3   7   5        372.93        349.88         3.14 o                         
   4   7   5        831.34        864.40         5.78 o                         
   5   7   5          0.67          1.86         0.72 o                         
   6   7   5          0.44          1.24         0.92 o                         
   7   7   5          4.66          4.26         1.66 o                         
   8   7   5          0.50          1.17         2.34 o                         
   9   7   5         15.53         18.53         3.36 o                         
   0   8   5       4483.75       4291.49        27.86 o                         
   1   8   5          1.62          7.47         0.72 o                         
   2   8   5        124.35        136.11         2.58 o                         
   3   8   5        110.68        110.50         2.03 o                         
   4   8   5        574.99        544.38         5.32 o                         
   5   8   5         11.60         17.44         1.26 o                         
   6   8   5          2.01          0.71         1.31 o                         
   7   8   5          1.92          1.54         1.98 o                         
   8   8   5         38.94         50.26         3.58 o                         
   9   8   5         15.34         12.44         4.53 o                         
   1   9   5         10.78         10.11         0.88 o                         
   2   9   5        847.49        823.26         6.12 o                         
   3   9   5        274.25        279.96         3.39 o                         
   4   9   5        528.57        534.34         5.46 o                         
   5   9   5        173.72        171.74         3.28 o                         
   6   9   5        408.84        402.00         6.11 o                         
   7   9   5         38.47         36.30         2.87 o                         
   8   9   5          6.18         18.81         3.17 o                         
   9   9   5         13.13         21.43         4.94 o                         
   0  10   5       1221.54       1211.25        11.91 o                         
   1  10   5         72.36         70.55         2.00 o                         
   2  10   5         59.73         67.54         2.21 o                         
   3  10   5          8.04          7.26         1.31 o                         
   4  10   5         99.58        107.77         3.05 o                         
   5  10   5         26.48         26.10         1.99 o                         
   6  10   5          0.71          2.42         2.01 o                         
   7  10   5          3.76          4.70         2.44 o                         
   8  10   5          4.24          2.02         5.14 o                         
   1  11   5        229.66        216.09         3.37 o                         
   2  11   5         28.38         29.28         1.98 o                         
   3  11   5        537.75        512.64         7.14 o                         
   4  11   5         14.40         13.83         1.88 o                         
   5  11   5        179.24        185.97         4.16 o                         
   6  11   5          2.12          6.02         2.44 o                         
   7  11   5         50.87         48.62         3.85 o                         
   8  11   5          1.05          3.87         3.70 o                         
   0  12   5       3775.96       3667.58        31.51 o                         
   1  12   5         98.98         95.80         2.99 o                         
   2  12   5        257.14        246.56         4.93 o                         
   3  12   5         61.50         54.30         3.49 o                         
   4  12   5        417.65        436.74         6.45 o                         
   5  12   5         96.94         94.97         4.01 o                         
   6  12   5         35.78         37.53         3.38 o                         
   7  12   5         15.84         12.80         3.72 o                         
   8  12   5          2.09          6.78         3.40 o                         
   1  13   5         97.30         97.37         3.19 o                         
   2  13   5       1151.83       1076.98         9.12 o                         
   3  13   5        116.27        116.28         4.15 o                         
   4  13   5         91.87         95.32         4.45 o                         
   5  13   5          0.09         -1.55         2.31 o                         
   6  13   5         19.20         21.61         3.00 o                         
   7  13   5         10.24         11.84         3.84 o                         
   0  14   5          4.86         15.24         2.38 o                         
   1  14   5         65.19         76.84         3.11 o                         
   2  14   5          0.47          2.48         1.47 o                         
   3  14   5         14.59         14.76         2.51 o                         
   4  14   5         87.72         84.53         4.33 o                         
   5  14   5          3.18         -2.46         2.46 o                         
   6  14   5         98.57         99.30         5.47 o                         
   7  14   5          3.49          4.18         4.18 o                         
   1  15   5         56.89         70.61         2.69 o                         
   2  15   5         20.68         26.37         1.95 o                         
   3  15   5        155.97        160.51         4.80 o                         
   4  15   5          4.27          5.98         2.68 o                         
   5  15   5         30.64         34.63         3.84 o                         
   6  15   5         24.03         25.90         5.46 o                         
   0  16   5          6.15          9.29         2.36 o                         
   1  16   5          0.10         -1.58         2.19 o                         
   2  16   5         75.28         74.87         3.03 o                         
   3  16   5          2.47          5.68         2.42 o                         
   4  16   5        204.31        197.65         5.64 o                         
   5  16   5         15.52         14.66         3.62 o                         
   1  17   5          0.02         -1.02         1.98 o                         
   2  17   5         22.37         19.00         2.33 o                         
   3  17   5         15.29         15.68         2.77 o                         
   4  17   5         75.72         67.56         4.54 o                         
   5  17   5         14.50         22.60         4.52 o                         
   0  18   5        149.03        163.54         8.16 o                         
   1  18   5          9.01          9.47         2.39 o                         
   2  18   5         57.26         68.68         5.22 o                         
   3  18   5         13.19         13.64         3.14 o                         
   4  18   5          4.54          6.05         4.73 o                         
   1  19   5          1.05          8.60         3.23 o                         
   2  19   5         36.20         33.53         3.77 o                         
   0   0   6       2337.29       2178.98        20.07 o                         
   1   0   6        459.24        444.34         3.58 o                         
   2   0   6       7200.76       7136.28        38.90 o                         
   3   0   6          9.99         33.57         1.15 o                         
   4   0   6         27.49         34.18         1.08 o                         
   5   0   6         43.19         34.39         1.57 o                         
   6   0   6        939.76       1008.61        10.84 o                         
   7   0   6          9.23         18.20         2.13 o                         
   8   0   6         17.52         18.77         2.29 o                         
   9   0   6          0.02          0.64         3.16 o                         
  10   0   6          3.00          7.66         4.85 o                         
   1   1   6       4474.20       4614.83        18.11 o                         
   2   1   6         91.31         85.15         1.14 o                         
   3   1   6       2087.09       2207.28         9.67 o                         
   4   1   6       2602.54       2616.30        11.73 o                         
   5   1   6        112.74        112.82         1.57 o                         
   6   1   6         80.87         84.08         1.67 o                         
   7   1   6         21.02         22.29         1.31 o                         
   8   1   6         19.63         19.99         1.57 o                         
   9   1   6          2.18          5.38         2.36 o                         
  10   1   6         76.03         61.87         4.36 o                         
   0   2   6       5180.90       5147.84        29.99 o                         
   1   2   6       2464.41       2388.36        10.39 o                         
   2   2   6        140.81        106.51         1.04 o                         
   3   2   6        409.85        447.72         3.14 o                         
   4   2   6         71.79         66.49         1.52 o                         
   5   2   6        125.74        128.65         1.93 o                         
   6   2   6          4.01          4.39         0.84 o                         
   7   2   6          0.45          1.71         1.08 o                         
   8   2   6         22.10         25.83         1.85 o                         
   9   2   6          9.25         10.59         2.25 o                         
  10   2   6          8.66          3.62         3.33 o                         
   1   3   6       1300.50       1231.60         6.25 o                         
   2   3   6       1459.94       1444.34         6.61 o                         
   3   3   6       2015.39       2041.60         9.45 o                         
   4   3   6        272.21        332.27         2.94 o                         
   5   3   6          2.98          7.78         0.77 o                         
   6   3   6        208.55        222.28         2.57 o                         
   7   3   6         33.43         33.12         1.42 o                         
   8   3   6         45.38         35.42         1.92 o                         
   9   3   6          0.07          0.02         1.91 o                         
  10   3   6         24.93         16.86         4.27 o                         
   0   4   6       1903.42       1909.62        13.32 o                         
   1   4   6         61.95         72.52         1.15 o                         
   2   4   6         37.77         39.37         0.88 o                         
   3   4   6        872.32        904.33         5.01 o                         
   4   4   6       1906.22       1919.12         9.15 o                         
   5   4   6          9.25         11.79         0.93 o                         
   6   4   6        954.82        923.86         7.08 o                         
   7   4   6         65.52         79.65         2.39 o                         
   8   4   6         55.61         51.83         3.12 o                         
   9   4   6          6.35          9.36         2.44 o                         
   1   5   6         25.23         37.04         0.90 o                         
   2   5   6        771.50        745.83         4.45 o                         
   3   5   6        239.96        274.39         2.46 o                         
   4   5   6          7.84          5.17         0.61 o                         
   5   5   6         10.13         13.80         0.93 o                         
   6   5   6         24.86         27.88         1.39 o                         
   7   5   6          1.82          4.24         1.29 o                         
   8   5   6          7.81          8.15         1.75 o                         
   9   5   6          0.05         -0.64         2.43 o                         
   0   6   6      14523.86      13881.57        83.47 o                         
   1   6   6         44.38         43.23         1.10 o                         
   2   6   6       1051.28       1065.49         6.38 o                         
   3   6   6         68.53         65.10         1.56 o                         
   4   6   6        926.38        882.18         5.52 o                         
   5   6   6         12.17         11.34         0.89 o                         
   6   6   6         80.29         76.37         2.04 o                         
   7   6   6         62.11         72.06         2.44 o                         
   8   6   6         23.73         25.26         2.13 o                         
   9   6   6         14.91         12.65         2.94 o                         
   1   7   6       1358.47       1278.76         7.23 o                         
   2   7   6       1701.74       1810.64         8.95 o                         
   3   7   6        669.64        635.10         4.39 o                         
   4   7   6         44.35         55.55         1.49 o                         
   5   7   6        178.64        190.74         2.60 o                         
   6   7   6         13.37         17.10         1.34 o                         
   7   7   6        101.47         98.11         2.68 o                         
   8   7   6         57.99         59.95         2.95 o                         
   9   7   6         10.80          5.73         3.19 o                         
   0   8   6       1238.13       1326.15        10.73 o                         
   1   8   6        460.74        391.78         3.34 o                         
   2   8   6       1848.69       1896.93         9.78 o                         
   3   8   6         73.10         66.68         1.61 o                         
   4   8   6         97.36        106.32         1.91 o                         
   5   8   6         95.54         99.41         2.47 o                         
   6   8   6        310.81        316.43         4.04 o                         
   7   8   6          4.40          9.71         2.16 o                         
   8   8   6         83.18         77.78         4.29 o                         
   9   8   6          1.31          4.37         3.63 o                         
   1   9   6        529.48        521.85         4.68 o                         
   2   9   6        397.58        377.66         4.69 o                         
   3   9   6       1666.14       1661.40        10.79 o                         
   4   9   6         49.91         55.40         2.47 o                         
   5   9   6        300.35        274.04         3.96 o                         
   6   9   6         75.73         78.65         2.84 o                         
   7   9   6          3.53          6.76         2.00 o                         
   8   9   6         24.75         29.05         3.49 o                         
   9   9   6         11.36         12.36         4.15 o                         
   0  10   6          1.74          3.20         1.40 o                         
   1  10   6        947.24        921.73         7.30 o                         
   2  10   6          0.78          3.45         0.91 o                         
   3  10   6          0.72          1.67         1.04 o                         
   4  10   6         24.27         20.86         1.87 o                         
   5  10   6         18.15         18.52         1.85 o                         
   6  10   6          1.40          4.99         1.94 o                         
   7  10   6         22.16         23.49         2.64 o                         
   8  10   6         15.86         22.64         3.52 o                         
   1  11   6        350.95        342.02         4.13 o                         
   2  11   6       2380.54       2315.11        15.62 o                         
   3  11   6        396.25        387.36         5.52 o                         
   4  11   6          1.16         -0.83         1.57 o                         
   5  11   6         18.84         20.38         2.05 o                         
   6  11   6         72.71         76.22         3.18 o                         
   7  11   6          9.67          9.59         2.76 o                         
   8  11   6          0.90          3.67         3.63 o                         
   0  12   6       1468.15       1399.97        14.68 o                         
   1  12   6        173.30        131.32         2.91 o                         
   2  12   6        625.23        615.18         6.06 o                         
   3  12   6         57.23         56.00         2.41 o                         
   4  12   6          0.22          2.89         2.21 o                         
   5  12   6         85.13         86.89         3.99 o                         
   6  12   6         47.60         43.01         3.04 o                         
   7  12   6          2.15          8.55         3.04 o                         
   8  12   6          5.04          5.02         4.27 o                         
   1  13   6         46.08         43.93         2.18 o                         
   2  13   6         28.21         43.36         2.81 o                         
   3  13   6          3.59          2.16         1.60 o                         
   4  13   6         35.55         42.99         2.63 o                         
   5  13   6         58.08         64.53         3.49 o                         
   6  13   6         40.88         41.68         3.43 o                         
   7  13   6         32.91         39.15         4.80 o                         
   0  14   6        485.11        477.54         7.98 o                         
   1  14   6        159.27        148.76         3.35 o                         
   2  14   6          0.24          0.50         1.31 o                         
   3  14   6         65.32         75.31         3.58 o                         
   4  14   6        228.79        219.27         5.24 o                         
   5  14   6         29.89         42.64         3.91 o                         
   6  14   6         17.33         18.52         3.34 o                         
   7  14   6          9.84         10.64         4.15 o                         
   1  15   6         29.74         26.53         2.06 o                         
   2  15   6         24.85         22.44         2.10 o                         
   3  15   6          0.59          4.79         2.48 o                         
   4  15   6        126.53        133.06         4.87 o                         
   5  15   6         37.39         38.69         3.83 o                         
   6  15   6         62.77         56.10         5.28 o                         
   0  16   6        564.96        560.33        11.60 o                         
   1  16   6         49.14         60.46         2.80 o                         
   2  16   6        281.16        282.16         4.71 o                         
   3  16   6          0.24          4.99         2.54 o                         
   4  16   6          6.16          7.78         3.69 o                         
   5  16   6         12.39         10.31         3.62 o                         
   1  17   6         64.38         68.24         3.81 o                         
   2  17   6          1.00          1.94         2.16 o                         
   3  17   6         61.88         73.82         8.66 o                         
   4  17   6          1.92          7.55         3.11 o                         
   5  17   6          8.68         17.63         4.02 o                         
   0  18   6        141.47        138.39         6.70 o                         
   1  18   6          1.79          1.87         2.49 o                         
   2  18   6         70.60         80.33         4.73 o                         
   3  18   6         63.43         68.93         5.52 o                         
   1  19   6          0.45          2.37         3.22 o                         
   2  19   6          3.04          3.15         3.81 o                         
   1   1   7      10036.85       9640.76        43.24 o                         
   2   1   7        224.14        200.75         1.54 o                         
   3   1   7       7153.28       6927.24        28.15 o                         
   4   1   7          3.48         11.93         0.66 o                         
   5   1   7         19.59         30.08         1.10 o                         
   6   1   7          2.77          4.55         0.73 o                         
   7   1   7        185.24        173.38         3.50 o                         
   8   1   7         11.89         13.99         1.65 o                         
   9   1   7         21.82         17.18         2.35 o                         
  10   1   7          2.78          4.01         3.51 o                         
   0   2   7        262.21        215.26         2.56 o                         
   1   2   7       3917.62       4043.87        17.21 o                         
   2   2   7        707.35        707.76         3.79 o                         
   3   2   7         51.77         75.06         1.60 o                         
   4   2   7       1298.13       1317.12         6.96 o                         
   5   2   7        141.23        134.61         1.92 o                         
   6   2   7         85.78         86.23         1.83 o                         
   7   2   7         16.65         30.24         1.91 o                         
   8   2   7          1.54          1.69         1.57 o                         
   9   2   7          4.93          3.28         2.07 o                         
  10   2   7          0.07         -2.48         3.37 o                         
   1   3   7         70.07         93.95         1.10 o                         
   2   3   7       1838.65       1827.03         8.24 o                         
   3   3   7       1024.21        952.98         5.38 o                         
   4   3   7          5.95          9.70         0.69 o                         
   5   3   7       1226.81       1226.63         7.28 o                         
   6   3   7          8.27          7.45         0.90 o                         
   7   3   7          5.07          4.14         1.01 o                         
   8   3   7         19.07         19.18         1.66 o                         
   9   3   7          7.39         10.81         3.47 o                         
  10   3   7          8.90          4.87         3.35 o                         
   0   4   7         10.87         13.88         0.81 o                         
   1   4   7        287.55        296.87         2.36 o                         
   2   4   7        183.97        212.77         1.91 o                         
   3   4   7       1838.70       1899.67         8.93 o                         
   4   4   7          7.27         12.66         0.91 o                         
   5   4   7        413.92        408.93         3.64 o                         
   6   4   7         28.27         34.50         1.49 o                         
   7   4   7          0.56          1.61         1.25 o                         
   8   4   7          0.03          0.62         1.68 o                         
   9   4   7          0.82          0.17         2.38 o                         
   1   5   7          3.66          2.09         0.44 o                         
   2   5   7       1906.86       2155.16        10.39 o                         
   3   5   7        615.24        642.03         4.14 o                         
   4   5   7        184.57        203.52         2.09 o                         
   5   5   7        832.97        836.96         5.92 o                         
   6   5   7         30.54         30.21         1.81 o                         
   7   5   7         26.73         23.86         1.57 o                         
   8   5   7          9.38         11.15         1.97 o                         
   9   5   7          7.40         15.94         2.87 o                         
   0   6   7        205.33        231.36         3.55 o                         
   1   6   7       1261.32       1231.17         6.66 o                         
   2   6   7        559.50        563.31         3.80 o                         
   3   6   7        680.64        705.00         4.68 o                         
   4   6   7        592.35        578.59         4.66 o                         
   5   6   7        762.22        743.61         5.21 o                         
   6   6   7         31.23         33.62         1.50 o                         
   7   6   7          0.66          3.22         1.33 o                         
   8   6   7          0.77          1.30         1.72 o                         
   9   6   7         20.68         15.38         2.93 o                         
   1   7   7        605.26        585.61         4.10 o                         
   2   7   7        164.45        131.18         2.26 o                         
   3   7   7        307.57        282.12         2.84 o                         
   4   7   7          0.18          2.00         0.70 o                         
   5   7   7         18.84         17.45         1.03 o                         
   6   7   7         63.41         67.46         1.98 o                         
   7   7   7          5.92          6.64         1.69 o                         
   8   7   7         25.10         17.65         2.94 o                         
   9   7   7         15.37         14.74         3.39 o                         
   0   8   7        436.79        498.67         5.36 o                         
   1   8   7       3093.45       2897.68        14.04 o                         
   2   8   7         94.71         96.53         1.78 o                         
   3   8   7        527.54        508.86         3.85 o                         
   4   8   7        410.07        415.04         4.59 o                         
   5   8   7        201.22        188.68         2.85 o                         
   6   8   7          9.11         11.25         1.63 o                         
   7   8   7          0.01          2.94         1.98 o                         
   8   8   7          3.08          2.75         2.74 o                         
   9   8   7          3.84          3.77         3.54 o                         
   1   9   7       1395.18       1314.84        10.29 o                         
   2   9   7         16.91         13.91         0.98 o                         
   3   9   7       2881.30       2815.85        15.27 o                         
   4   9   7        204.08        194.79         3.05 o                         
   5   9   7        101.00         99.62         2.56 o                         
   6   9   7        174.36        171.59         4.65 o                         
   7   9   7         18.49         23.21         3.06 o                         
   8   9   7         23.56         16.17         3.28 o                         
   0  10   7        399.17        377.73         6.28 o                         
   1  10   7        160.75        148.72         3.48 o                         
   2  10   7        828.77        802.69         6.74 o                         
   3  10   7          2.14          3.73         1.48 o                         
   4  10   7        312.31        312.58         6.42 o                         
   5  10   7        179.14        196.65         3.52 o                         
   6  10   7          2.91          2.35         1.82 o                         
   7  10   7         85.70         81.18         4.25 o                         
   8  10   7          1.12          5.00         4.08 o                         
   1  11   7        612.59        602.64         5.78 o                         
   2  11   7          2.75          6.72         1.35 o                         
   3  11   7        826.78        815.99         7.06 o                         
   4  11   7          7.47          9.13         1.92 o                         
   5  11   7          0.01          1.69         1.77 o                         
   6  11   7         27.61         32.01         2.52 o                         
   7  11   7         46.73         50.20         3.33 o                         
   8  11   7         16.61         22.41         4.32 o                         
   0  12   7         77.29         87.48         3.84 o                         
   1  12   7        370.91        330.94         4.43 o                         
   2  12   7         74.65         79.71         2.46 o                         
   3  12   7       1238.48       1165.49        10.17 o                         
   4  12   7         28.12         32.17         2.52 o                         
   5  12   7        281.13        260.23         6.49 o                         
   6  12   7         16.19         19.76         2.70 o                         
   7  12   7          0.20          3.76         2.95 o                         
   1  13   7         62.12         54.34         2.27 o                         
   2  13   7        494.68        465.86         6.23 o                         
   3  13   7          1.78          2.42         1.53 o                         
   4  13   7        286.37        266.57         7.07 o                         
   5  13   7        108.05        117.64         4.71 o                         
   6  13   7         72.53         74.24         5.47 o                         
   7  13   7         12.37         19.82         4.68 o                         
   0  14   7        195.99        189.97         5.18 o                         
   1  14   7        128.38        121.28         3.25 o                         
   2  14   7         31.63         31.23         2.00 o                         
   3  14   7         72.55         62.38         3.62 o                         
   4  14   7          5.16          2.81         2.39 o                         
   5  14   7          4.34          4.25         2.70 o                         
   6  14   7          0.07          2.06         3.36 o                         
   7  14   7          7.12          7.10         3.95 o                         
   1  15   7         60.75         65.15         4.33 o                         
   2  15   7          8.10          7.47         1.73 o                         
   3  15   7         46.36         61.94         3.73 o                         
   4  15   7         12.22         15.68         2.86 o                         
   5  15   7          0.62         -2.61         2.77 o                         
   6  15   7          8.39          1.72         4.12 o                         
   0  16   7        305.61        272.87         7.97 o                         
   1  16   7        359.37        371.66         6.46 o                         
   2  16   7         86.34         84.25         3.44 o                         
   3  16   7         66.52         65.43         3.94 o                         
   4  16   7          0.34         -2.30         2.87 o                         
   5  16   7         40.89         33.62         4.15 o                         
   1  17   7          2.59          3.51         2.02 o                         
   2  17   7         28.23         29.38         2.64 o                         
   3  17   7          0.40          0.71         2.75 o                         
   4  17   7         16.56         18.27         4.73 o                         
   0  18   7          4.20         12.07         4.44 o                         
   1  18   7         20.00         19.83         3.38 o                         
   2  18   7          0.28         -0.32         2.76 o                         
   3  18   7         10.52          5.25         3.79 o                         
   1  19   7        109.95        106.90         5.99 o                         
   2  19   7          0.13          6.03         3.31 o                         
   0   0   8       3838.73       3376.84        32.60 o                         
   1   0   8      10839.20      10907.93        69.30 o                         
   2   0   8       2537.26       2441.97        15.07 o                         
   3   0   8       1977.62       2038.70        12.75 o                         
   4   0   8        163.41        166.31         2.79 o                         
   5   0   8       1146.81       1110.98        10.90 o                         
   6   0   8        849.61        842.89         8.32 o                         
   7   0   8          0.53          1.28         1.56 o                         
   8   0   8          0.92          2.12         2.19 o                         
   9   0   8         39.58         35.00         5.39 o                         
  10   0   8         25.71         38.98         6.43 o                         
   1   1   8          3.85         10.17         0.58 o                         
   2   1   8       4190.66       4172.90        16.44 o                         
   3   1   8        247.65        291.52         2.17 o                         
   4   1   8       1275.42       1365.45         7.15 o                         
   5   1   8        119.28        129.74         2.13 o                         
   6   1   8        309.52        308.83         3.34 o                         
   7   1   8         41.40         50.69         1.94 o                         
   8   1   8         49.25         39.76         2.17 o                         
   9   1   8         96.63        102.94         3.71 o                         
  10   1   8          9.29          5.88         3.57 o                         
   0   2   8      11745.96      11336.28        76.77 o                         
   1   2   8       7337.89       7358.45        29.35 o                         
   2   2   8        103.08         85.46         1.11 o                         
   3   2   8        356.85        421.29         2.98 o                         
   4   2   8        253.59        230.82         2.20 o                         
   5   2   8        614.46        572.05         4.33 o                         
   6   2   8         73.88         70.46         1.67 o                         
   7   2   8        163.60        139.76         2.69 o                         
   8   2   8        156.39        150.52         3.11 o                         
   9   2   8         10.81          9.46         2.52 o                         
  10   2   8          7.28          4.40         3.51 o                         
   1   3   8       1474.31       1568.02         7.21 o                         
   2   3   8       2234.48       2163.34         9.87 o                         
   3   3   8        181.98        167.08         1.62 o                         
   4   3   8         55.98         63.61         1.50 o                         
   5   3   8        306.27        333.99         3.38 o                         
   6   3   8        112.29        122.82         2.25 o                         
   7   3   8         36.18         35.90         1.78 o                         
   8   3   8          7.55          8.95         1.75 o                         
   9   3   8          4.06          1.05         2.62 o                         
   0   4   8      18972.49      17441.58       218.73 o                         
   1   4   8        799.71        965.69         5.38 o                         
   2   4   8       2380.33       2494.32        11.47 o                         
   3   4   8         10.51          4.26         0.53 o                         
   4   4   8        668.84        623.68         4.71 o                         
   5   4   8         55.97         58.12         1.71 o                         
   6   4   8         24.18         24.75         1.62 o                         
   7   4   8         22.31         28.74         1.61 o                         
   8   4   8         61.51         57.48         3.26 o                         
   9   4   8          0.02         -1.55         2.19 o                         
   1   5   8        224.28        249.28         2.28 o                         
   2   5   8        208.31        219.88         2.21 o                         
   3   5   8         25.47         28.49         1.01 o                         
   4   5   8        105.24        109.26         1.57 o                         
   5   5   8          0.92          3.79         1.11 o                         
   6   5   8         14.48         14.80         1.22 o                         
   7   5   8          2.65          3.59         1.36 o                         
   8   5   8         13.68         13.96         2.05 o                         
   9   5   8          0.23          2.82         2.85 o                         
   0   6   8       2288.51       2133.90        15.10 o                         
   1   6   8        461.30        526.64         3.69 o                         
   2   6   8        861.38        853.48         5.29 o                         
   3   6   8       1201.75       1180.50         6.95 o                         
   4   6   8         94.83         90.11         2.01 o                         
   5   6   8         27.27         25.20         1.23 o                         
   6   6   8        478.66        477.60         4.58 o                         
   7   6   8         53.37         62.07         2.22 o                         
   8   6   8        109.90         99.18         4.35 o                         
   9   6   8         19.47         15.64         3.05 o                         
   1   7   8        243.72        215.52         2.37 o                         
   2   7   8         18.94         26.77         1.03 o                         
   3   7   8        106.20         85.94         1.87 o                         
   4   7   8         35.94         38.13         1.37 o                         
   5   7   8        245.36        260.39         3.47 o                         
   6   7   8         48.35         44.83         1.92 o                         
   7   7   8         78.19         64.89         3.31 o                         
   8   7   8          0.88         -2.06         2.06 o                         
   9   7   8          1.77          7.41         3.37 o                         
   0   8   8        316.79        371.86         5.21 o                         
   1   8   8          0.38          2.16         0.71 o                         
   2   8   8        824.97        786.13         5.64 o                         
   3   8   8       1425.28       1354.57         7.95 o                         
   4   8   8        340.17        310.96         3.54 o                         
   5   8   8        577.89        543.82         4.45 o                         
   6   8   8          1.35          1.21         1.23 o                         
   7   8   8         34.81         36.67         2.92 o                         
   8   8   8          0.95         -0.71         2.92 o                         
   9   8   8          0.01          3.62         3.69 o                         
   1   9   8        131.08        135.23         3.04 o                         
   2   9   8         29.83         33.72         1.48 o                         
   3   9   8         53.98         61.31         1.90 o                         
   4   9   8        481.06        468.61         5.79 o                         
   5   9   8          4.76          5.01         1.26 o                         
   6   9   8        125.82        132.57         3.32 o                         
   7   9   8          0.40          0.52         2.54 o                         
   8   9   8          8.23          9.08         3.11 o                         
   0  10   8        406.18        465.35         6.88 o                         
   1  10   8       8849.20       8395.12        43.48 o                         
   2  10   8         10.08         11.08         1.17 o                         
   3  10   8        456.83        444.24         4.54 o                         
   4  10   8        134.59        133.09         3.51 o                         
   5  10   8        108.55        110.69         3.14 o                         
   6  10   8         28.51         31.12         2.29 o                         
   7  10   8          0.00          4.39         2.81 o                         
   8  10   8         20.13         30.51         5.86 o                         
   1  11   8        163.18        148.04         3.06 o                         
   2  11   8        923.96        902.59         7.99 o                         
   3  11   8          6.47          9.65         1.26 o                         
   4  11   8         16.27         20.28         2.17 o                         
   5  11   8         49.31         47.89         2.72 o                         
   6  11   8          6.99          7.76         2.41 o                         
   7  11   8          3.14          4.29         2.50 o                         
   8  11   8          0.08          1.11         6.16 o                         
   0  12   8       1026.47       1015.17        15.42 o                         
   1  12   8         22.50         27.22         1.74 o                         
   2  12   8         86.25         90.12         2.59 o                         
   3  12   8         29.67         27.38         1.86 o                         
   4  12   8          0.81          1.83         1.84 o                         
   5  12   8         71.89         73.25         3.46 o                         
   6  12   8         17.60         21.78         3.80 o                         
   7  12   8         26.16         30.56         3.54 o                         
   1  13   8          6.75          9.00         1.44 o                         
   2  13   8        315.41        325.35         4.48 o                         
   3  13   8          0.02          3.28         1.61 o                         
   4  13   8        134.45        154.39         4.73 o                         
   5  13   8         96.36        106.45         4.27 o                         
   6  13   8          7.87         14.62         3.37 o                         
   7  13   8         41.48         37.67         4.80 o                         
   0  14   8        606.50        565.84        10.36 o                         
   1  14   8         28.73         31.78         2.30 o                         
   2  14   8         13.85         15.95         1.72 o                         
   3  14   8        103.58        102.10         3.46 o                         
   4  14   8         48.14         48.49         3.42 o                         
   5  14   8          4.77          1.36         2.63 o                         
   6  14   8          3.51         -1.06         3.88 o                         
   1  15   8         27.07         29.97         2.26 o                         
   2  15   8          3.36          3.58         1.79 o                         
   3  15   8          8.83         17.70         2.50 o                         
   4  15   8          0.05          1.06         2.55 o                         
   5  15   8         17.24         13.50         3.13 o                         
   6  15   8          1.74         -1.48         3.80 o                         
   0  16   8         21.96         19.59         3.35 o                         
   1  16   8         66.90        101.10         3.79 o                         
   2  16   8          2.05          2.41         1.95 o                         
   3  16   8          1.38          2.28         2.52 o                         
   4  16   8         49.60         47.87         5.79 o                         
   5  16   8          5.07         -0.39         3.41 o                         
   1  17   8         42.88         48.47         2.96 o                         
   2  17   8         57.54         57.17         3.33 o                         
   3  17   8         21.93         30.19         3.30 o                         
   4  17   8          0.54          3.32         3.92 o                         
   0  18   8         30.46         26.81         4.30 o                         
   1  18   8        105.38        100.19         3.95 o                         
   2  18   8         13.92         12.58         3.81 o                         
   3  18   8          3.64          5.42         3.58 o                         
   1  19   8          0.81          1.53         3.89 o                         
   1   1   9        269.08        224.87         1.85 o                         
   2   1   9        566.82        556.16         3.31 o                         
   3   1   9         68.03         52.31         1.05 o                         
   4   1   9        635.50        624.82         4.07 o                         
   5   1   9          0.02          3.01         0.69 o                         
   6   1   9        349.65        358.39         3.84 o                         
   7   1   9          2.24          2.40         1.12 o                         
   8   1   9          7.73         15.99         1.86 o                         
   9   1   9          0.35          6.62         2.35 o                         
  10   1   9          9.16          8.18         4.35 o                         
   0   2   9      15187.85      14087.31       118.52 o                         
   1   2   9        322.51        332.72         2.39 o                         
   2   2   9        339.20        402.43         2.75 o                         
   3   2   9       2138.31       2339.14        11.15 o                         
   4   2   9       1098.06       1049.20         6.08 o                         
   5   2   9        252.23        259.61         2.87 o                         
   6   2   9          8.59         16.73         1.28 o                         
   7   2   9          2.43          3.61         1.02 o                         
   8   2   9         61.67         68.20         2.91 o                         
   9   2   9          3.22          3.76         2.62 o                         
   1   3   9        119.65        121.37         1.43 o                         
   2   3   9      12711.80      12533.39        48.68 o                         
   3   3   9        124.38        115.15         1.43 o                         
   4   3   9       1193.45       1192.71         7.29 o                         
   5   3   9        182.13        189.63         2.54 o                         
   6   3   9         77.28         82.48         2.14 o                         
   7   3   9         10.82         11.21         1.40 o                         
   8   3   9         19.86         14.10         1.80 o                         
   9   3   9          8.97          7.57         2.96 o                         
   0   4   9       1818.10       2362.51        15.77 o                         
   1   4   9         34.38         42.92         0.99 o                         
   2   4   9       1070.71       1211.59         6.28 o                         
   3   4   9        455.64        485.36         3.35 o                         
   4   4   9        481.59        446.92         3.89 o                         
   5   4   9         68.05         76.07         1.98 o                         
   6   4   9        113.96        109.84         2.60 o                         
   7   4   9          9.78         16.66         1.59 o                         
   8   4   9          0.41          1.50         1.76 o                         
   9   4   9          5.53          6.13         2.77 o                         
   1   5   9       1865.67       2001.49        10.04 o                         
   2   5   9       8546.55       8046.35        33.07 o                         
   3   5   9       2824.39       2895.98        13.06 o                         
   4   5   9       1327.28       1261.30         7.60 o                         
   5   5   9         83.99         86.34         2.17 o                         
   6   5   9        133.80        142.60         2.99 o                         
   7   5   9          8.91          9.74         1.49 o                         
   8   5   9         82.08         77.50         2.96 o                         
   9   5   9          0.42         -2.45         2.61 o                         
   0   6   9         14.80         37.18         2.19 o                         
   1   6   9        597.48        711.38         4.69 o                         
   2   6   9        817.75        792.23         4.94 o                         
   3   6   9          8.73         21.48         1.17 o                         
   4   6   9        717.49        657.33         4.69 o                         
   5   6   9        235.46        243.77         2.89 o                         
   6   6   9          4.08          3.31         1.18 o                         
   7   6   9         55.12         55.63         2.32 o                         
   8   6   9         15.71         17.40         2.32 o                         
   9   6   9          0.00         -3.21         3.21 o                         
   1   7   9        291.88        261.72         2.84 o                         
   2   7   9       1283.90       1234.62         7.44 o                         
   3   7   9        129.10        120.46         2.03 o                         
   4   7   9       2335.73       2294.86        12.74 o                         
   5   7   9         28.60         37.28         1.47 o                         
   6   7   9        387.08        358.19         4.60 o                         
   7   7   9         45.89         45.33         2.19 o                         
   8   7   9          9.83          6.40         2.39 o                         
   9   7   9          0.00          2.37         3.18 o                         
   0   8   9        378.74        389.84         5.56 o                         
   1   8   9        384.15        330.64         3.50 o                         
   2   8   9         68.24         76.02         1.97 o                         
   3   8   9          7.87          8.74         0.81 o                         
   4   8   9         13.24         16.75         1.17 o                         
   5   8   9          9.86         10.63         1.11 o                         
   6   8   9        101.81         97.04         3.03 o                         
   7   8   9         12.00         10.93         1.87 o                         
   8   8   9         21.01         20.31         3.17 o                         
   9   8   9          9.26          3.69         5.04 o                         
   1   9   9        267.11        252.31         3.28 o                         
   2   9   9         10.06         12.10         1.20 o                         
   3   9   9         80.82         72.44         1.87 o                         
   4   9   9          4.40          1.94         0.99 o                         
   5   9   9          0.67          1.70         1.18 o                         
   6   9   9         21.54         26.75         2.04 o                         
   7   9   9         25.52         24.37         2.98 o                         
   8   9   9          4.95          0.28         3.15 o                         
   0  10   9       3586.51       3351.80        26.75 o                         
   1  10   9       1165.30       1106.15         8.75 o                         
   2  10   9       1428.27       1374.04        10.08 o                         
   3  10   9        530.18        509.93         5.01 o                         
   4  10   9        247.26        235.55         4.91 o                         
   5  10   9         14.50         14.67         1.77 o                         
   6  10   9         60.42         51.91         2.47 o                         
   7  10   9          0.22          0.80         3.17 o                         
   8  10   9          0.66          0.41         3.34 o                         
   1  11   9         22.91         25.99         1.72 o                         
   2  11   9        137.55        127.85         2.97 o                         
   3  11   9         68.06         73.11         2.52 o                         
   4  11   9          8.51         11.55         1.81 o                         
   5  11   9          3.23          3.18         1.91 o                         
   6  11   9         13.18         15.07         2.50 o                         
   7  11   9          5.53          2.67         2.78 o                         
   8  11   9          1.67          1.75         4.94 o                         
   0  12   9         27.32         28.44         2.96 o                         
   1  12   9         90.75         86.01         2.75 o                         
   2  12   9        194.03        173.39         3.89 o                         
   3  12   9        344.89        329.79         4.69 o                         
   4  12   9        633.66        644.29         8.29 o                         
   5  12   9        170.38        181.23         5.66 o                         
   6  12   9         70.15         77.85         3.50 o                         
   7  12   9          9.07          8.03         3.16 o                         
   1  13   9          0.94          1.74         1.30 o                         
   2  13   9        295.48        252.37         4.12 o                         
   3  13   9         41.09         38.52         2.10 o                         
   4  13   9          4.09          3.98         2.19 o                         
   5  13   9         33.13         30.42         2.93 o                         
   6  13   9         16.31         15.15         2.74 o                         
   7  13   9          2.59          0.53         5.35 o                         
   0  14   9        593.86        593.15        15.83 o                         
   1  14   9         24.59         29.10         2.04 o                         
   2  14   9         95.79         98.32         3.19 o                         
   3  14   9          7.71          2.91         1.92 o                         
   4  14   9         25.44         20.55         2.85 o                         
   5  14   9          5.81         -2.51         2.51 o                         
   6  14   9          5.08          6.83         4.29 o                         
   1  15   9         44.49         51.06         2.86 o                         
   2  15   9        612.23        590.82         8.10 o                         
   3  15   9         81.45         86.56         5.14 o                         
   4  15   9         52.48         63.83         4.02 o                         
   5  15   9          0.26         -2.80         2.80 o                         
   6  15   9         41.35         39.28         5.63 o                         
   0  16   9        268.01        239.72         8.00 o                         
   1  16   9          0.35          0.41         2.02 o                         
   2  16   9          0.15          3.44         2.10 o                         
   3  16   9          6.77          9.92         2.90 o                         
   4  16   9         49.89         52.15         4.66 o                         
   5  16   9         12.02          8.35         3.59 o                         
   1  17   9          2.90          4.40         2.35 o                         
   2  17   9          3.84          9.99         4.02 o                         
   3  17   9          0.04          3.54         2.82 o                         
   4  17   9         27.21         25.44         5.26 o                         
   0  18   9         27.05         29.18         4.74 o                         
   1  18   9          0.12          0.65         3.05 o                         
   2  18   9          2.34          2.87         3.55 o                         
   3  18   9         15.63         14.10         3.80 o                         
   1  19   9          1.00         -2.37         3.95 o                         
   0   0  10       5628.00       5134.89        45.88 o                         
   1   0  10       2350.12       2027.55        13.91 o                         
   2   0  10         45.63         55.05         1.71 o                         
   3   0  10       4163.78       4286.67        25.58 o                         
   4   0  10       4919.71       4824.76        27.98 o                         
   5   0  10       2627.46       2615.96        19.79 o                         
   6   0  10        774.39        716.80         7.70 o                         
   7   0  10        532.52        493.07         6.81 o                         
   8   0  10         48.34         47.36         3.59 o                         
   9   0  10         62.90         60.39         5.72 o                         
   1   1  10        389.79        362.81         2.62 o                         
   2   1  10       7444.94       7476.57        30.11 o                         
   3   1  10       1448.08       1516.42         7.28 o                         
   4   1  10         25.97         45.97         1.18 o                         
   5   1  10        363.48        362.68         3.71 o                         
   6   1  10        154.94        153.11         2.84 o                         
   7   1  10         11.96         12.84         1.18 o                         
   8   1  10        221.14        223.78         4.79 o                         
   9   1  10         24.32         23.02         2.76 o                         
   0   2  10        133.62        142.67         2.40 o                         
   1   2  10       7169.86       7304.68        30.21 o                         
   2   2  10         72.21         73.55         1.18 o                         
   3   2  10        394.06        474.14         3.18 o                         
   4   2  10        171.89        170.20         2.35 o                         
   5   2  10        478.96        455.76         4.02 o                         
   6   2  10        250.34        252.95         3.10 o                         
   7   2  10          8.02          8.18         1.51 o                         
   8   2  10          1.01          0.59         1.90 o                         
   9   2  10         43.66         39.52         3.37 o                         
   1   3  10        143.96        132.25         1.57 o                         
   2   3  10        150.36         91.05         1.35 o                         
   3   3  10        146.67        157.47         1.79 o                         
   4   3  10        290.79        308.22         2.99 o                         
   5   3  10        186.84        182.52         2.30 o                         
   6   3  10       1006.43        974.45         7.36 o                         
   7   3  10          9.74         10.39         1.37 o                         
   8   3  10         80.43         60.47         3.11 o                         
   9   3  10          3.55          7.66         2.80 o                         
   0   4  10       6958.12       6967.69        40.39 o                         
   1   4  10      10078.83      10650.28        40.85 o                         
   2   4  10          2.39         11.62         0.71 o                         
   3   4  10       1773.11       1803.94         8.73 o                         
   4   4  10       1290.80       1240.03         8.37 o                         
   5   4  10          5.87         12.30         1.02 o                         
   6   4  10         15.25         11.00         1.26 o                         
   7   4  10        170.51        191.32         3.40 o                         
   8   4  10         22.71         32.02         2.08 o                         
   9   4  10         35.15         40.78         3.19 o                         
   1   5  10        327.84        337.65         3.03 o                         
   2   5  10        454.43        477.90         3.48 o                         
   3   5  10          3.40          5.58         0.68 o                         
   4   5  10        232.96        252.86         2.95 o                         
   5   5  10        124.06        135.21         2.27 o                         
   6   5  10        303.55        320.20         5.05 o                         
   7   5  10         36.91         38.19         1.94 o                         
   8   5  10          6.23          6.66         1.95 o                         
   9   5  10         11.67          9.57         2.67 o                         
   0   6  10       2170.63       2084.19        15.03 o                         
   1   6  10        120.59        102.93         1.88 o                         
   2   6  10        510.39        486.85         3.65 o                         
   3   6  10         18.37         16.25         0.97 o                         
   4   6  10        102.73         97.91         1.94 o                         
   5   6  10        194.28        192.93         3.28 o                         
   6   6  10         92.22         86.64         2.78 o                         
   7   6  10         92.51         93.84         2.84 o                         
   8   6  10          4.12          1.92         2.19 o                         
   9   6  10          7.58          5.35         3.21 o                         
   1   7  10        588.38        531.74         3.93 o                         
   2   7  10       1368.10       1267.97         8.26 o                         
   3   7  10       1827.57       1808.57        10.57 o                         
   4   7  10        334.38        322.75         3.87 o                         
   5   7  10        422.64        413.31         3.84 o                         
   6   7  10         11.01         13.47         1.47 o                         
   7   7  10         56.95         45.37         2.24 o                         
   8   7  10         11.00         12.84         2.69 o                         
   9   7  10         24.22         23.80         3.77 o                         
   0   8  10         90.44         90.90         2.83 o                         
   1   8  10       4553.25       4334.95        22.14 o                         
   2   8  10         80.67         75.99         2.02 o                         
   3   8  10         36.44         38.64         2.04 o                         
   4   8  10         71.85         68.69         1.85 o                         
   5   8  10         57.76         61.92         1.70 o                         
   6   8  10          2.41          5.08         1.39 o                         
   7   8  10         12.35         14.06         1.96 o                         
   8   8  10          1.65         -2.12         2.78 o                         
   9   8  10          0.31          1.18         3.95 o                         
   1   9  10        216.99        198.71         3.07 o                         
   2   9  10        233.21        213.77         3.17 o                         
   3   9  10        161.63        157.36         2.46 o                         
   4   9  10         55.27         56.85         1.83 o                         
   5   9  10          3.30          1.92         1.03 o                         
   6   9  10        110.14        113.35         3.36 o                         
   7   9  10         23.57         23.37         3.21 o                         
   8   9  10         39.91         36.47         3.95 o                         
   0  10  10       1908.33       1854.57        16.87 o                         
   1  10  10         77.55         80.08         2.65 o                         
   2  10  10         12.91         18.69         1.43 o                         
   3  10  10         75.91         82.38         2.22 o                         
   4  10  10        252.85        249.19         3.91 o                         
   5  10  10        277.31        273.17         4.17 o                         
   6  10  10          4.30          6.34         1.98 o                         
   7  10  10         12.51         11.10         2.88 o                         
   8  10  10          8.92          6.55         3.46 o                         
   1  11  10          3.75          0.88         1.23 o                         
   2  11  10        146.94        153.16         2.90 o                         
   3  11  10        195.48        191.16         4.45 o                         
   4  11  10         22.77         22.22         2.02 o                         
   5  11  10        287.71        295.93         5.68 o                         
   6  11  10         25.94         29.24         2.41 o                         
   7  11  10         20.24         19.51         3.69 o                         
   8  11  10          1.65          1.36         4.55 o                         
   0  12  10         50.82         34.41         3.35 o                         
   1  12  10          4.41          4.30         1.74 o                         
   2  12  10          4.28          4.49         1.39 o                         
   3  12  10         53.35         48.16         2.04 o                         
   4  12  10          0.01          1.45         1.96 o                         
   5  12  10         49.69         46.07         3.14 o                         
   6  12  10         19.87         22.22         2.72 o                         
   7  12  10         20.88         18.92         4.01 o                         
   1  13  10          8.31          7.65         1.62 o                         
   2  13  10        540.45        507.33         5.73 o                         
   3  13  10          0.61          0.35         1.54 o                         
   4  13  10          0.49          0.33         2.28 o                         
   5  13  10          0.14         -0.22         2.48 o                         
   6  13  10         30.71         21.30         3.11 o                         
   7  13  10          0.39          6.45         6.39 o                         
   0  14  10        337.90        319.37         7.68 o                         
   1  14  10         24.45         27.26         2.11 o                         
   2  14  10          0.02          0.30         1.82 o                         
   3  14  10         35.46         30.51         2.46 o                         
   4  14  10        205.86        201.14         5.55 o                         
   5  14  10          6.97          5.94         2.69 o                         
   6  14  10         19.43         14.36         3.77 o                         
   1  15  10         16.82         21.78         2.80 o                         
   2  15  10         30.37         32.14         2.80 o                         
   3  15  10         10.82         15.96         2.68 o                         
   4  15  10          2.59          2.05         3.17 o                         
   5  15  10         13.64          8.08         3.41 o                         
   6  15  10          0.40          2.58         4.96 o                         
   0  16  10        294.04        313.72         7.98 o                         
   1  16  10          1.49         -1.94         2.45 o                         
   2  16  10         35.26         46.63         3.56 o                         
   3  16  10          0.12          1.42         2.61 o                         
   4  16  10         30.92         23.79         3.99 o                         
   5  16  10          0.06          6.40         4.52 o                         
   1  17  10          8.83          5.57         2.41 o                         
   2  17  10        211.53        207.60         7.36 o                         
   3  17  10          3.83         10.90         3.17 o                         
   4  17  10          1.59          3.30         5.67 o                         
   0  18  10        104.08        106.36         7.95 o                         
   1  18  10        112.07        111.21         4.43 o                         
   2  18  10          0.96          5.19         3.08 o                         
   3  18  10          0.45          0.69         4.39 o                         
   1   1  11       2898.13       2805.63        12.61 o                         
   2   1  11       4500.75       4280.64        17.83 o                         
   3   1  11       3636.91       3516.49        14.93 o                         
   4   1  11        721.51        693.21         4.65 o                         
   5   1  11          0.98          3.54         0.94 o                         
   6   1  11         10.37         12.39         1.36 o                         
   7   1  11        206.61        185.52         3.25 o                         
   8   1  11          6.57          8.08         1.91 o                         
   9   1  11         17.46         12.75         2.86 o                         
   0   2  11      12442.92      12956.22        72.14 o                         
   1   2  11      15508.32      15690.52        66.25 o                         
   2   2  11        887.43       1041.45         5.55 o                         
   3   2  11        135.88        206.75         1.98 o                         
   4   2  11        337.31        314.85         2.96 o                         
   5   2  11        158.91        173.40         2.55 o                         
   6   2  11         19.07         29.83         1.56 o                         
   7   2  11        246.86        250.33         4.39 o                         
   8   2  11         51.37         40.68         2.20 o                         
   9   2  11          3.64          4.37         2.74 o                         
   1   3  11        606.13        695.32         4.39 o                         
   2   3  11        132.23        131.70         1.89 o                         
   3   3  11        880.13        905.28         5.19 o                         
   4   3  11        508.48        491.78         4.49 o                         
   5   3  11        137.80        128.72         2.10 o                         
   6   3  11          9.22         12.93         1.36 o                         
   7   3  11          2.38          4.21         1.17 o                         
   8   3  11         63.25         72.22         3.05 o                         
   9   3  11         12.02         19.36         2.84 o                         
   0   4  11       3472.33       3832.65        24.18 o                         
   1   4  11       2123.52       2516.18        11.85 o                         
   2   4  11        522.48        530.83         3.69 o                         
   3   4  11        451.23        447.59         3.43 o                         
   4   4  11          3.43          3.53         0.77 o                         
   5   4  11        225.20        224.80         3.20 o                         
   6   4  11         25.49         25.25         1.56 o                         
   7   4  11         41.18         36.75         1.97 o                         
   8   4  11         29.11         30.48         3.03 o                         
   9   4  11          7.88          7.04         2.73 o                         
   1   5  11        504.50        474.36         3.51 o                         
   2   5  11        317.21        327.73         2.79 o                         
   3   5  11          0.01          1.99         0.62 o                         
   4   5  11        511.47        513.09         4.43 o                         
   5   5  11       1252.71       1285.99         8.90 o                         
   6   5  11        212.52        216.29         3.55 o                         
   7   5  11        372.49        353.43         7.54 o                         
   8   5  11          8.82          7.52         2.01 o                         
   9   5  11         14.04          8.14         2.67 o                         
   0   6  11        222.65        219.96         3.30 o                         
   1   6  11         59.65         45.22         1.49 o                         
   2   6  11         61.99         57.67         1.43 o                         
   3   6  11        699.85        620.08         5.44 o                         
   4   6  11        520.74        501.94         5.65 o                         
   5   6  11        109.74        120.92         2.88 o                         
   6   6  11         69.74         73.86         2.30 o                         
   7   6  11          0.08          2.54         1.73 o                         
   8   6  11         15.11         12.97         2.45 o                         
   9   6  11          6.91          6.56         3.27 o                         
   1   7  11         38.46         49.21         1.59 o                         
   2   7  11       1005.66        954.01         6.75 o                         
   3   7  11        275.20        269.02         2.94 o                         
   4   7  11        380.50        406.66         3.89 o                         
   5   7  11         25.40         25.35         1.42 o                         
   6   7  11          1.97          2.22         1.35 o                         
   7   7  11         35.14         34.98         2.14 o                         
   8   7  11          9.76          4.68         2.68 o                         
   9   7  11          7.59          8.79         3.50 o                         
   0   8  11       1209.37       1193.47        12.25 o                         
   1   8  11       2553.17       2446.20        16.00 o                         
   2   8  11        646.86        639.16         5.95 o                         
   3   8  11        225.27        239.52         2.87 o                         
   4   8  11          1.50          2.67         0.99 o                         
   5   8  11         37.72         39.56         1.76 o                         
   6   8  11         75.07         74.10         2.44 o                         
   7   8  11          6.01         11.11         2.09 o                         
   8   8  11          0.41         -2.51         2.97 o                         
   1   9  11       1506.57       1441.97        10.45 o                         
   2   9  11        226.48        245.21         3.53 o                         
   3   9  11       1095.94       1079.78         8.42 o                         
   4   9  11         55.45         63.87         2.02 o                         
   5   9  11         25.59         26.54         1.48 o                         
   6   9  11          2.74          1.21         1.80 o                         
   7   9  11          8.07          8.77         2.57 o                         
   8   9  11          1.18          3.23         3.50 o                         
   0  10  11       1099.80       1057.85        13.17 o                         
   1  10  11          0.45          3.01         1.20 o                         
   2  10  11        145.84        148.86         2.91 o                         
   3  10  11          4.09          3.91         1.26 o                         
   4  10  11          6.68          6.28         1.29 o                         
   5  10  11          0.01          0.26         1.35 o                         
   6  10  11          1.02          1.05         1.82 o                         
   7  10  11         13.55         19.02         3.25 o                         
   8  10  11          1.02          1.61         3.34 o                         
   1  11  11        186.51        172.73         4.71 o                         
   2  11  11        199.84        205.63         3.59 o                         
   3  11  11        409.42        374.87         4.47 o                         
   4  11  11         50.02         51.97         2.41 o                         
   5  11  11          9.48          7.80         2.13 o                         
   6  11  11          5.22          7.27         2.07 o                         
   7  11  11         17.75         16.46         3.59 o                         
   8  11  11          0.95         -1.93         4.04 o                         
   0  12  11        151.31        151.71         5.35 o                         
   1  12  11         10.38         13.11         1.89 o                         
   2  12  11          5.41          6.58         1.66 o                         
   3  12  11        260.82        246.85         4.04 o                         
   4  12  11          0.07          0.61         1.95 o                         
   5  12  11         73.53         93.51         3.99 o                         
   6  12  11         20.37         28.50         2.99 o                         
   7  12  11          6.80          8.13         3.86 o                         
   1  13  11        114.02        114.97         3.64 o                         
   2  13  11         82.34         88.16         2.78 o                         
   3  13  11         64.46         69.38         2.42 o                         
   4  13  11         11.48          8.65         2.41 o                         
   5  13  11          0.47         -0.35         2.36 o                         
   6  13  11         10.03         11.41         2.85 o                         
   7  13  11         24.29         23.78         4.92 o                         
   0  14  11          2.72          2.54         2.51 o                         
   1  14  11        130.42        123.82         3.81 o                         
   2  14  11          0.15         -0.04         1.75 o                         
   3  14  11         70.01         61.91         2.37 o                         
   4  14  11          0.85          0.54         2.41 o                         
   5  14  11         16.05         17.23         3.50 o                         
   6  14  11          1.83          3.70         3.90 o                         
   1  15  11         83.65         90.93         4.12 o                         
   2  15  11         84.37         88.75         4.81 o                         
   3  15  11         86.66         98.13         4.34 o                         
   4  15  11         27.27         26.45         3.35 o                         
   5  15  11         18.77         13.49         3.84 o                         
   6  15  11         60.04         79.46         7.08 o                         
   0  16  11        123.77        126.92         6.89 o                         
   1  16  11          7.13          6.92         2.43 o                         
   2  16  11          8.70         13.29         3.91 o                         
   3  16  11         41.41         34.30         3.68 o                         
   4  16  11         13.22         12.05         3.52 o                         
   5  16  11          1.78          3.27         3.50 o                         
   1  17  11         31.38         32.52         3.54 o                         
   2  17  11          8.43          4.23         2.83 o                         
   3  17  11         12.17          8.51         3.85 o                         
   4  17  11          2.82          3.50         5.49 o                         
   0  18  11        140.02        146.84         7.08 o                         
   1  18  11          3.39          6.71         2.89 o                         
   2  18  11          4.56          0.92         3.69 o                         
   3  18  11         25.52         35.85         9.23 o                         
   0   0  12      10794.27      10819.79        88.24 o                         
   1   0  12          0.11          6.85         0.87 o                         
   2   0  12        102.31         93.13         2.03 o                         
   3   0  12       2467.60       2415.21        15.42 o                         
   4   0  12        474.79        490.10         4.91 o                         
   5   0  12       1614.33       1612.67        14.39 o                         
   6   0  12         60.41         67.40         2.62 o                         
   7   0  12          0.66          2.00         1.84 o                         
   8   0  12        180.58        148.37         6.34 o                         
   9   0  12          7.59         13.63         4.07 o                         
   1   1  12       1964.83       1988.22         9.76 o                         
   2   1  12        207.05        242.43         2.21 o                         
   3   1  12       1151.79       1196.23         6.25 o                         
   4   1  12        427.84        431.19         3.65 o                         
   5   1  12         56.70         59.93         1.69 o                         
   6   1  12         55.10         48.59         1.90 o                         
   7   1  12        190.91        165.07         3.19 o                         
   8   1  12         52.32         49.50         2.44 o                         
   9   1  12          9.27         12.31         3.90 o                         
   0   2  12         16.16         31.95         1.21 o                         
   1   2  12          6.07          0.86         0.42 o                         
   2   2  12        377.95        345.93         2.74 o                         
   3   2  12         15.80         13.79         0.72 o                         
   4   2  12         32.00         33.55         1.31 o                         
   5   2  12        376.92        401.59         3.79 o                         
   6   2  12        206.96        209.48         2.94 o                         
   7   2  12         94.56        105.50         2.82 o                         
   8   2  12         23.24         21.93         2.38 o                         
   9   2  12          2.47          5.46         2.66 o                         
   1   3  12        786.18        657.19         4.31 o                         
   2   3  12          3.27          9.67         0.68 o                         
   3   3  12        859.41        821.55         5.09 o                         
   4   3  12         10.38          9.65         0.90 o                         
   5   3  12        279.12        287.33         3.22 o                         
   6   3  12         17.64         22.74         1.55 o                         
   7   3  12        310.85        275.61         4.45 o                         
   8   3  12          1.70          1.56         2.13 o                         
   9   3  12          0.03         -0.36         2.67 o                         
   0   4  12      10513.58      10662.07        67.44 o                         
   1   4  12       1154.70       1072.52         6.35 o                         
   2   4  12       3192.39       3360.20        15.34 o                         
   3   4  12       1112.17       1062.19         6.43 o                         
   4   4  12          0.40          1.74         0.79 o                         
   5   4  12        137.21        130.50         2.59 o                         
   6   4  12        305.85        309.24         4.95 o                         
   7   4  12         23.68         37.58         2.52 o                         
   8   4  12         86.51         79.73         3.60 o                         
   9   4  12          9.17          8.96         3.56 o                         
   1   5  12        132.24        135.96         2.10 o                         
   2   5  12         48.05         48.23         1.41 o                         
   3   5  12        264.88        237.91         3.11 o                         
   4   5  12         75.29         77.58         2.02 o                         
   5   5  12        281.94        282.76         3.61 o                         
   6   5  12        149.09        147.35         3.30 o                         
   7   5  12         71.27         64.69         2.27 o                         
   8   5  12         44.61         46.59         2.96 o                         
   9   5  12          0.56          0.45         2.96 o                         
   0   6  12       4278.75       4168.34        27.90 o                         
   1   6  12        372.89        361.26         3.26 o                         
   2   6  12         67.16         75.59         1.65 o                         
   3   6  12        238.69        212.66         2.97 o                         
   4   6  12       1160.36       1105.67         7.43 o                         
   5   6  12        573.98        569.43         5.55 o                         
   6   6  12        240.53        232.46         4.37 o                         
   7   6  12         22.39         22.57         1.91 o                         
   8   6  12          4.81          4.89         2.66 o                         
   9   6  12          0.06         -2.23         3.65 o                         
   1   7  12       1672.22       1530.59        10.54 o                         
   2   7  12         41.35         40.90         1.64 o                         
   3   7  12       1360.24       1312.68         9.08 o                         
   4   7  12        475.03        477.08         4.47 o                         
   5   7  12          2.86          4.00         1.15 o                         
   6   7  12        130.95        140.06         3.38 o                         
   7   7  12         10.32          9.15         1.71 o                         
   8   7  12          1.22          0.86         2.47 o                         
   9   7  12         13.93         12.55         5.08 o                         
   0   8  12       4390.72       4133.12        31.57 o                         
   1   8  12         16.00         19.90         1.52 o                         
   2   8  12       2550.34       2403.40        14.87 o                         
   3   8  12         50.18         50.63         1.70 o                         
   4   8  12        367.27        360.26         3.96 o                         
   5   8  12          6.98          7.92         1.20 o                         
   6   8  12          0.13          1.48         1.78 o                         
   7   8  12          6.92          8.55         2.06 o                         
   8   8  12         10.41         10.28         3.15 o                         
   1   9  12         86.14         92.58         2.77 o                         
   2   9  12        370.38        384.20         4.75 o                         
   3   9  12         41.44         43.48         1.79 o                         
   4   9  12         53.59         52.73         2.10 o                         
   5   9  12         18.82         15.59         1.28 o                         
   6   9  12         17.84         18.37         2.22 o                         
   7   9  12         20.62         19.23         2.68 o                         
   8   9  12          2.10          0.49         3.95 o                         
   0  10  12       2018.96       1957.00        19.47 o                         
   1  10  12        222.37        207.30         3.62 o                         
   2  10  12        273.64        273.03         4.03 o                         
   3  10  12        565.27        535.82         5.56 o                         
   4  10  12         12.59         14.21         1.35 o                         
   5  10  12         77.96         72.83         2.51 o                         
   6  10  12         90.37         88.91         3.28 o                         
   7  10  12         27.83         35.98         3.86 o                         
   8  10  12          3.85          6.67         4.37 o                         
   1  11  12         73.34         76.96         2.85 o                         
   2  11  12        117.42        115.74         2.93 o                         
   3  11  12         69.41         77.54         2.41 o                         
   4  11  12         94.00        111.69         2.96 o                         
   5  11  12         72.08         80.60         3.14 o                         
   6  11  12          0.29          2.07         2.61 o                         
   7  11  12         51.73         50.94         4.97 o                         
   0  12  12        747.92        711.49        10.91 o                         
   1  12  12        336.45        325.10         5.41 o                         
   2  12  12          3.06          5.82         1.59 o                         
   3  12  12          1.35          3.75         1.37 o                         
   4  12  12        218.18        200.74         4.96 o                         
   5  12  12         17.21         13.70         2.46 o                         
   6  12  12          4.90          6.40         2.46 o                         
   7  12  12          6.43         16.04         4.09 o                         
   1  13  12        448.68        422.65         6.31 o                         
   2  13  12          0.61          3.62         1.55 o                         
   3  13  12        515.58        518.02         8.10 o                         
   4  13  12         21.22         17.87         2.34 o                         
   5  13  12          1.36          3.39         2.50 o                         
   6  13  12          6.74          9.86         2.85 o                         
   7  13  12          7.17          8.59         6.08 o                         
   0  14  12        252.33        245.62         8.33 o                         
   1  14  12        192.01        210.85         5.67 o                         
   2  14  12        109.52        103.15         3.30 o                         
   3  14  12         59.02         52.64         2.41 o                         
   4  14  12          1.34          0.38         2.37 o                         
   5  14  12         75.46         79.59         5.79 o                         
   6  14  12          5.13          6.02         3.32 o                         
   1  15  12          6.88          5.22         2.05 o                         
   2  15  12         15.33         11.25         2.60 o                         
   3  15  12         13.59         11.67         2.33 o                         
   4  15  12          0.02         -2.34         2.69 o                         
   5  15  12         40.42         38.26         4.90 o                         
   0  16  12         19.11          7.14         3.44 o                         
   1  16  12         52.17         64.24         3.32 o                         
   2  16  12         21.40         17.62         3.52 o                         
   3  16  12          0.10         -2.62         2.62 o                         
   4  16  12          0.21         -1.03         3.43 o                         
   5  16  12          4.25          2.37         4.22 o                         
   1  17  12         32.24         24.54         3.10 o                         
   2  17  12         20.48         15.47         4.19 o                         
   3  17  12         11.76         10.89         5.28 o                         
   4  17  12          2.99          4.88         3.57 o                         
   0  18  12          7.95          2.97         4.09 o                         
   1  18  12         20.97         24.84         4.21 o                         
   2  18  12          0.66          6.10         4.25 o                         
   1   1  13         11.16         22.15         0.98 o                         
   2   1  13         44.98         28.70         0.96 o                         
   3   1  13        654.40        633.39         4.03 o                         
   4   1  13          1.13          3.82         0.77 o                         
   5   1  13        351.93        363.45         3.66 o                         
   6   1  13          6.74         10.01         1.23 o                         
   7   1  13         38.32         42.74         2.22 o                         
   8   1  13          0.06         -1.73         1.73 o                         
   9   1  13         40.65         39.73         3.50 o                         
   0   2  13        229.21        156.68         2.60 o                         
   1   2  13       1878.76       1945.63         9.81 o                         
   2   2  13         87.46        121.57         1.66 o                         
   3   2  13         56.78         51.69         1.27 o                         
   4   2  13        461.38        510.11         4.05 o                         
   5   2  13        418.21        409.00         4.18 o                         
   6   2  13         24.06         28.44         1.43 o                         
   7   2  13          2.56          0.84         1.33 o                         
   8   2  13          2.62          3.77         2.08 o                         
   9   2  13         10.65          8.23         2.97 o                         
   1   3  13       2274.25       2220.42        11.31 o                         
   2   3  13        222.27        237.23         2.34 o                         
   3   3  13       2437.76       2464.03        12.38 o                         
   4   3  13          1.06          1.15         0.83 o                         
   5   3  13        131.12        140.89         2.81 o                         
   6   3  13          4.16          3.95         1.22 o                         
   7   3  13         36.50         37.37         2.00 o                         
   8   3  13          2.88          6.35         2.10 o                         
   9   3  13          3.00          0.56         2.89 o                         
   0   4  13         14.95          5.23         0.98 o                         
   1   4  13        486.40        438.16         3.76 o                         
   2   4  13        150.09        128.64         1.75 o                         
   3   4  13        416.21        434.18         4.82 o                         
   4   4  13        163.81        152.43         2.79 o                         
   5   4  13        170.35        154.72         3.02 o                         
   6   4  13         22.68         27.13         1.79 o                         
   7   4  13          0.31          1.12         1.56 o                         
   8   4  13         18.25         23.39         2.23 o                         
   9   4  13          1.23         -1.63         2.81 o                         
   1   5  13        832.61        744.31         5.02 o                         
   2   5  13       3974.03       3972.60        19.24 o                         
   3   5  13       1045.99        993.90         7.11 o                         
   4   5  13        324.40        330.30         4.10 o                         
   5   5  13          8.57          7.28         1.28 o                         
   6   5  13         82.70        100.19         3.17 o                         
   7   5  13        109.31        102.10         2.96 o                         
   8   5  13          2.44          1.64         2.13 o                         
   9   5  13         15.65         15.39         3.32 o                         
   0   6  13         42.03         25.89         2.20 o                         
   1   6  13        162.69        165.86         2.37 o                         
   2   6  13         87.95        113.60         2.11 o                         
   3   6  13        651.25        687.43         5.71 o                         
   4   6  13        104.77        127.67         2.47 o                         
   5   6  13        235.56        227.37         3.66 o                         
   6   6  13         19.94         24.68         1.78 o                         
   7   6  13          2.52          2.06         1.75 o                         
   8   6  13          0.37          1.96         2.53 o                         
   9   6  13          0.88         -3.49         3.49 o                         
   1   7  13        222.14        222.76         3.37 o                         
   2   7  13        466.64        429.78         4.98 o                         
   3   7  13       1327.64       1258.46         8.98 o                         
   4   7  13        167.77        163.22         3.37 o                         
   5   7  13        427.19        424.84         4.71 o                         
   6   7  13         94.27        100.82         3.31 o                         
   7   7  13          0.04          1.59         1.94 o                         
   8   7  13         32.59         29.11         2.99 o                         
   0   8  13       1765.77       1704.87        16.20 o                         
   1   8  13       2941.35       2895.61        18.34 o                         
   2   8  13         60.71         70.19         2.22 o                         
   3   8  13        125.40        151.50         2.77 o                         
   4   8  13        380.30        372.53         4.08 o                         
   5   8  13         87.14        100.66         2.65 o                         
   6   8  13          9.88          7.11         1.83 o                         
   7   8  13         73.11         71.37         3.24 o                         
   8   8  13         44.71         42.20         6.14 o                         
   1   9  13         40.40         40.43         2.29 o                         
   2   9  13       1381.17       1342.96         9.95 o                         
   3   9  13         62.05         63.06         2.18 o                         
   4   9  13          1.95          4.14         1.17 o                         
   5   9  13         16.27         17.49         1.47 o                         
   6   9  13         14.32         16.48         1.76 o                         
   7   9  13          3.38          3.95         2.35 o                         
   8   9  13         13.87         17.67         3.91 o                         
   0  10  13       2214.70       2062.29        22.72 o                         
   1  10  13        811.08        819.54         9.60 o                         
   2  10  13        872.17        876.04         8.23 o                         
   3  10  13         19.33         26.59         1.80 o                         
   4  10  13        139.37        136.85         2.85 o                         
   5  10  13         13.35         12.65         1.57 o                         
   6  10  13        101.11        100.91         3.17 o                         
   7  10  13         10.56         12.85         3.00 o                         
   8  10  13         20.99         11.46         4.00 o                         
   1  11  13         31.83         38.67         2.61 o                         
   2  11  13         65.78         73.53         2.94 o                         
   3  11  13        307.33        302.48         4.09 o                         
   4  11  13         77.01         84.61         2.56 o                         
   5  11  13        260.69        246.44         4.76 o                         
   6  11  13          0.18          2.74         2.44 o                         
   7  11  13         24.00         17.26         3.69 o                         
   0  12  13         24.78         27.02         2.98 o                         
   1  12  13        384.47        374.05         5.39 o                         
   2  12  13        544.12        503.37         6.34 o                         
   3  12  13        146.83        144.08         3.09 o                         
   4  12  13        757.40        704.32         8.32 o                         
   5  12  13        196.16        196.46         4.60 o                         
   6  12  13         56.32         56.18         5.48 o                         
   7  12  13          7.09          9.30         4.36 o                         
   1  13  13         41.89         46.40         2.68 o                         
   2  13  13         78.83         83.42         3.14 o                         
   3  13  13         54.92         66.55         2.54 o                         
   4  13  13         26.19         29.88         2.70 o                         
   5  13  13          2.80          4.11         2.47 o                         
   6  13  13         64.19         64.84         4.31 o                         
   0  14  13         73.03         81.83         5.92 o                         
   1  14  13        357.62        386.31         6.78 o                         
   2  14  13         26.60         30.82         2.52 o                         
   3  14  13         34.73         42.33         2.61 o                         
   4  14  13        136.61        153.74         5.40 o                         
   5  14  13         15.90         15.28         4.11 o                         
   6  14  13          9.97          9.42         5.19 o                         
   1  15  13         98.86         86.84         3.68 o                         
   2  15  13        133.63        136.35         4.70 o                         
   3  15  13        103.82        100.45         3.64 o                         
   4  15  13         18.45         18.56         3.09 o                         
   5  15  13          0.00          5.07         3.14 o                         
   0  16  13        187.06        184.05         7.44 o                         
   1  16  13         47.03         48.82         3.47 o                         
   2  16  13         63.96         68.59         3.57 o                         
   3  16  13          0.97         -1.36         2.69 o                         
   4  16  13          0.02         -0.41         3.27 o                         
   1  17  13          5.06          2.34         3.56 o                         
   2  17  13          6.58         12.89         4.21 o                         
   3  17  13         21.60         23.88         4.03 o                         
   0  18  13         54.85         60.05         5.73 o                         
   1  18  13          0.70          4.12         3.21 o                         
   2  18  13          2.74          7.83         4.17 o                         
   0   0  14       8683.57       8198.93        72.63 o                         
   1   0  14          2.21          0.15         0.63 o                         
   2   0  14        238.54        295.49         3.65 o                         
   3   0  14         41.06         40.07         1.78 o                         
   4   0  14        441.57        403.88         4.55 o                         
   5   0  14        687.03        671.70         8.55 o                         
   6   0  14          2.70          4.63         1.87 o                         
   7   0  14          5.53          7.99         2.02 o                         
   8   0  14          0.52         -2.46         2.47 o                         
   9   0  14         61.07         58.21         7.51 o                         
   1   1  14         24.77         40.44         1.16 o                         
   2   1  14         30.35         40.51         1.13 o                         
   3   1  14          5.49          5.27         0.64 o                         
   4   1  14        244.22        231.79         2.91 o                         
   5   1  14         91.57         89.87         2.02 o                         
   6   1  14          0.66         -0.07         1.07 o                         
   7   1  14        357.31        307.49         4.28 o                         
   8   1  14          0.26          1.80         1.76 o                         
   9   1  14         26.02         20.46         3.55 o                         
   0   2  14       2831.86       2517.60        17.82 o                         
   1   2  14        856.59        870.32         5.21 o                         
   2   2  14       1074.25       1022.34         6.08 o                         
   3   2  14          5.37          7.33         0.73 o                         
   4   2  14        136.97        128.28         2.20 o                         
   5   2  14          0.32          2.84         1.02 o                         
   6   2  14        245.60        248.92         3.61 o                         
   7   2  14         76.45         73.91         2.49 o                         
   8   2  14          4.10          1.53         2.66 o                         
   9   2  14         42.71         35.67         4.05 o                         
   1   3  14         86.51         93.64         1.68 o                         
   2   3  14       2192.59       2086.65        10.70 o                         
   3   3  14          9.29         14.24         0.92 o                         
   4   3  14          9.06          9.43         1.13 o                         
   5   3  14          6.49          5.10         1.19 o                         
   6   3  14        301.22        309.87         4.50 o                         
   7   3  14         26.11         29.82         2.07 o                         
   8   3  14         50.11         34.84         2.77 o                         
   9   3  14          0.33          4.78         3.93 o                         
   0   4  14        352.02        437.01         5.02 o                         
   1   4  14        898.36        939.27         5.89 o                         
   2   4  14         62.10         94.82         2.33 o                         
   3   4  14        289.57        306.84         3.35 o                         
   4   4  14         23.97         27.38         1.36 o                         
   5   4  14          2.35          2.27         1.29 o                         
   6   4  14        182.00        192.16         3.43 o                         
   7   4  14         20.35         17.82         1.99 o                         
   8   4  14         23.22         28.41         2.81 o                         
   9   4  14         23.84         21.29         3.55 o                         
   1   5  14         55.17         63.92         1.69 o                         
   2   5  14         44.12         42.90         1.40 o                         
   3   5  14          0.31          1.58         0.82 o                         
   4   5  14         31.63         37.26         1.54 o                         
   5   5  14          5.18          5.14         1.34 o                         
   6   5  14         14.82         16.71         1.82 o                         
   7   5  14         30.31         33.08         2.31 o                         
   8   5  14          2.18          3.49         2.25 o                         
   9   5  14          1.88          5.74         4.49 o                         
   0   6  14         76.20        100.68         3.02 o                         
   1   6  14        265.96        270.89         3.78 o                         
   2   6  14        602.03        588.00         5.59 o                         
   3   6  14        142.89        153.53         2.46 o                         
   4   6  14        347.75        342.65         4.22 o                         
   5   6  14        260.01        256.51         4.21 o                         
   6   6  14         18.85         32.58         2.10 o                         
   7   6  14        175.74        169.10         3.96 o                         
   8   6  14         28.84         37.90         3.77 o                         
   9   6  14         41.66         36.56         4.07 o                         
   1   7  14         26.03         27.14         1.45 o                         
   2   7  14       2740.02       2580.60        18.58 o                         
   3   7  14          3.38          3.11         0.98 o                         
   4   7  14          0.72          4.51         1.15 o                         
   5   7  14          1.05          0.78         1.24 o                         
   6   7  14        485.77        465.05         7.28 o                         
   7   7  14         16.78         19.10         2.49 o                         
   8   7  14         37.74         29.14         3.15 o                         
   0   8  14        416.59        456.57         8.88 o                         
   1   8  14         45.78         46.46         1.98 o                         
   2   8  14        161.81        136.92         2.74 o                         
   3   8  14         51.99         63.45         1.99 o                         
   4   8  14        743.40        741.61         6.29 o                         
   5   8  14          6.17          6.00         1.42 o                         
   6   8  14         49.85         47.37         2.21 o                         
   7   8  14          1.08          4.79         2.99 o                         
   8   8  14          1.73          2.35         3.18 o                         
   1   9  14        149.67        156.08         3.21 o                         
   2   9  14        733.93        739.49         7.09 o                         
   3   9  14         48.61         58.24         2.02 o                         
   4   9  14        100.82        111.94         2.79 o                         
   5   9  14          2.95          4.93         1.47 o                         
   6   9  14          0.47         -0.22         1.63 o                         
   7   9  14          0.77         -2.24         2.24 o                         
   8   9  14          0.30          2.27         3.52 o                         
   0  10  14       5562.47       5284.20        47.72 o                         
   1  10  14       1639.57       1533.36        11.80 o                         
   2  10  14       1392.67       1415.63        11.06 o                         
   3  10  14         33.25         31.18         1.89 o                         
   4  10  14         64.70         66.27         2.45 o                         
   5  10  14          9.01         13.23         1.73 o                         
   6  10  14         27.14         30.88         2.86 o                         
   7  10  14         14.19         13.23         3.15 o                         
   8  10  14         12.54         16.47         4.13 o                         
   1  11  14         64.78         73.16         2.83 o                         
   2  11  14        912.15        882.97         9.07 o                         
   3  11  14         13.08         16.52         1.61 o                         
   4  11  14          4.63          6.13         1.49 o                         
   5  11  14          1.52          0.19         1.78 o                         
   6  11  14          8.07          7.31         2.46 o                         
   7  11  14          1.04          0.84         3.53 o                         
   0  12  14         19.10         17.45         2.77 o                         
   1  12  14         92.47         93.87         3.52 o                         
   2  12  14          5.86          6.13         1.80 o                         
   3  12  14          0.00          5.53         1.51 o                         
   4  12  14          2.43          5.65         1.95 o                         
   5  12  14         17.18         18.33         2.51 o                         
   6  12  14         29.82         34.02         4.58 o                         
   7  12  14          2.63          5.63         4.10 o                         
   1  13  14          0.01          3.55         1.88 o                         
   2  13  14          1.08          4.33         2.12 o                         
   3  13  14         25.28         29.68         2.10 o                         
   4  13  14          0.16          4.14         2.36 o                         
   5  13  14         17.23         17.86         2.71 o                         
   6  13  14         42.01         33.57         4.01 o                         
   0  14  14          6.78          2.62         2.87 o                         
   1  14  14         96.56         86.78         3.92 o                         
   2  14  14        163.13        154.71         4.60 o                         
   3  14  14          0.00          5.87         2.07 o                         
   4  14  14        119.08        134.50         4.96 o                         
   5  14  14          2.02          6.18         2.84 o                         
   6  14  14          6.38          2.39         4.21 o                         
   1  15  14          0.35          3.93         2.35 o                         
   2  15  14        209.00        217.64         5.41 o                         
   3  15  14          9.74          9.04         2.34 o                         
   4  15  14         15.54         13.15         3.44 o                         
   5  15  14         24.01         21.35         3.61 o                         
   0  16  14          3.33          4.43         3.75 o                         
   1  16  14          2.52         13.57         2.58 o                         
   2  16  14          0.02          2.65         2.61 o                         
   3  16  14         25.34         27.32         3.80 o                         
   4  16  14          0.09          2.27         3.56 o                         
   1  17  14          0.83          6.79         3.03 o                         
   2  17  14        193.14        204.99         6.46 o                         
   3  17  14          0.18          3.16         4.67 o                         
   0  18  14          8.67         24.48         6.85 o                         
   1  18  14        108.73        109.94         5.11 o                         
   1   1  15          3.26          5.70         0.65 o                         
   2   1  15       2098.17       2024.97         9.68 o                         
   3   1  15        368.02        350.43         3.41 o                         
   4   1  15        478.72        480.50         4.69 o                         
   5   1  15        377.50        384.74         4.12 o                         
   6   1  15          1.00          1.86         1.18 o                         
   7   1  15          2.44          3.46         1.62 o                         
   8   1  15          2.35          3.74         1.91 o                         
   9   1  15          1.10         -0.19         3.13 o                         
   0   2  15         70.96         52.70         1.99 o                         
   1   2  15       2304.15       2417.19        11.39 o                         
   2   2  15          0.68          1.77         0.66 o                         
   3   2  15         17.04         22.91         1.04 o                         
   4   2  15        186.63        189.44         2.57 o                         
   5   2  15        200.21        202.69         3.19 o                         
   6   2  15         42.92         37.17         1.58 o                         
   7   2  15          0.05          0.87         1.56 o                         
   8   2  15          0.16          0.23         2.34 o                         
   9   2  15         11.30         12.51         3.54 o                         
   1   3  15        346.01        316.65         2.98 o                         
   2   3  15        342.47        301.58         3.12 o                         
   3   3  15        142.36        138.17         2.33 o                         
   4   3  15        124.39        135.49         2.54 o                         
   5   3  15         14.54         17.94         1.49 o                         
   6   3  15          3.71          4.85         1.17 o                         
   7   3  15          0.96          0.23         1.70 o                         
   8   3  15         20.78         22.31         2.60 o                         
   9   3  15          1.31          2.73         3.46 o                         
   0   4  15       2567.61       2705.05        19.27 o                         
   1   4  15        352.40        356.47         3.24 o                         
   2   4  15          1.65          5.30         0.89 o                         
   3   4  15        123.20        137.90         2.91 o                         
   4   4  15        731.19        724.12         6.70 o                         
   5   4  15         46.13         54.05         2.45 o                         
   6   4  15         57.37         57.63         2.58 o                         
   7   4  15         15.05          9.26         2.15 o                         
   8   4  15          3.33          1.69         2.40 o                         
   9   4  15         12.72         14.48         3.87 o                         
   1   5  15        509.82        450.94         4.59 o                         
   2   5  15          0.49          1.05         0.72 o                         
   3   5  15        678.42        672.01         6.00 o                         
   4   5  15        391.54        371.40         4.46 o                         
   5   5  15          1.63          0.86         1.35 o                         
   6   5  15         55.67         62.46         2.73 o                         
   7   5  15         28.82         31.89         2.04 o                         
   8   5  15         22.61         23.26         2.86 o                         
   9   5  15          0.01          3.60         3.93 o                         
   0   6  15         25.95         46.46         3.20 o                         
   1   6  15         11.60         18.53         1.37 o                         
   2   6  15        282.76        277.56         3.57 o                         
   3   6  15         28.34         32.01         1.57 o                         
   4   6  15        756.60        718.82         6.55 o                         
   5   6  15          2.19          4.45         1.55 o                         
   6   6  15         92.92         79.62         3.05 o                         
   7   6  15          2.39          7.75         2.19 o                         
   8   6  15          5.37          1.89         2.92 o                         
   1   7  15         21.31         22.80         1.59 o                         
   2   7  15         67.17         79.50         2.14 o                         
   3   7  15          0.06         -0.20         0.99 o                         
   4   7  15         77.04         79.97         2.48 o                         
   5   7  15          0.31          2.74         1.40 o                         
   6   7  15         56.70         56.31         2.77 o                         
   7   7  15         31.39         29.39         3.10 o                         
   8   7  15          0.02          1.92         2.98 o                         
   0   8  15       2432.75       2358.11        22.18 o                         
   1   8  15         25.46         23.70         1.54 o                         
   2   8  15         28.01         41.85         1.76 o                         
   3   8  15        433.35        403.15         4.52 o                         
   4   8  15        332.41        307.63         4.04 o                         
   5   8  15         55.89         60.07         2.29 o                         
   6   8  15          2.26          3.67         1.66 o                         
   7   8  15          2.64          6.90         2.88 o                         
   8   8  15          7.49          7.64         3.44 o                         
   1   9  15          6.62         10.56         1.47 o                         
   2   9  15       2379.95       2287.51        15.19 o                         
   3   9  15         42.10         49.12         1.99 o                         
   4   9  15        514.33        502.57         5.84 o                         
   5   9  15         81.64         97.89         2.74 o                         
   6   9  15          5.30          9.02         2.07 o                         
   7   9  15         20.83         23.12         2.92 o                         
   8   9  15          1.55          2.32         4.53 o                         
   0  10  15        356.19        355.80         7.52 o                         
   1  10  15          7.53          8.48         1.47 o                         
   2  10  15          2.45          5.00         1.55 o                         
   3  10  15        287.10        284.14         4.24 o                         
   4  10  15          0.02          0.53         1.66 o                         
   5  10  15         67.53         70.27         2.52 o                         
   6  10  15         71.29         66.88         3.85 o                         
   7  10  15          0.23          0.29         3.07 o                         
   1  11  15          3.65          3.95         1.79 o                         
   2  11  15        445.09        415.09         6.59 o                         
   3  11  15          1.65          3.78         1.55 o                         
   4  11  15         41.80         45.35         2.29 o                         
   5  11  15          0.25          1.03         2.12 o                         
   6  11  15         50.65         52.35         3.09 o                         
   7  11  15          6.72          6.59         3.66 o                         
   0  12  15        105.37        115.62         8.30 o                         
   1  12  15        584.61        588.55         7.54 o                         
   2  12  15         19.91         15.82         2.05 o                         
   3  12  15         40.87         42.54         2.31 o                         
   4  12  15        237.14        212.65         4.10 o                         
   5  12  15         99.62        103.80         4.17 o                         
   6  12  15         29.41         20.64         4.15 o                         
   7  12  15          0.43         -3.96         3.96 o                         
   1  13  15         59.18         58.92         3.08 o                         
   2  13  15          0.06          4.91         2.57 o                         
   3  13  15        150.11        170.37         5.61 o                         
   4  13  15        223.84        222.25         5.35 o                         
   5  13  15         46.72         50.45         3.57 o                         
   6  13  15        132.77        124.20         8.86 o                         
   0  14  15         41.25         55.88         6.94 o                         
   1  14  15          8.38         10.66         2.33 o                         
   2  14  15         49.07         50.10         3.22 o                         
   3  14  15          6.75          5.59         2.23 o                         
   4  14  15         21.94         23.60         3.45 o                         
   5  14  15         18.16         35.36         3.86 o                         
   6  14  15          4.37          8.31         6.68 o                         
   1  15  15         27.07         26.62         3.07 o                         
   2  15  15         20.23         20.35         2.70 o                         
   3  15  15         10.01         13.85         2.50 o                         
   4  15  15          7.86          7.28         3.10 o                         
   5  15  15         14.99         13.08         3.69 o                         
   0  16  15        441.93        436.25        10.27 o                         
   1  16  15         40.25         48.53         3.45 o                         
   2  16  15         62.98         63.95         3.94 o                         
   3  16  15         51.12         44.83         4.44 o                         
   4  16  15          6.21          4.14         3.58 o                         
   1  17  15          1.67          4.66         2.90 o                         
   2  17  15          2.69          0.84         3.92 o                         
   3  17  15          2.49          3.39         3.58 o                         
   0  18  15         34.40         39.77         6.61 o                         
   1  18  15          0.35         -4.05         4.05 o                         
   0   0  16        663.07        613.19         8.90 o                         
   1   0  16         20.05         21.56         1.34 o                         
   2   0  16        314.05        313.04         4.38 o                         
   3   0  16        273.89        297.17         5.01 o                         
   4   0  16        376.57        374.33         4.84 o                         
   5   0  16        492.76        502.89         7.14 o                         
   6   0  16         27.82         31.14         2.48 o                         
   7   0  16        291.94        300.53         5.93 o                         
   8   0  16          2.95          3.43         3.68 o                         
   9   0  16          1.32         -3.66         4.95 o                         
   1   1  16        169.47        150.28         1.98 o                         
   2   1  16         61.88         74.27         1.78 o                         
   3   1  16        756.60        721.14         5.54 o                         
   4   1  16         92.26         89.57         2.20 o                         
   5   1  16          7.17          8.69         1.12 o                         
   6   1  16         20.23         22.60         1.70 o                         
   7   1  16         58.71         49.84         2.44 o                         
   8   1  16          0.94          0.90         2.11 o                         
   9   1  16         16.34         13.70         3.77 o                         
   0   2  16        191.03        174.18         3.16 o                         
   1   2  16       2033.79       2099.39        10.30 o                         
   2   2  16        320.43        315.20         3.12 o                         
   3   2  16         94.57         99.29         2.06 o                         
   4   2  16        342.68        337.85         3.56 o                         
   5   2  16         16.04         16.79         1.52 o                         
   6   2  16         12.79         17.75         1.32 o                         
   7   2  16         20.42         26.69         2.13 o                         
   8   2  16         21.98         17.08         2.73 o                         
   9   2  16          5.97          8.34         3.71 o                         
   1   3  16       1489.65       1444.99         9.14 o                         
   2   3  16         50.82         57.47         1.94 o                         
   3   3  16        643.45        626.16         5.54 o                         
   4   3  16        109.63        104.14         2.07 o                         
   5   3  16        128.43        141.19         3.30 o                         
   6   3  16         27.87         25.73         1.63 o                         
   7   3  16         43.83         39.70         2.47 o                         
   8   3  16          6.67          7.92         2.44 o                         
   9   3  16         21.58         19.87         3.89 o                         
   0   4  16        125.22        122.68         3.10 o                         
   1   4  16       2573.35       2460.20        14.84 o                         
   2   4  16         53.36         56.95         1.92 o                         
   3   4  16         89.03         82.91         2.20 o                         
   4   4  16          0.16          0.53         0.99 o                         
   5   4  16        724.32        710.00         7.14 o                         
   6   4  16          3.65          6.86         1.64 o                         
   7   4  16         21.63         15.21         2.02 o                         
   8   4  16          3.88         -2.45         2.45 o                         
   9   4  16          0.07          1.45         4.03 o                         
   1   5  16         22.61         25.91         1.57 o                         
   2   5  16        285.84        261.39         3.51 o                         
   3   5  16         48.41         45.61         1.84 o                         
   4   5  16         53.23         51.44         1.95 o                         
   5   5  16         82.87         85.17         3.10 o                         
   6   5  16          8.74          8.08         1.78 o                         
   7   5  16          8.30          9.08         2.01 o                         
   8   5  16          4.52          4.65         2.58 o                         
   0   6  16       1589.60       1560.73        15.86 o                         
   1   6  16       1675.85       1556.49        11.26 o                         
   2   6  16         14.17         15.51         1.68 o                         
   3   6  16        152.01        141.56         2.80 o                         
   4   6  16        234.15        242.38         4.13 o                         
   5   6  16        153.85        150.31         3.61 o                         
   6   6  16          0.12          0.60         1.75 o                         
   7   6  16          0.36          0.22         2.08 o                         
   8   6  16          5.66          6.44         2.91 o                         
   1   7  16        265.17        238.88         3.94 o                         
   2   7  16        104.46        109.92         2.90 o                         
   3   7  16        296.16        278.96         4.26 o                         
   4   7  16        420.67        397.96         6.83 o                         
   5   7  16         46.94         50.46         2.34 o                         
   6   7  16        146.57        129.47         3.31 o                         
   7   7  16         24.11         18.51         3.38 o                         
   8   7  16          7.19          0.56         3.29 o                         
   0   8  16        572.74        542.30         9.63 o                         
   1   8  16         52.06         45.91         2.37 o                         
   2   8  16         91.64         87.87         2.42 o                         
   3   8  16        155.39        167.92         3.22 o                         
   4   8  16         14.21         15.74         1.64 o                         
   5   8  16        133.31        118.82         3.39 o                         
   6   8  16          4.25          6.87         1.96 o                         
   7   8  16        119.71        120.59         4.70 o                         
   8   8  16          0.24         -0.55         3.66 o                         
   1   9  16        237.17        229.74         4.01 o                         
   2   9  16         92.13         89.10         2.89 o                         
   3   9  16        196.39        198.29         3.92 o                         
   4   9  16        142.79        132.45         3.28 o                         
   5   9  16         13.68         16.19         1.81 o                         
   6   9  16         27.12         24.61         2.53 o                         
   7   9  16          6.79          4.46         2.59 o                         
   8   9  16         22.38         20.70         4.19 o                         
   0  10  16        930.59        855.88        13.80 o                         
   1  10  16         52.29         55.42         2.64 o                         
   2  10  16         44.37         42.52         2.31 o                         
   3  10  16         34.29         33.31         2.07 o                         
   4  10  16         34.87         34.00         2.42 o                         
   5  10  16          3.23          2.30         1.71 o                         
   6  10  16          2.92          3.72         2.33 o                         
   7  10  16         17.66         22.35         3.38 o                         
   1  11  16        721.09        682.69         7.52 o                         
   2  11  16        316.21        302.55         4.98 o                         
   3  11  16        475.61        481.23         6.82 o                         
   4  11  16        178.94        174.15         3.71 o                         
   5  11  16         14.73         14.17         2.81 o                         
   6  11  16          0.61          3.33         2.79 o                         
   7  11  16          4.93         13.05         6.08 o                         
   0  12  16         26.72         25.36         4.02 o                         
   1  12  16        594.23        543.46         6.76 o                         
   2  12  16          4.13          3.73         1.94 o                         
   3  12  16        109.74        100.49         3.28 o                         
   4  12  16          4.73          6.37         1.99 o                         
   5  12  16          8.22          9.90         2.81 o                         
   6  12  16         34.60         27.71         4.42 o                         
   1  13  16         64.25         75.07         4.33 o                         
   2  13  16          2.83          5.24         2.18 o                         
   3  13  16        145.86        149.06         4.07 o                         
   4  13  16          3.33          6.64         2.32 o                         
   5  13  16          3.98          2.90         3.14 o                         
   6  13  16          1.41         11.82         3.80 o                         
   0  14  16          0.18          1.91         3.08 o                         
   1  14  16        143.65        153.87         4.65 o                         
   2  14  16          1.11          3.19         2.91 o                         
   3  14  16        157.50        158.98         4.63 o                         
   4  14  16          7.10          8.33         2.94 o                         
   5  14  16         75.90         89.16         6.12 o                         
   1  15  16          2.17          5.34         2.55 o                         
   2  15  16         11.67         12.33         2.75 o                         
   3  15  16         53.74         51.03         3.43 o                         
   4  15  16         18.98         14.70         3.35 o                         
   5  15  16         77.26         79.02         6.16 o                         
   0  16  16         15.80         21.36         4.30 o                         
   1  16  16        317.45        322.67         7.41 o                         
   2  16  16          5.78          9.99         2.72 o                         
   3  16  16         51.48         62.18         4.78 o                         
   4  16  16          2.88          7.27         3.72 o                         
   1  17  16         32.21         30.58         3.45 o                         
   2  17  16         10.07          6.98         4.95 o                         
   1   1  17        340.54        332.13         3.40 o                         
   2   1  17       2420.74       2368.46        13.39 o                         
   3   1  17        432.44        413.54         4.01 o                         
   4   1  17        533.34        522.28         4.60 o                         
   5   1  17          0.38          2.64         0.97 o                         
   6   1  17          8.16          7.85         1.42 o                         
   7   1  17          6.87          9.05         1.82 o                         
   8   1  17          1.32          2.53         2.68 o                         
   9   1  17          7.77          3.25         3.86 o                         
   0   2  17       1191.42       1097.46        10.42 o                         
   1   2  17          4.26          7.91         0.87 o                         
   2   2  17          9.19         13.90         1.14 o                         
   3   2  17        931.18        890.74         6.69 o                         
   4   2  17        349.16        345.00         3.91 o                         
   5   2  17         68.44         71.88         2.54 o                         
   6   2  17          7.91          8.72         1.30 o                         
   7   2  17         13.99         19.29         1.90 o                         
   8   2  17          9.78         12.48         2.72 o                         
   9   2  17          0.34         -0.89         3.75 o                         
   1   3  17        247.40        255.15         3.57 o                         
   2   3  17         17.62          9.85         1.16 o                         
   3   3  17        855.80        847.86         7.22 o                         
   4   3  17        434.15        423.29         4.29 o                         
   5   3  17         96.11        102.40         3.18 o                         
   6   3  17         28.91         38.33         2.02 o                         
   7   3  17          7.18          3.77         2.05 o                         
   8   3  17         29.22         24.08         3.06 o                         
   9   3  17          6.09          5.54         4.29 o                         
   0   4  17        282.22        269.04         5.31 o                         
   1   4  17         78.62         88.52         2.63 o                         
   2   4  17         67.51         74.44         3.00 o                         
   3   4  17         58.01         49.16         2.14 o                         
   4   4  17          0.39          2.87         1.03 o                         
   5   4  17        124.29        125.45         3.93 o                         
   6   4  17          0.38         -0.23         1.64 o                         
   7   4  17          2.97          6.69         2.01 o                         
   8   4  17          6.96          7.91         2.73 o                         
   1   5  17        769.42        742.16         7.08 o                         
   2   5  17        708.96        688.44         6.45 o                         
   3   5  17        570.86        557.74         5.60 o                         
   4   5  17        561.96        536.28         5.47 o                         
   5   5  17         24.07         29.51         2.49 o                         
   6   5  17         29.35         38.93         2.46 o                         
   7   5  17         23.61         13.36         2.41 o                         
   8   5  17          5.33          5.94         2.94 o                         
   0   6  17        825.93        829.67        10.49 o                         
   1   6  17        322.12        321.26         4.86 o                         
   2   6  17         62.03         67.01         2.53 o                         
   3   6  17        504.87        478.01         5.69 o                         
   4   6  17        191.15        187.71         3.72 o                         
   5   6  17        334.00        321.45         5.34 o                         
   6   6  17         62.58         52.03         2.80 o                         
   7   6  17          2.22          6.34         2.49 o                         
   8   6  17          5.12          9.67         3.29 o                         
   1   7  17        334.21        293.15         4.80 o                         
   2   7  17        659.35        648.89         7.37 o                         
   3   7  17        464.70        413.57         5.21 o                         
   4   7  17         16.23         22.37         1.88 o                         
   5   7  17          4.66          3.76         1.62 o                         
   6   7  17         24.66         21.54         2.12 o                         
   7   7  17          2.37          4.19         2.54 o                         
   8   7  17         11.16         11.45         3.39 o                         
   0   8  17       1182.75       1103.66        15.19 o                         
   1   8  17        883.85        838.91         8.89 o                         
   2   8  17        322.43        287.66         5.61 o                         
   3   8  17         54.68         52.70         2.24 o                         
   4   8  17          0.17         -0.47         1.45 o                         
   5   8  17          3.69          6.15         1.95 o                         
   6   8  17          8.15         16.75         2.57 o                         
   7   8  17          8.61         12.03         2.81 o                         
   8   8  17          9.85         14.59         5.00 o                         
   1   9  17        285.80        269.18         5.71 o                         
   2   9  17         44.36         45.94         2.67 o                         
   3   9  17         42.67         46.07         2.20 o                         
   4   9  17        117.26        109.28         3.48 o                         
   5   9  17        120.15        124.06         4.55 o                         
   6   9  17          0.01         -1.19         2.38 o                         
   7   9  17          0.12          0.04         2.97 o                         
   0  10  17          9.39         13.05         2.78 o                         
   1  10  17         49.66         56.37         3.09 o                         
   2  10  17          6.52          7.63         1.36 o                         
   3  10  17          8.42         10.23         1.66 o                         
   4  10  17         11.50         11.63         2.34 o                         
   5  10  17          7.40          8.69         2.16 o                         
   6  10  17          9.95          6.00         2.67 o                         
   7  10  17         17.40         16.06         3.64 o                         
   1  11  17          2.26          6.60         1.64 o                         
   2  11  17        102.20        107.66         3.45 o                         
   3  11  17          3.00          1.55         1.79 o                         
   4  11  17         10.49         14.37         2.43 o                         
   5  11  17         57.55         50.83         3.11 o                         
   6  11  17          1.63          2.95         2.81 o                         
   7  11  17         31.60         24.66         4.47 o                         
   0  12  17         20.11         18.31         2.90 o                         
   1  12  17        175.48        191.70         4.29 o                         
   2  12  17         13.76         14.60         2.03 o                         
   3  12  17         14.85         12.83         2.24 o                         
   4  12  17          8.50          8.04         2.41 o                         
   5  12  17         10.88          9.99         2.98 o                         
   6  12  17         13.95         12.85         3.56 o                         
   1  13  17        266.61        245.36         5.02 o                         
   2  13  17         29.69         27.23         2.48 o                         
   3  13  17        239.95        232.48         5.06 o                         
   4  13  17         48.15         44.89         3.31 o                         
   5  13  17          3.10         10.32         3.12 o                         
   6  13  17          1.10         13.19         4.64 o                         
   0  14  17          2.77          1.18         5.16 o                         
   1  14  17          1.00          2.65         2.34 o                         
   2  14  17         15.00         15.01         2.79 o                         
   3  14  17         63.63         61.60         3.31 o                         
   4  14  17         11.88         11.83         3.24 o                         
   5  14  17         29.78         29.27         4.15 o                         
   1  15  17         50.99         48.52         3.77 o                         
   2  15  17          3.40          7.88         2.72 o                         
   3  15  17         95.17         94.28         5.47 o                         
   4  15  17         31.49         37.93         4.32 o                         
   0  16  17        300.26        320.12         9.90 o                         
   1  16  17          3.70         10.67         3.04 o                         
   2  16  17         12.31         12.52         3.80 o                         
   3  16  17         82.16         80.30         5.02 o                         
   1  17  17         10.43          8.14         4.16 o                         
   2  17  17          4.04          2.41         3.96 o                         
   0   0  18       5518.94       5621.99        56.56 o                         
   1   0  18       4043.77       3827.82        29.32 o                         
   2   0  18        939.52       1004.39        10.97 o                         
   3   0  18        510.79        562.29         6.66 o                         
   4   0  18        295.59        295.67         4.70 o                         
   5   0  18        304.49        273.96         6.45 o                         
   6   0  18        117.02        105.93         4.12 o                         
   7   0  18         18.54         19.20         2.86 o                         
   8   0  18          1.50          0.98         3.47 o                         
   9   0  18          3.18         -2.59         5.72 o                         
   1   1  18         58.95         73.89         2.10 o                         
   2   1  18       1955.90       1851.66        11.33 o                         
   3   1  18        291.57        263.33         3.53 o                         
   4   1  18        100.25        100.59         2.39 o                         
   5   1  18        538.04        502.21         4.82 o                         
   6   1  18        316.38        302.52         5.08 o                         
   7   1  18         22.11         15.94         1.98 o                         
   8   1  18          7.88          6.17         2.52 o                         
   9   1  18         12.05          8.00         4.10 o                         
   0   2  18       1902.85       1852.23        16.53 o                         
   1   2  18       2038.85       2004.48        14.19 o                         
   2   2  18         98.50        107.64         2.39 o                         
   3   2  18         89.64         97.88         2.49 o                         
   4   2  18        348.35        325.73         3.91 o                         
   5   2  18        110.21        111.23         3.15 o                         
   6   2  18        125.32        118.67         2.81 o                         
   7   2  18         48.79         49.59         2.53 o                         
   8   2  18          7.91          8.83         2.87 o                         
   1   3  18         17.15         22.72         1.50 o                         
   2   3  18        426.12        399.34         5.25 o                         
   3   3  18          4.85          9.32         1.22 o                         
   4   3  18          5.99          9.66         1.38 o                         
   5   3  18          1.16          2.39         1.35 o                         
   6   3  18         44.76         47.43         2.09 o                         
   7   3  18          0.02          3.77         2.16 o                         
   8   3  18          1.94          0.68         2.70 o                         
   0   4  18         18.90         16.74         2.41 o                         
   1   4  18         30.97         34.23         1.87 o                         
   2   4  18        260.37        268.41         4.27 o                         
   3   4  18         80.72         72.80         2.57 o                         
   4   4  18        305.64        328.34         4.13 o                         
   5   4  18         11.38         17.40         1.89 o                         
   6   4  18         12.99         21.42         2.18 o                         
   7   4  18         12.91         18.04         2.25 o                         
   8   4  18         29.54         34.70         3.21 o                         
   1   5  18         78.42         87.50         3.01 o                         
   2   5  18        380.00        400.74         5.12 o                         
   3   5  18        629.58        623.30         6.53 o                         
   4   5  18         27.75         26.57         1.75 o                         
   5   5  18        269.56        255.23         4.73 o                         
   6   5  18         39.93         39.35         2.54 o                         
   7   5  18         13.59         11.66         2.42 o                         
   8   5  18          0.01         -0.59         3.00 o                         
   0   6  18        129.92        144.72         5.11 o                         
   1   6  18          8.86          7.74         1.44 o                         
   2   6  18        105.08        113.92         3.12 o                         
   3   6  18         45.21         48.34         2.29 o                         
   4   6  18          0.19          0.94         1.28 o                         
   5   6  18         36.90         35.54         2.64 o                         
   6   6  18         40.51         39.35         2.72 o                         
   7   6  18          3.22         10.37         2.67 o                         
   8   6  18          6.33         10.62         3.21 o                         
   1   7  18        185.75        193.32         4.49 o                         
   2   7  18        145.70        121.49         3.70 o                         
   3   7  18         16.95         22.26         2.06 o                         
   4   7  18         24.97         24.49         2.01 o                         
   5   7  18         82.67         81.19         3.08 o                         
   6   7  18          5.38          5.52         2.16 o                         
   7   7  18         14.06         12.90         3.25 o                         
   8   7  18          0.01          2.19         3.64 o                         
   0   8  18       2240.75       2019.44        23.36 o                         
   1   8  18         66.07         83.91         3.29 o                         
   2   8  18        378.90        338.30         6.53 o                         
   3   8  18          0.00         -1.29         1.29 o                         
   4   8  18         84.65         87.73         3.16 o                         
   5   8  18         56.68         62.86         3.03 o                         
   6   8  18         27.32         25.96         3.63 o                         
   7   8  18          0.03         -2.83         2.83 o                         
   8   8  18          3.06          5.59         4.26 o                         
   1   9  18         66.70         65.27         3.03 o                         
   2   9  18         88.49         96.36         3.57 o                         
   3   9  18        489.80        469.24         6.21 o                         
   4   9  18         63.05         71.04         3.23 o                         
   5   9  18        109.56         98.75         4.50 o                         
   6   9  18          3.47          6.53         2.47 o                         
   7   9  18          0.43          1.58         3.20 o                         
   0  10  18        240.34        261.99         7.45 o                         
   1  10  18        257.35        280.17         5.25 o                         
   2  10  18         20.96         13.91         2.07 o                         
   3  10  18        174.08        156.63         4.98 o                         
   4  10  18        238.52        222.16         4.89 o                         
   5  10  18         78.49         89.59         4.24 o                         
   6  10  18         30.72         27.28         3.37 o                         
   7  10  18         13.36         13.75         4.05 o                         
   1  11  18          9.96          9.57         1.78 o                         
   2  11  18         67.54         73.18         3.03 o                         
   3  11  18          0.21          1.31         1.89 o                         
   4  11  18         37.39         47.52         2.91 o                         
   5  11  18          4.23          1.24         2.75 o                         
   6  11  18          1.72          4.70         3.02 o                         
   0  12  18        182.32        152.41         6.31 o                         
   1  12  18         33.90         47.57         3.05 o                         
   2  12  18         43.94         33.12         2.74 o                         
   3  12  18         48.55         53.39         2.86 o                         
   4  12  18         77.45         80.64         3.72 o                         
   5  12  18          0.37          4.81         3.09 o                         
   6  12  18         81.57         76.09         8.22 o                         
   1  13  18          0.49          0.42         2.08 o                         
   2  13  18        121.11        117.69         4.00 o                         
   3  13  18         87.90         88.21         4.34 o                         
   4  13  18          0.67          4.50         2.85 o                         
   5  13  18         90.04         90.65         6.03 o                         
   0  14  18         52.89         62.60         5.20 o                         
   1  14  18         21.96         21.22         2.85 o                         
   2  14  18        204.82        206.87         5.42 o                         
   3  14  18          4.06          6.53         2.55 o                         
   4  14  18        180.59        197.66         6.28 o                         
   5  14  18          4.73          6.26         4.47 o                         
   1  15  18          6.45          9.30         2.98 o                         
   2  15  18         17.01         13.81         2.73 o                         
   3  15  18          0.06         -0.71         2.99 o                         
   4  15  18          0.50         -5.11         5.21 o                         
   0  16  18          3.50          5.95         4.09 o                         
   1  16  18         83.28         79.66         4.93 o                         
   2  16  18          0.99          5.57         3.25 o                         
   3  16  18          0.08         -0.34         5.13 o                         
   1  17  18         18.07         23.57         3.73 o                         
   1   1  19        411.86        388.66         4.38 o                         
   2   1  19       1140.01       1125.46         8.60 o                         
   3   1  19        993.18        952.06         7.51 o                         
   4   1  19         31.15         31.78         1.69 o                         
   5   1  19        236.58        252.15         3.62 o                         
   6   1  19         72.46         83.08         2.90 o                         
   7   1  19          9.01         12.71         2.11 o                         
   8   1  19          0.00          1.93         2.89 o                         
   0   2  19       4022.53       3854.03        32.78 o                         
   1   2  19         94.54        109.48         2.44 o                         
   2   2  19        171.84        184.79         3.87 o                         
   3   2  19         87.20         97.86         2.63 o                         
   4   2  19        175.77        179.67         3.33 o                         
   5   2  19          0.94          4.15         1.37 o                         
   6   2  19         25.16         31.33         1.93 o                         
   7   2  19          0.37         -1.81         1.87 o                         
   8   2  19         16.35         12.39         3.04 o                         
   1   3  19        385.45        389.40         4.98 o                         
   2   3  19       1674.62       1607.83        11.61 o                         
   3   3  19       1335.80       1304.23        10.12 o                         
   4   3  19        302.61        307.12         4.41 o                         
   5   3  19        175.38        175.14         4.50 o                         
   6   3  19          0.01          3.00         1.54 o                         
   7   3  19         32.63         31.97         2.22 o                         
   8   3  19         13.60         14.13         3.55 o                         
   0   4  19         37.19         31.01         2.67 o                         
   1   4  19        728.33        658.61         6.93 o                         
   2   4  19          0.13          1.10         1.17 o                         
   3   4  19        202.39        209.51         3.71 o                         
   4   4  19        156.67        142.09         3.85 o                         
   5   4  19         16.10         17.60         1.96 o                         
   6   4  19         73.59         67.89         2.96 o                         
   7   4  19          0.92          1.16         2.06 o                         
   8   4  19          1.09          0.63         2.89 o                         
   1   5  19        247.94        232.26         4.93 o                         
   2   5  19        388.99        383.44         6.14 o                         
   3   5  19        419.58        413.17         5.18 o                         
   4   5  19          4.01          5.98         1.56 o                         
   5   5  19         84.25         89.87         3.43 o                         
   6   5  19        222.42        218.50         4.58 o                         
   7   5  19         10.50         12.84         2.78 o                         
   8   5  19         63.65         47.93         3.87 o                         
   0   6  19          4.47         -1.69         1.69 o                         
   1   6  19          2.85          0.59         1.60 o                         
   2   6  19        419.47        324.85         5.02 o                         
   3   6  19         28.35         24.44         1.88 o                         
   4   6  19        391.89        358.66         5.71 o                         
   5   6  19          0.11          0.39         1.50 o                         
   6   6  19          3.27          6.55         2.19 o                         
   7   6  19         30.92         39.59         3.57 o                         
   8   6  19          7.72          8.67         3.64 o                         
   1   7  19        144.47        137.90         3.93 o                         
   2   7  19         61.38         70.01         3.12 o                         
   3   7  19        181.10        182.06         3.91 o                         
   4   7  19         38.65         48.05         2.53 o                         
   5   7  19         10.64          7.65         1.93 o                         
   6   7  19         28.57         26.93         2.73 o                         
   7   7  19         59.58         55.85         3.72 o                         
   8   7  19          6.91          3.47         4.02 o                         
   0   8  19         26.76         18.27         3.23 o                         
   1   8  19        245.54        208.93         5.00 o                         
   2   8  19         92.61         77.67         3.31 o                         
   3   8  19          0.00         -0.27         1.51 o                         
   4   8  19         42.71         39.60         2.86 o                         
   5   8  19          1.70          1.92         2.12 o                         
   6   8  19          4.54          6.39         2.49 o                         
   7   8  19         11.09         11.33         3.19 o                         
   1   9  19          0.50         -0.49         1.75 o                         
   2   9  19        625.03        568.56         8.31 o                         
   3   9  19         84.15         85.60         3.63 o                         
   4   9  19         55.00         53.07         3.29 o                         
   5   9  19         83.44         92.11         3.98 o                         
   6   9  19          0.28          1.61         2.59 o                         
   7   9  19          0.13         -3.17         3.17 o                         
   0  10  19          2.86          1.48         2.47 o                         
   1  10  19          9.23          5.39         1.85 o                         
   2  10  19          0.92         -0.22         1.84 o                         
   3  10  19         53.77         50.37         3.12 o                         
   4  10  19         28.74         45.42         3.41 o                         
   5  10  19         82.14         98.40         4.33 o                         
   6  10  19         42.54         46.93         3.63 o                         
   7  10  19         18.05         16.74         4.21 o                         
   1  11  19         55.73         57.87         3.24 o                         
   2  11  19         90.33         90.53         4.22 o                         
   3  11  19        135.88        136.87         4.72 o                         
   4  11  19          1.10          1.10         2.35 o                         
   5  11  19         22.91         28.37         3.44 o                         
   6  11  19        111.13        122.28         5.99 o                         
   0  12  19        905.92        927.73        20.27 o                         
   1  12  19         78.85         70.69         3.84 o                         
   2  12  19        152.67        164.07         5.32 o                         
   3  12  19         12.65          7.62         2.66 o                         
   4  12  19          0.36          0.43         2.58 o                         
   5  12  19          0.12          2.87         3.06 o                         
   6  12  19         11.75          4.67         5.41 o                         
   1  13  19         85.37         81.62         3.57 o                         
   2  13  19          0.34          6.18         2.45 o                         
   3  13  19         96.70         90.45         3.91 o                         
   4  13  19         34.60         37.03         3.62 o                         
   5  13  19          0.77          1.98         3.88 o                         
   0  14  19        213.38        206.13         7.74 o                         
   1  14  19         78.87         99.59         4.23 o                         
   2  14  19         31.48         27.38         3.23 o                         
   3  14  19          0.02          2.59         2.92 o                         
   4  14  19         32.89         29.58         4.22 o                         
   5  14  19          4.68          3.85         4.34 o                         
   1  15  19          0.10         -0.01         2.77 o                         
   2  15  19        121.31        122.04         4.90 o                         
   3  15  19         10.75          6.82         3.87 o                         
   4  15  19          0.00          3.44         4.00 o                         
   0  16  19         49.01         44.82         5.32 o                         
   1  16  19          7.97          4.32         3.22 o                         
   2  16  19          0.44          2.73         3.16 o                         
   3  16  19          2.41          8.23         3.85 o                         
   0   0  20         21.69         33.67         4.27 o                         
   1   0  20       3057.32       2795.67        23.72 o                         
   2   0  20       1398.03       1355.42        14.24 o                         
   3   0  20       1220.39       1141.77        11.96 o                         
   4   0  20        982.92        994.77        12.00 o                         
   5   0  20         53.58         42.17         3.01 o                         
   6   0  20         34.80         44.75         3.58 o                         
   7   0  20         52.81         66.97         4.51 o                         
   8   0  20         21.38         17.39         6.00 o                         
   1   1  20        871.41        838.80         7.30 o                         
   2   1  20        103.66        122.96         2.70 o                         
   3   1  20        339.85        346.65         4.20 o                         
   4   1  20          6.82         13.93         1.51 o                         
   5   1  20          2.43          4.05         1.32 o                         
   6   1  20         28.53         25.94         2.30 o                         
   7   1  20         48.07         45.78         2.71 o                         
   8   1  20          7.18          4.00         3.13 o                         
   0   2  20       3192.53       3082.32        26.48 o                         
   1   2  20       2182.20       2083.81        13.50 o                         
   2   2  20        548.00        547.73         5.64 o                         
   3   2  20       2242.08       2138.85        14.28 o                         
   4   2  20         72.32         78.12         2.57 o                         
   5   2  20        146.44        154.78         4.55 o                         
   6   2  20         62.44         64.33         2.46 o                         
   7   2  20          0.02          5.32         2.10 o                         
   8   2  20         16.09         18.56         3.46 o                         
   1   3  20         18.74         20.44         1.54 o                         
   2   3  20       1250.12       1201.45         9.90 o                         
   3   3  20         44.68         37.55         2.01 o                         
   4   3  20        322.74        313.52         4.55 o                         
   5   3  20        148.44        159.59         3.62 o                         
   6   3  20          6.38          7.79         1.78 o                         
   7   3  20         70.60         72.41         3.39 o                         
   8   3  20          9.51          6.35         3.26 o                         
   0   4  20       1717.79       1608.38        19.27 o                         
   1   4  20        150.18        182.33         4.41 o                         
   2   4  20          0.47         -1.13         1.13 o                         
   3   4  20        832.48        771.18         9.81 o                         
   4   4  20        943.85        886.63        10.90 o                         
   5   4  20        264.65        241.30         4.78 o                         
   6   4  20        160.39        155.68         4.02 o                         
   7   4  20          0.79          5.05         2.74 o                         
   8   4  20          2.78          5.93         3.30 o                         
   1   5  20         10.46          9.49         1.51 o                         
   2   5  20          4.20          3.44         1.25 o                         
   3   5  20         53.64         41.46         2.22 o                         
   4   5  20         16.75         21.24         1.84 o                         
   5   5  20        152.58        156.01         4.14 o                         
   6   5  20         10.50         19.83         2.34 o                         
   7   5  20         80.81         79.49         5.15 o                         
   8   5  20          1.51          5.61         3.51 o                         
   0   6  20        959.61        936.85        13.25 o                         
   1   6  20       1278.83       1141.15        10.58 o                         
   2   6  20        538.28        530.29         7.71 o                         
   3   6  20         23.52         16.82         1.78 o                         
   4   6  20          0.51          0.24         1.62 o                         
   5   6  20        160.26        162.75         4.05 o                         
   6   6  20         55.80         51.75         3.24 o                         
   7   6  20         13.64         13.56         2.91 o                         
   8   6  20          0.44          2.67         3.71 o                         
   1   7  20        219.13        211.27         4.96 o                         
   2   7  20          0.72          1.65         1.60 o                         
   3   7  20         73.23         83.48         3.28 o                         
   4   7  20         56.57         51.71         2.32 o                         
   5   7  20         11.30         15.16         2.22 o                         
   6   7  20         15.76         13.95         3.21 o                         
   7   7  20          0.74         -0.83         2.80 o                         
   0   8  20          8.73         21.57         3.05 o                         
   1   8  20        343.82        314.94         7.89 o                         
   2   8  20          8.95          5.30         1.81 o                         
   3   8  20         31.78         25.62         2.23 o                         
   4   8  20         94.51         91.96         3.48 o                         
   5   8  20         10.45         12.42         2.40 o                         
   6   8  20         72.38         85.26         5.20 o                         
   7   8  20          0.91          4.53         3.14 o                         
   1   9  20          0.68         -1.50         1.89 o                         
   2   9  20          8.88         12.98         2.10 o                         
   3   9  20        108.43        102.21         3.82 o                         
   4   9  20          5.05          4.15         2.48 o                         
   5   9  20         28.44         20.93         2.89 o                         
   6   9  20         16.67         14.56         4.19 o                         
   7   9  20          0.56         -3.81         3.81 o                         
   0  10  20        100.81        100.89         6.30 o                         
   1  10  20          0.02         -1.11         1.89 o                         
   2  10  20         86.60         74.81         3.51 o                         
   3  10  20        154.49        142.07         4.76 o                         
   4  10  20         66.51         72.30         3.98 o                         
   5  10  20          0.05         -1.38         3.11 o                         
   6  10  20          5.66          8.13         3.41 o                         
   1  11  20          3.55          2.01         2.28 o                         
   2  11  20        119.22        129.85         5.76 o                         
   3  11  20         10.47         17.83         3.11 o                         
   4  11  20         22.16         25.98         3.37 o                         
   5  11  20         16.61         17.03         3.21 o                         
   6  11  20         13.85         17.53         4.22 o                         
   0  12  20         19.45         28.17         3.99 o                         
   1  12  20         29.66         34.02         3.10 o                         
   2  12  20         82.65         94.16         4.30 o                         
   3  12  20          5.07          0.80         2.64 o                         
   4  12  20         28.81         32.91         3.65 o                         
   5  12  20          8.94          5.67         3.75 o                         
   6  12  20          1.21         -2.38         4.91 o                         
   1  13  20         11.18         10.49         2.82 o                         
   2  13  20        192.46        195.85         5.83 o                         
   3  13  20          0.10          1.83         2.86 o                         
   4  13  20         17.05         21.45         3.53 o                         
   5  13  20          4.97          8.69         4.04 o                         
   0  14  20         59.08         48.81         4.83 o                         
   1  14  20        138.31        133.83         5.58 o                         
   2  14  20          5.91          6.13         2.87 o                         
   3  14  20         30.13         32.08         3.81 o                         
   4  14  20         64.98         64.26         4.86 o                         
   1  15  20         24.64         26.42         3.37 o                         
   2  15  20         28.95         28.39         4.35 o                         
   3  15  20         13.64         18.19         4.33 o                         
   0  16  20         92.16         84.34         6.40 o                         
   1  16  20         49.44         42.82         4.13 o                         
   2  16  20          2.36          3.52         4.52 o                         
   1   1  21       1150.63       1110.63        11.39 o                         
   2   1  21        673.05        664.17         6.22 o                         
   3   1  21       1279.81       1255.08         9.52 o                         
   4   1  21        785.13        776.25         6.95 o                         
   5   1  21          0.44          3.33         1.49 o                         
   6   1  21         74.55         70.52         3.10 o                         
   7   1  21         12.37          9.64         2.43 o                         
   8   1  21          0.17          0.57         3.48 o                         
   0   2  21       3222.14       3091.82        27.45 o                         
   1   2  21         75.69         85.68         3.28 o                         
   2   2  21       1153.48       1162.68         9.14 o                         
   3   2  21        543.98        555.55         6.07 o                         
   4   2  21         10.55         18.48         1.70 o                         
   5   2  21        256.76        270.66         4.00 o                         
   6   2  21          0.45          2.09         1.81 o                         
   7   2  21          0.19          0.28         2.19 o                         
   8   2  21          9.10          8.44         3.44 o                         
   1   3  21         47.74         60.58         2.66 o                         
   2   3  21        550.43        539.07         6.03 o                         
   3   3  21         41.36         33.66         2.07 o                         
   4   3  21         88.94        101.77         3.11 o                         
   5   3  21        113.46        131.47         3.31 o                         
   6   3  21          5.06         11.66         1.88 o                         
   7   3  21          6.85          3.39         2.52 o                         
   8   3  21          0.03         -3.73         3.73 o                         
   0   4  21         63.75         71.13         4.28 o                         
   1   4  21        313.74        302.66         5.02 o                         
   2   4  21          1.20          2.16         1.34 o                         
   3   4  21         19.68         25.81         2.07 o                         
   4   4  21          8.46         13.65         1.74 o                         
   5   4  21        116.21        119.24         3.41 o                         
   6   4  21         16.54         15.81         2.27 o                         
   7   4  21         61.36         62.82         3.18 o                         
   8   4  21         22.01         15.93         3.94 o                         
   1   5  21        159.80        147.71         3.98 o                         
   2   5  21        116.67        105.49         3.19 o                         
   3   5  21        132.56        115.79         3.68 o                         
   4   5  21         12.66         13.44         1.74 o                         
   5   5  21         44.62         57.14         2.53 o                         
   6   5  21         42.55         31.58         2.66 o                         
   7   5  21         18.75         17.88         3.10 o                         
   8   5  21         28.53         22.59         3.87 o                         
   0   6  21        115.09        103.02         5.04 o                         
   1   6  21        600.20        593.96         7.47 o                         
   2   6  21          3.57          5.46         1.60 o                         
   3   6  21          3.48          7.92         1.64 o                         
   4   6  21          6.23          7.70         1.75 o                         
   5   6  21          3.72          3.00         1.90 o                         
   6   6  21          1.24          3.53         2.83 o                         
   7   6  21          9.09         11.12         3.07 o                         
   1   7  21         52.41         52.40         3.06 o                         
   2   7  21          1.84          5.00         1.80 o                         
   3   7  21         45.32         41.18         2.62 o                         
   4   7  21        119.31        107.03         3.63 o                         
   5   7  21          0.10          0.65         2.04 o                         
   6   7  21         20.45         21.70         2.95 o                         
   7   7  21          0.33          1.86         3.14 o                         
   0   8  21         64.73         56.85         4.58 o                         
   1   8  21        299.51        330.06         6.25 o                         
   2   8  21          5.29          4.70         2.00 o                         
   3   8  21        216.81        193.38         4.85 o                         
   4   8  21          0.08          1.18         1.91 o                         
   5   8  21        139.37        135.65         4.55 o                         
   6   8  21          0.01         -2.62         2.62 o                         
   7   8  21          0.00         -3.26         3.26 o                         
   1   9  21        252.73        257.24         5.68 o                         
   2   9  21        497.43        449.77         8.29 o                         
   3   9  21        445.49        478.54         7.53 o                         
   4   9  21         21.40         19.39         2.94 o                         
   5   9  21         15.14         15.31         2.80 o                         
   6   9  21          8.34         11.26         3.13 o                         
   7   9  21          2.44          5.33         3.99 o                         
   0  10  21         17.00         14.79         3.43 o                         
   1  10  21         26.84         22.08         2.67 o                         
   2  10  21          7.76          6.12         2.51 o                         
   3  10  21         43.77         45.27         3.18 o                         
   4  10  21          0.00         -2.25         2.72 o                         
   5  10  21          4.16          9.48         2.92 o                         
   6  10  21          0.03          3.64         3.94 o                         
   1  11  21         85.02         81.46         4.21 o                         
   2  11  21         24.65         24.84         3.70 o                         
   3  11  21        130.93        115.33         5.39 o                         
   4  11  21         71.94         76.12         4.54 o                         
   5  11  21          0.73         -0.52         3.63 o                         
   6  11  21          0.74          4.39         4.87 o                         
   0  12  21          7.62          5.51         3.44 o                         
   1  12  21         13.56         10.00         2.92 o                         
   2  12  21          1.29          6.12         2.64 o                         
   3  12  21         42.18         35.48         3.50 o                         
   4  12  21          3.91          3.99         3.07 o                         
   5  12  21          0.22          0.84         4.46 o                         
   1  13  21          2.36          8.21         3.03 o                         
   2  13  21          1.12          1.34         2.98 o                         
   3  13  21          0.88         -0.89         2.90 o                         
   4  13  21         11.49         10.86         3.70 o                         
   5  13  21         32.69         37.84         5.40 o                         
   0  14  21         88.29         96.97         6.57 o                         
   1  14  21        143.04        144.17         6.78 o                         
   2  14  21          9.19         10.08         3.27 o                         
   3  14  21         11.80          5.31         3.38 o                         
   4  14  21          0.69          0.79         4.08 o                         
   1  15  21         77.00         78.58         4.77 o                         
   2  15  21         58.34         55.03         4.33 o                         
   3  15  21         65.31         65.37         5.43 o                         
   0  16  21          0.11          1.18         5.72 o                         
   1  16  21          7.52         10.33         4.44 o                         
   0   0  22       2750.27       2716.82        35.18 o                         
   1   0  22      12664.45      12125.94        88.10 o                         
   2   0  22        985.84        955.43        15.60 o                         
   3   0  22        355.35        359.40         6.36 o                         
   4   0  22        117.92        107.48         4.32 o                         
   5   0  22         13.43         11.08         2.31 o                         
   6   0  22         54.52         56.30         4.03 o                         
   7   0  22         10.65          7.03         3.53 o                         
   8   0  22          0.21          4.45         5.84 o                         
   1   1  22          2.05          5.56         1.36 o                         
   2   1  22        142.50        147.99         3.30 o                         
   3   1  22        318.96        312.93         4.39 o                         
   4   1  22         25.83         30.15         1.89 o                         
   5   1  22        226.01        198.36         3.82 o                         
   6   1  22         24.70         25.36         2.45 o                         
   7   1  22         21.91         25.13         2.77 o                         
   8   1  22         16.36         17.41         5.28 o                         
   0   2  22         13.65         19.16         2.55 o                         
   1   2  22        346.18        318.85         4.65 o                         
   2   2  22         52.80         50.85         2.32 o                         
   3   2  22        273.79        224.31         4.26 o                         
   4   2  22         64.28         65.01         2.53 o                         
   5   2  22        641.45        566.23         7.00 o                         
   6   2  22         14.31         11.46         2.13 o                         
   7   2  22         99.29         78.23         4.11 o                         
   8   2  22          0.00          0.55         5.14 o                         
   1   3  22        254.77        248.65         4.23 o                         
   2   3  22         38.05         50.47         2.37 o                         
   3   3  22          0.33          0.66         1.56 o                         
   4   3  22         13.26         16.38         1.79 o                         
   5   3  22        478.14        476.94         6.71 o                         
   6   3  22         38.01         49.70         2.66 o                         
   7   3  22        108.53         99.49         4.86 o                         
   8   3  22          1.17          4.23         3.78 o                         
   0   4  22        335.15        341.29         8.02 o                         
   1   4  22       1597.23       1376.93        12.15 o                         
   2   4  22          0.46          4.57         1.50 o                         
   3   4  22        519.35        474.80         6.08 o                         
   4   4  22         79.70         80.41         3.13 o                         
   5   4  22         15.09         15.09         2.34 o                         
   6   4  22          3.46          4.81         2.50 o                         
   7   4  22         34.82         45.35         3.74 o                         
   8   4  22          0.18          1.80         4.01 o                         
   1   5  22         37.46         40.40         2.47 o                         
   2   5  22         87.50         86.76         3.45 o                         
   3   5  22          0.12          1.09         1.53 o                         
   4   5  22         17.25         18.25         1.88 o                         
   5   5  22         18.75         22.16         2.17 o                         
   6   5  22         14.51         12.22         2.86 o                         
   7   5  22          0.00         -3.07         3.07 o                         
   0   6  22       1066.16        973.50        14.02 o                         
   1   6  22         95.59         71.42         3.23 o                         
   2   6  22        268.11        250.92         5.76 o                         
   3   6  22          9.30          4.31         1.69 o                         
   4   6  22         27.36         28.83         2.33 o                         
   5   6  22         53.00         54.72         3.13 o                         
   6   6  22         14.53         10.87         3.01 o                         
   7   6  22          4.17          7.32         3.16 o                         
   1   7  22        238.11        225.57         5.18 o                         
   2   7  22         52.48         59.00         3.44 o                         
   3   7  22        462.99        484.39         6.84 o                         
   4   7  22        144.29        135.64         4.21 o                         
   5   7  22          0.73          1.72         2.42 o                         
   6   7  22         61.99         62.63         4.67 o                         
   7   7  22         50.16         47.24         5.89 o                         
   0   8  22        151.09        157.53         7.16 o                         
   1   8  22        265.44        269.93         5.88 o                         
   2   8  22          6.61          6.46         2.19 o                         
   3   8  22         49.63         49.73         3.20 o                         
   4   8  22         13.74         18.17         2.55 o                         
   5   8  22         34.82         38.27         3.19 o                         
   6   8  22          2.65          2.61         2.88 o                         
   7   8  22         25.31         23.96         4.22 o                         
   1   9  22         44.62         44.52         3.24 o                         
   2   9  22          0.51          2.72         2.22 o                         
   3   9  22          0.18          8.16         2.77 o                         
   4   9  22          0.45          0.83         2.56 o                         
   5   9  22         16.07         14.30         3.46 o                         
   6   9  22          2.44          3.54         3.85 o                         
   0  10  22         84.94         91.50         6.58 o                         
   1  10  22        589.55        585.65         9.60 o                         
   2  10  22          0.27          0.91         2.59 o                         
   3  10  22          2.37         -0.82         2.43 o                         
   4  10  22         82.89         86.26         4.58 o                         
   5  10  22         92.56         86.71         4.89 o                         
   6  10  22          9.25          8.49         4.09 o                         
   1  11  22         36.64         32.46         3.16 o                         
   2  11  22        429.60        440.84        10.14 o                         
   3  11  22          0.54          1.74         2.76 o                         
   4  11  22         25.72         22.01         3.62 o                         
   5  11  22          8.27          1.24         4.14 o                         
   6  11  22          0.01          0.64         4.80 o                         
   0  12  22          5.83          7.73         4.82 o                         
   1  12  22        331.34        297.76         7.10 o                         
   2  12  22          1.78         -0.80         2.77 o                         
   3  12  22         30.83         27.82         3.30 o                         
   4  12  22         10.86          5.33         3.26 o                         
   5  12  22          0.28         -4.65         4.65 o                         
   1  13  22          9.71          6.38         3.44 o                         
   2  13  22          8.63          9.83         3.14 o                         
   3  13  22         11.81         19.01         3.59 o                         
   4  13  22         15.24          5.51         4.29 o                         
   0  14  22         32.14         26.72         5.55 o                         
   1  14  22         14.93         22.76         4.40 o                         
   2  14  22          0.40          3.15         3.30 o                         
   3  14  22          1.36          0.71         3.53 o                         
   4  14  22         28.56         37.80         5.93 o                         
   1  15  22         10.03          7.29         3.96 o                         
   2  15  22          3.60         10.27         5.71 o                         
   1   1  23         12.32         14.09         1.98 o                         
   2   1  23         19.68         13.40         1.52 o                         
   3   1  23         74.83         76.14         2.70 o                         
   4   1  23        106.77        114.94         3.31 o                         
   5   1  23         22.54         24.86         2.16 o                         
   6   1  23          1.35          9.61         1.99 o                         
   7   1  23          0.04         -0.92         2.63 o                         
   8   1  23         12.52         12.57         4.46 o                         
   0   2  23        473.13        436.32         8.35 o                         
   1   2  23          3.88          6.21         1.40 o                         
   2   2  23         50.79         48.99         2.40 o                         
   3   2  23        389.24        382.76         5.44 o                         
   4   2  23        117.13        132.73         3.72 o                         
   5   2  23        106.96         95.10         3.30 o                         
   6   2  23         15.50         14.31         2.19 o                         
   7   2  23          2.52          1.63         3.32 o                         
   8   2  23          7.61          6.20         4.38 o                         
   1   3  23        162.22        149.98         4.24 o                         
   2   3  23        228.30        241.71         4.70 o                         
   3   3  23        204.67        183.76         4.07 o                         
   4   3  23        135.47        149.79         3.85 o                         
   5   3  23         39.81         37.08         2.47 o                         
   6   3  23         37.07         41.08         2.75 o                         
   7   3  23         26.04         23.53         3.71 o                         
   0   4  23         65.49         87.82         4.93 o                         
   1   4  23          3.92          1.29         1.66 o                         
   2   4  23         87.90         69.05         2.93 o                         
   3   4  23         26.60         26.20         2.13 o                         
   4   4  23        219.83        200.70         4.24 o                         
   5   4  23          0.54          3.09         1.99 o                         
   6   4  23         15.04         16.27         2.79 o                         
   7   4  23          4.58          3.07         3.15 o                         
   1   5  23         22.24         17.26         2.29 o                         
   2   5  23       1512.29       1438.81        15.24 o                         
   3   5  23          4.39          0.28         1.66 o                         
   4   5  23         76.50         73.98         4.03 o                         
   5   5  23          0.53          3.34         2.13 o                         
   6   5  23        117.12        124.12         5.48 o                         
   7   5  23         21.04         18.59         3.99 o                         
   0   6  23          0.21          3.33         2.67 o                         
   1   6  23        173.08        148.25         4.58 o                         
   2   6  23         14.54         13.78         2.23 o                         
   3   6  23         72.19         66.22         2.91 o                         
   4   6  23         11.31         14.38         2.24 o                         
   5   6  23         28.62         27.98         2.92 o                         
   6   6  23          0.46          3.50         3.11 o                         
   7   6  23         14.69         10.32         4.06 o                         
   1   7  23          0.80          4.37         2.03 o                         
   2   7  23        248.66        223.57         5.31 o                         
   3   7  23          0.88          3.63         2.19 o                         
   4   7  23        356.49        350.60         5.99 o                         
   5   7  23          2.73          3.01         2.49 o                         
   6   7  23         37.73         35.04         4.09 o                         
   7   7  23         10.23          8.47         4.03 o                         
   0   8  23        529.37        457.63        10.73 o                         
   1   8  23         65.29         49.77         3.27 o                         
   2   8  23         16.16         19.92         2.63 o                         
   3   8  23         76.07         61.39         3.46 o                         
   4   8  23        265.89        267.54         5.77 o                         
   5   8  23         59.76         55.52         3.85 o                         
   6   8  23          0.34          9.19         3.32 o                         
   1   9  23         18.77         21.88         2.80 o                         
   2   9  23         32.66         43.76         3.55 o                         
   3   9  23         10.48         14.04         2.86 o                         
   4   9  23          5.55          4.69         3.62 o                         
   5   9  23          1.86          3.72         3.18 o                         
   6   9  23          8.21         11.72         3.89 o                         
   0  10  23        315.06        309.33        10.70 o                         
   1  10  23        160.77        155.00         5.28 o                         
   2  10  23          1.61         -2.68         2.68 o                         
   3  10  23         82.95         89.96         4.49 o                         
   4  10  23        112.44        127.05         5.87 o                         
   5  10  23          5.41          8.58         3.45 o                         
   6  10  23          1.71         -2.42         4.67 o                         
   1  11  23         25.55         15.27         2.99 o                         
   2  11  23         19.92         20.57         3.08 o                         
   3  11  23         44.92         35.09         3.55 o                         
   4  11  23         81.84         85.22         5.51 o                         
   5  11  23         12.73         20.19         4.18 o                         
   0  12  23        531.03        516.15        12.29 o                         
   1  12  23          0.04          2.48         2.90 o                         
   2  12  23         37.97         46.03         4.14 o                         
   3  12  23         43.76         42.04         4.28 o                         
   4  12  23         88.16         88.34         5.21 o                         
   5  12  23         66.64         57.91         5.65 o                         
   1  13  23          2.85          3.65         3.20 o                         
   2  13  23        111.27        109.35         5.17 o                         
   3  13  23         32.16         28.27         4.55 o                         
   4  13  23          0.07         -5.23         5.51 o                         
   0  14  23          0.14          2.38         4.58 o                         
   1  14  23         17.64         18.78         3.70 o                         
   2  14  23          1.14         -0.31         3.52 o                         
   3  14  23         14.98          6.60         6.42 o                         
   1  15  23          0.25         -0.93         4.29 o                         
   2  15  23        104.87        114.19         8.71 o                         
   0   0  24        196.70        195.30         8.94 o                         
   1   0  24         88.22         80.62         4.29 o                         
   2   0  24        109.58        111.59         5.21 o                         
   3   0  24        578.69        544.37         9.00 o                         
   4   0  24         15.22         20.49         2.50 o                         
   5   0  24         78.40         82.00         4.33 o                         
   6   0  24          2.43          3.91         3.31 o                         
   7   0  24          0.27         -3.61         3.61 o                         
   1   1  24        173.94        173.93         3.62 o                         
   2   1  24         79.50         78.65         2.75 o                         
   3   1  24         91.25         91.28         2.97 o                         
   4   1  24         11.17          9.21         1.79 o                         
   5   1  24         37.06         34.22         2.26 o                         
   6   1  24          3.15          1.65         1.98 o                         
   7   1  24         78.80         66.19         4.02 o                         
   0   2  24        138.85        140.29         5.54 o                         
   1   2  24         20.62         24.46         1.74 o                         
   2   2  24        106.99        108.63         3.30 o                         
   3   2  24         38.39         40.11         2.78 o                         
   4   2  24          2.17          3.97         1.88 o                         
   5   2  24         63.22         64.56         2.83 o                         
   6   2  24         28.70         28.43         2.69 o                         
   7   2  24         12.90          7.85         3.88 o                         
   1   3  24        303.44        298.88         5.17 o                         
   2   3  24        674.44        648.68         7.64 o                         
   3   3  24        340.81        337.22         8.34 o                         
   4   3  24         34.38         42.69         2.53 o                         
   5   3  24         75.18         67.28         3.05 o                         
   6   3  24         16.82         16.76         2.71 o                         
   7   3  24         70.68         46.46         5.58 o                         
   0   4  24          9.91         11.76         2.93 o                         
   1   4  24        113.77        119.34         4.24 o                         
   2   4  24         21.41         14.48         1.98 o                         
   3   4  24          4.21          6.82         1.83 o                         
   4   4  24        230.78        209.76         4.60 o                         
   5   4  24          0.04         -1.50         2.27 o                         
   6   4  24         88.28         75.15         3.73 o                         
   7   4  24          3.57          8.88         4.23 o                         
   1   5  24         64.66         69.56         3.37 o                         
   2   5  24          1.57          3.13         1.87 o                         
   3   5  24         68.13         64.68         2.99 o                         
   4   5  24          3.12          5.92         1.96 o                         
   5   5  24          6.28         10.06         2.32 o                         
   6   5  24         11.82         11.82         3.26 o                         
   7   5  24          1.76          0.90         3.46 o                         
   0   6  24       2248.33       2079.39        26.92 o                         
   1   6  24        259.99        251.39         5.47 o                         
   2   6  24        230.40        226.89         5.20 o                         
   3   6  24         80.01         91.45         3.52 o                         
   4   6  24         19.27         14.59         3.29 o                         
   5   6  24         24.18         23.93         3.14 o                         
   6   6  24         24.37         26.27         4.03 o                         
   7   6  24         21.06         27.22         4.46 o                         
   1   7  24         24.70         33.34         2.77 o                         
   2   7  24        622.22        621.91         8.55 o                         
   3   7  24         42.91         55.14         3.54 o                         
   4   7  24         72.15         66.00         3.38 o                         
   5   7  24         14.42         15.83         2.81 o                         
   6   7  24         42.39         51.29         4.13 o                         
   7   7  24         26.07         24.70         5.38 o                         
   0   8  24          1.37          8.27         3.33 o                         
   1   8  24        437.45        416.93         7.59 o                         
   2   8  24         23.34         28.60         3.25 o                         
   3   8  24          9.76          9.57         2.77 o                         
   4   8  24          7.85          6.39         2.86 o                         
   5   8  24         12.34          9.85         3.10 o                         
   6   8  24         69.62         61.64         4.51 o                         
   1   9  24         81.79         89.56         4.70 o                         
   2   9  24         59.23         55.15         3.71 o                         
   3   9  24        110.60        114.70         4.89 o                         
   4   9  24         29.09         37.77         4.23 o                         
   5   9  24         61.84         59.39         4.48 o                         
   6   9  24          0.73          0.69         5.71 o                         
   0  10  24        118.37        141.69         7.75 o                         
   1  10  24         15.64         22.47         4.04 o                         
   2  10  24          6.26          6.28         2.74 o                         
   3  10  24         24.65         24.78         3.38 o                         
   4  10  24         43.29         29.11         3.89 o                         
   5  10  24        147.81        151.78         6.86 o                         
   1  11  24         17.17         21.35         3.33 o                         
   2  11  24         85.66         91.59         4.81 o                         
   3  11  24          1.93          1.87         3.17 o                         
   4  11  24          1.08          3.30         3.44 o                         
   5  11  24          1.73         -3.49         5.11 o                         
   0  12  24        395.39        426.81        11.74 o                         
   1  12  24          0.04          4.47         2.98 o                         
   2  12  24         40.97         50.10         4.51 o                         
   3  12  24          0.09          6.80         3.34 o                         
   4  12  24          9.03         17.67         4.90 o                         
   1  13  24         17.10         17.35         3.38 o                         
   2  13  24         45.32         39.12         4.10 o                         
   3  13  24         21.58         12.15         3.85 o                         
   4  13  24          0.11          6.75         4.73 o                         
   0  14  24        143.79        137.17         8.12 o                         
   1  14  24         27.31         28.24         5.53 o                         
   2  14  24          7.71         10.58         4.21 o                         
   3  14  24         25.58         22.64         7.01 o                         
   1  15  24         12.45         10.20         5.04 o                         
   1   1  25         99.40         96.45         4.09 o                         
   2   1  25         24.83         23.28         1.89 o                         
   3   1  25        171.94        172.86         3.77 o                         
   4   1  25          5.88          9.67         2.32 o                         
   5   1  25          0.03         -1.89         1.89 o                         
   6   1  25         14.44          8.05         2.42 o                         
   7   1  25         13.20          6.53         3.38 o                         
   0   2  25        386.67        392.71         8.84 o                         
   1   2  25       1185.71       1114.79         9.90 o                         
   2   2  25        153.76        147.15         3.85 o                         
   3   2  25         39.32         45.14         3.30 o                         
   4   2  25         56.50         61.05         3.06 o                         
   5   2  25         33.05         38.12         2.44 o                         
   6   2  25         14.35         14.98         3.31 o                         
   7   2  25          4.05          4.78         3.57 o                         
   1   3  25        130.81        129.49         4.39 o                         
   2   3  25         83.14         84.86         3.32 o                         
   3   3  25        141.85        124.81         4.14 o                         
   4   3  25          0.10          0.07         2.12 o                         
   5   3  25          0.98          2.92         2.10 o                         
   6   3  25          0.04          1.57         2.63 o                         
   7   3  25          4.67          0.10         3.95 o                         
   0   4  25          0.31          2.15         2.63 o                         
   1   4  25         60.59         57.47         3.30 o                         
   2   4  25         76.41         69.30         3.23 o                         
   3   4  25         22.02         21.83         2.25 o                         
   4   4  25        176.32        161.23         4.84 o                         
   5   4  25          6.52          8.69         2.45 o                         
   6   4  25         12.20         11.95         3.09 o                         
   7   4  25          1.93          2.00         3.77 o                         
   1   5  25         17.96         18.04         2.42 o                         
   2   5  25          0.81          1.70         1.95 o                         
   3   5  25         77.52         69.90         3.28 o                         
   4   5  25         78.70         81.90         3.31 o                         
   5   5  25        276.15        293.34         6.80 o                         
   6   5  25         47.01         41.03         3.88 o                         
   7   5  25         27.22         25.05         5.25 o                         
   0   6  25        119.14        138.72         7.11 o                         
   1   6  25         36.00         47.23         3.06 o                         
   2   6  25          2.07          0.05         2.17 o                         
   3   6  25         36.46         37.17         3.16 o                         
   4   6  25         67.84         63.94         3.91 o                         
   5   6  25         19.51         16.65         3.10 o                         
   6   6  25          1.33         -2.02         3.52 o                         
   7   6  25          0.01         -0.90        10.35 o                         
   1   7  25         62.60         55.93         3.40 o                         
   2   7  25         73.70         67.77         4.37 o                         
   3   7  25        133.31        138.03         5.99 o                         
   4   7  25          3.04          4.22         2.44 o                         
   5   7  25          4.20          6.05         2.97 o                         
   6   7  25          2.95          2.76         3.52 o                         
   0   8  25        370.84        343.85        13.52 o                         
   1   8  25        261.74        244.40         6.67 o                         
   2   8  25         56.78         57.79         3.79 o                         
   3   8  25          5.83          2.60         3.18 o                         
   4   8  25         71.92         75.26         4.77 o                         
   5   8  25         28.74         41.41         4.15 o                         
   6   8  25         56.43         53.19         4.82 o                         
   1   9  25        203.66        211.63         6.24 o                         
   2   9  25        268.78        275.46         7.43 o                         
   3   9  25        225.54        220.00         6.41 o                         
   4   9  25          2.23          6.58         3.36 o                         
   5   9  25          0.62          7.26         3.79 o                         
   6   9  25          3.23          2.22         4.46 o                         
   0  10  25        101.51         90.26         6.68 o                         
   1  10  25          0.88          0.69         2.79 o                         
   2  10  25         35.32         31.73         3.77 o                         
   3  10  25          7.08         12.49         3.17 o                         
   4  10  25          0.56          5.03         3.43 o                         
   5  10  25          0.57          1.67         3.94 o                         
   1  11  25         60.67         57.40         4.17 o                         
   2  11  25          5.59          9.14         3.11 o                         
   3  11  25        117.70        106.91         5.55 o                         
   4  11  25          4.57          7.82         3.85 o                         
   5  11  25         11.91         10.94         6.29 o                         
   0  12  25         17.61         20.52         4.70 o                         
   1  12  25        148.16        167.97         6.40 o                         
   2  12  25         40.45         46.57         4.27 o                         
   3  12  25          0.41         10.36         3.80 o                         
   4  12  25         12.40         12.15         8.02 o                         
   1  13  25          1.06          2.82         3.28 o                         
   2  13  25         33.35         34.20         4.33 o                         
   3  13  25         23.04         30.21         4.90 o                         
   0  14  25          8.34         13.35         6.03 o                         
   1  14  25         36.54         39.26         5.94 o                         
   2  14  25          0.45         -0.74         4.32 o                         
   0   0  26          9.18         13.84         3.14 o                         
   1   0  26         41.09         44.04         3.53 o                         
   2   0  26          0.21          2.76         2.31 o                         
   3   0  26          1.22         -0.19         2.32 o                         
   4   0  26         11.86          6.78         2.52 o                         
   5   0  26         32.12         30.40         3.61 o                         
   6   0  26         34.08         33.73         4.61 o                         
   7   0  26         18.01         11.97         5.90 o                         
   1   1  26        334.70        317.59         5.18 o                         
   2   1  26         16.61         22.24         1.99 o                         
   3   1  26        133.69        126.45         3.55 o                         
   4   1  26         27.91         22.93         2.23 o                         
   5   1  26          2.44          0.19         2.18 o                         
   6   1  26         22.38         24.85         3.01 o                         
   7   1  26         16.00         14.13         3.77 o                         
   0   2  26        987.81        969.48        15.49 o                         
   1   2  26          0.86          7.38         1.88 o                         
   2   2  26        164.55        169.12         5.16 o                         
   3   2  26        254.55        230.80         5.70 o                         
   4   2  26         39.52         34.67         3.22 o                         
   5   2  26         34.24         28.48         2.56 o                         
   6   2  26         32.48         41.44         3.55 o                         
   7   2  26         13.62          9.28         4.18 o                         
   1   3  26        125.53        120.21         4.46 o                         
   2   3  26        146.48        148.86         4.25 o                         
   3   3  26        285.04        269.09         6.12 o                         
   4   3  26          5.94          8.67         2.30 o                         
   5   3  26          0.55         -2.23         2.23 o                         
   6   3  26          2.84          5.25         2.87 o                         
   7   3  26         26.64         27.79         4.75 o                         
   0   4  26        134.22        156.81         8.80 o                         
   1   4  26          2.45          7.73         2.17 o                         
   2   4  26         37.81         44.40         2.42 o                         
   3   4  26        294.90        295.89         7.24 o                         
   4   4  26         32.27         34.86         2.90 o                         
   5   4  26         76.48         79.71         4.20 o                         
   6   4  26         26.70         22.19         3.58 o                         
   7   4  26          3.83          1.14         4.00 o                         
   1   5  26          8.89          9.61         2.36 o                         
   2   5  26        189.81        166.37         5.10 o                         
   3   5  26          8.79          8.27         2.06 o                         
   4   5  26          1.15          2.44         2.27 o                         
   5   5  26          0.93          3.61         2.71 o                         
   6   5  26          7.65          2.65         4.02 o                         
   0   6  26        236.05        221.28         8.68 o                         
   1   6  26         12.05         16.04         2.51 o                         
   2   6  26         58.76         50.25         3.44 o                         
   3   6  26          8.15         10.38         2.50 o                         
   4   6  26          3.64          2.26         2.35 o                         
   5   6  26          1.23          3.07         2.97 o                         
   6   6  26          3.18          6.99         3.97 o                         
   1   7  26        102.61        100.60         4.79 o                         
   2   7  26         25.09         20.29         2.77 o                         
   3   7  26         13.22         16.59         3.15 o                         
   4   7  26          0.51         -1.30         2.88 o                         
   5   7  26         42.16         48.99         4.02 o                         
   6   7  26         20.69         17.56         3.97 o                         
   0   8  26        340.20        301.08        10.73 o                         
   1   8  26          1.45          1.92         2.52 o                         
   2   8  26        133.99        116.34         4.97 o                         
   3   8  26         17.28         19.08         3.63 o                         
   4   8  26          6.48          6.90         3.28 o                         
   5   8  26         18.35         22.28         3.92 o                         
   6   8  26         21.30         25.41         4.64 o                         
   1   9  26          8.43          9.98         2.98 o                         
   2   9  26         50.82         54.29         4.12 o                         
   3   9  26          0.37          5.81         3.03 o                         
   4   9  26          2.15         -0.22         3.76 o                         
   5   9  26          7.33         12.59         5.11 o                         
   0  10  26        163.65        151.77         8.35 o                         
   1  10  26        291.25        274.35         7.51 o                         
   2  10  26         55.61         64.13         4.36 o                         
   3  10  26         40.06         36.10         4.08 o                         
   4  10  26          1.21          4.63         3.71 o                         
   5  10  26         16.18         21.18         5.30 o                         
   1  11  26         59.27         67.62         4.51 o                         
   2  11  26         11.60         10.06         3.46 o                         
   3  11  26        168.71        193.18         7.77 o                         
   4  11  26         66.26         64.55         5.88 o                         
   0  12  26         61.42         69.00         7.26 o                         
   1  12  26          7.44          6.05         3.44 o                         
   2  12  26          2.15          6.77         3.87 o                         
   3  12  26         13.39         17.34         4.12 o                         
   1  13  26         36.33         34.81         4.48 o                         
   2  13  26         50.14         55.05         5.05 o                         
   0  14  26         28.53         39.00         7.61 o                         
   1  14  26         11.37          7.95         4.29 o                         
   1   1  27         14.15         15.20         2.00 o                         
   2   1  27          7.67         12.46         1.86 o                         
   3   1  27          5.99          7.95         2.08 o                         
   4   1  27         14.63         15.10         2.39 o                         
   5   1  27         53.08         59.76         3.55 o                         
   6   1  27         16.03         13.17         3.09 o                         
   7   1  27          1.28         -3.85         3.85 o                         
   0   2  27        847.71        857.07        14.76 o                         
   1   2  27         37.59         40.27         2.70 o                         
   2   2  27         13.76         18.44         2.60 o                         
   3   2  27          8.52         14.23         2.33 o                         
   4   2  27         79.72         84.11         3.46 o                         
   5   2  27          2.93         -0.72         2.55 o                         
   6   2  27          4.19          5.23         3.26 o                         
   7   2  27          0.03          4.06         4.13 o                         
   1   3  27        249.57        249.83         5.46 o                         
   2   3  27        122.18        121.36         3.93 o                         
   3   3  27        241.42        241.13         5.25 o                         
   4   3  27          6.22          6.54         2.45 o                         
   5   3  27          0.31          1.64         2.62 o                         
   6   3  27         24.06         18.48         3.33 o                         
   0   4  27        147.17        160.35        10.17 o                         
   1   4  27        207.14        197.04         5.49 o                         
   2   4  27         35.02         29.70         3.26 o                         
   3   4  27         49.42         51.88         3.09 o                         
   4   4  27          9.79         17.18         2.70 o                         
   5   4  27         13.17         19.39         3.14 o                         
   6   4  27          6.42          1.65         3.19 o                         
   1   5  27        106.77         95.14         5.02 o                         
   2   5  27        179.35        175.68         5.90 o                         
   3   5  27        267.38        259.25         5.70 o                         
   4   5  27         27.06         20.72         3.03 o                         
   5   5  27         22.29         29.29         3.39 o                         
   6   5  27          3.45          5.88         3.42 o                         
   0   6  27        478.01        434.22        12.03 o                         
   1   6  27          7.12         10.40         2.74 o                         
   2   6  27         35.37         31.15         3.92 o                         
   3   6  27         12.40         11.60         2.73 o                         
   4   6  27         31.59         33.09         3.17 o                         
   5   6  27          0.89         -1.37         3.75 o                         
   6   6  27          0.88         -1.91         3.80 o                         
   1   7  27         71.93         66.77         3.85 o                         
   2   7  27         52.22         46.14         3.52 o                         
   3   7  27        159.15        158.83         6.05 o                         
   4   7  27         45.44         45.69         5.22 o                         
   5   7  27         13.18         12.87         4.10 o                         
   6   7  27         24.21         23.09         5.89 o                         
   0   8  27         25.77         27.38         4.66 o                         
   1   8  27         20.92         32.65         3.68 o                         
   2   8  27         20.78         23.06         3.40 o                         
   3   8  27         25.24         30.40         3.91 o                         
   4   8  27          4.79          8.90         4.87 o                         
   5   8  27          3.49          5.26         3.89 o                         
   1   9  27          3.15         -3.02         3.02 o                         
   2   9  27          3.29          3.03         3.10 o                         
   3   9  27          5.58          5.08         3.35 o                         
   4   9  27         43.13         41.58         4.42 o                         
   5   9  27         47.90         51.72         5.49 o                         
   0  10  27          0.03         -2.63         4.40 o                         
   1  10  27         60.27         73.59         5.28 o                         
   2  10  27          6.92         12.83         3.54 o                         
   3  10  27          0.31          2.63         3.47 o                         
   4  10  27         13.87          9.48         3.91 o                         
   1  11  27         11.64         10.18         3.52 o                         
   2  11  27         31.03         36.25         4.01 o                         
   3  11  27         40.50         46.65         4.95 o                         
   4  11  27         22.62         21.60         5.19 o                         
   0  12  27          2.68         -0.60         5.24 o                         
   1  12  27        183.02        196.49         6.98 o                         
   2  12  27         16.82         21.52         4.44 o                         
   3  12  27          0.03          0.72         4.74 o                         
   1  13  27         15.49         19.73         4.86 o                         
   2  13  27         32.24         34.72         5.13 o                         
   0   0  28        653.18        621.55        20.57 o                         
   1   0  28         41.48         48.73         3.94 o                         
   2   0  28          0.11          1.26         2.53 o                         
   3   0  28         23.32         25.84         3.40 o                         
   4   0  28        313.14        323.35         8.53 o                         
   5   0  28         84.39         80.97         5.94 o                         
   6   0  28         10.59          9.84         4.20 o                         
   1   1  28         30.84         32.21         2.57 o                         
   2   1  28        252.50        244.02         8.43 o                         
   3   1  28          7.61          8.87         2.01 o                         
   4   1  28         18.04         18.28         2.57 o                         
   5   1  28         21.59         18.74         3.01 o                         
   6   1  28          0.01          4.05         3.13 o                         
   0   2  28        447.80        449.27        10.30 o                         
   1   2  28        144.59        155.38         4.56 o                         
   2   2  28         89.34         98.01         4.20 o                         
   3   2  28          0.01         -0.16         2.07 o                         
   4   2  28         10.93          9.20         2.43 o                         
   5   2  28          6.86         10.00         2.85 o                         
   6   2  28         21.66         32.28         3.57 o                         
   1   3  28          0.11         -0.12         2.20 o                         
   2   3  28          7.09          4.42         2.14 o                         
   3   3  28         38.55         36.63         2.83 o                         
   4   3  28          4.32          1.17         2.75 o                         
   5   3  28         39.39         36.90         3.55 o                         
   6   3  28         22.22         24.70         3.82 o                         
   0   4  28        194.28        207.90         8.02 o                         
   1   4  28        209.17        194.32         6.40 o                         
   2   4  28         62.98         60.63         4.34 o                         
   3   4  28          3.53          8.81         2.37 o                         
   4   4  28        198.21        199.83         5.73 o                         
   5   4  28         89.74         81.52         4.25 o                         
   6   4  28          0.12          7.92         3.60 o                         
   1   5  28          0.87         -0.11         2.46 o                         
   2   5  28         81.92         88.33         5.39 o                         
   3   5  28          7.05         10.69         2.32 o                         
   4   5  28         67.62         65.11         3.86 o                         
   5   5  28          5.00          7.32         3.17 o                         
   6   5  28          0.66          5.77         4.23 o                         
   0   6  28         18.65         21.81         4.30 o                         
   1   6  28        219.44        231.86         6.38 o                         
   2   6  28          2.31          0.43         2.53 o                         
   3   6  28          1.85          5.10         2.78 o                         
   4   6  28          0.01         -1.07         2.74 o                         
   5   6  28         19.31         13.87         4.33 o                         
   6   6  28          0.61          3.77         4.12 o                         
   1   7  28          8.19          8.36         3.08 o                         
   2   7  28        203.31        198.82         7.43 o                         
   3   7  28          1.49          0.26         3.16 o                         
   4   7  28          6.28          4.27         3.30 o                         
   5   7  28          5.06          5.43         4.39 o                         
   0   8  28          0.42         -2.26         4.28 o                         
   1   8  28         93.27         96.56         4.99 o                         
   2   8  28         12.94         11.76         4.23 o                         
   3   8  28         14.02         16.28         3.60 o                         
   4   8  28         72.03         84.77         5.12 o                         
   5   8  28         30.04         31.46         5.12 o                         
   1   9  28         17.55         14.63         3.36 o                         
   2   9  28        128.14        149.47         7.05 o                         
   3   9  28          0.09          2.02         3.81 o                         
   4   9  28         67.07         76.05         5.39 o                         
   0  10  28        226.15        216.45        12.05 o                         
   1  10  28         67.67         61.42         4.76 o                         
   2  10  28         85.69         94.61         5.19 o                         
   3  10  28          0.16         -2.45         3.72 o                         
   4  10  28          8.35         -0.03         5.02 o                         
   1  11  28         21.19         28.28         4.38 o                         
   2  11  28          1.69          5.28         5.16 o                         
   3  11  28          5.56          4.24         4.45 o                         
   0  12  28         14.04         15.93         5.88 o                         
   1  12  28         54.85         44.49         4.73 o                         
   2  12  28         41.15         44.92         6.02 o                         
   1   1  29         46.94         52.45         3.05 o                         
   2   1  29        775.54        716.60        10.38 o                         
   3   1  29         13.17         23.96         2.61 o                         
   4   1  29        105.06        111.80         4.34 o                         
   5   1  29         16.02         20.17         3.24 o                         
   6   1  29         12.40          9.19         3.51 o                         
   0   2  29         92.68        109.67         6.57 o                         
   1   2  29         31.37         36.51         3.31 o                         
   2   2  29          5.87          8.28         2.39 o                         
   3   2  29          0.51          1.23         2.42 o                         
   4   2  29         11.63          6.83         2.72 o                         
   5   2  29          6.01          5.25         3.05 o                         
   6   2  29          1.47         -0.70         3.74 o                         
   1   3  29         67.62         72.73         3.92 o                         
   2   3  29          5.72          2.52         2.53 o                         
   3   3  29         12.16         18.91         2.69 o                         
   4   3  29         86.72         91.84         4.84 o                         
   5   3  29         20.02         21.23         3.28 o                         
   6   3  29         25.79         22.85         4.25 o                         
   0   4  29          4.57          7.86         3.26 o                         
   1   4  29         22.74         18.86         2.86 o                         
   2   4  29         22.10         15.72         2.75 o                         
   3   4  29         50.06         52.17         3.96 o                         
   4   4  29         10.29          9.10         2.85 o                         
   5   4  29         14.67         16.64         3.60 o                         
   6   4  29          0.00          6.60         4.21 o                         
   1   5  29          0.69          1.55         2.59 o                         
   2   5  29          7.43          5.74         3.14 o                         
   3   5  29          2.19          9.43         2.99 o                         
   4   5  29         38.21         38.82         3.49 o                         
   5   5  29          2.29          5.33         3.50 o                         
   0   6  29         78.23        109.43         7.68 o                         
   1   6  29         20.86         19.81         3.33 o                         
   2   6  29          0.17         -1.14         2.79 o                         
   3   6  29         66.48         70.54         4.34 o                         
   4   6  29         49.17         48.58         3.84 o                         
   5   6  29          1.96          3.65         3.67 o                         
   1   7  29          0.24          0.05         2.86 o                         
   2   7  29         74.64         72.99         4.56 o                         
   3   7  29          7.55         11.27         3.59 o                         
   4   7  29         12.66         12.73         3.77 o                         
   5   7  29         13.00         21.58         4.73 o                         
   0   8  29        199.60        224.73        10.67 o                         
   1   8  29          0.07         -3.24         3.24 o                         
   2   8  29         33.88         47.42         5.04 o                         
   3   8  29          1.30         -0.90         3.55 o                         
   4   8  29          0.02          5.79         4.05 o                         
   1   9  29         54.18         54.58         4.85 o                         
   2   9  29        113.35        106.45         5.83 o                         
   3   9  29        110.41        125.87         6.25 o                         
   4   9  29         77.11         83.17         7.34 o                         
   0  10  29          4.99         13.44         6.78 o                         
   1  10  29        270.22        329.70        12.06 o                         
   2  10  29          0.91          5.00         3.76 o                         
   3  10  29         56.59         69.24         5.50 o                         
   1  11  29          2.44          0.35         3.85 o                         
   2  11  29        103.64        100.15         6.22 o                         
   3  11  29         11.88         14.88         5.54 o                         
   0  12  29         82.27         80.97         8.38 o                         
   1  12  29         37.88         42.65         4.95 o                         
   0   0  30        412.00        363.35        19.28 o                         
   1   0  30         40.97         51.33         4.43 o                         
   2   0  30         57.16         67.07         5.80 o                         
   3   0  30         68.37         82.88         5.78 o                         
   4   0  30          3.98          1.10         4.07 o                         
   5   0  30         13.76          9.74         4.67 o                         
   6   0  30          0.96          7.07         5.50 o                         
   1   1  30         23.28         27.57         2.37 o                         
   2   1  30         23.43         22.74         2.75 o                         
   3   1  30        163.20        177.83         5.43 o                         
   4   1  30          0.00          0.87         2.97 o                         
   5   1  30         32.03         23.24         3.63 o                         
   6   1  30          2.63          2.69         4.84 o                         
   0   2  30         40.27         44.39         5.13 o                         
   1   2  30         50.86         59.70         3.91 o                         
   2   2  30         33.04         28.27         2.85 o                         
   3   2  30          1.60          4.78         2.76 o                         
   4   2  30          3.02          7.05         3.88 o                         
   5   2  30          0.01          1.05         3.29 o                         
   6   2  30         22.85         18.05         4.28 o                         
   1   3  30         31.80         25.58         3.23 o                         
   2   3  30         69.35         65.14         3.90 o                         
   3   3  30          2.62          3.28         2.62 o                         
   4   3  30          0.04          1.66         3.18 o                         
   5   3  30         74.50         79.26         4.60 o                         
   0   4  30          3.82          6.34         3.70 o                         
   1   4  30        603.65        633.31         9.26 o                         
   2   4  30         30.44         27.86         3.24 o                         
   3   4  30          0.02          3.49         2.53 o                         
   4   4  30          8.14         11.10         3.19 o                         
   5   4  30         42.55         45.64         4.37 o                         
   1   5  30          2.98          1.87         2.70 o                         
   2   5  30         33.37         35.63         3.60 o                         
   3   5  30         43.66         43.44         3.90 o                         
   4   5  30         22.63         15.37         3.35 o                         
   5   5  30         29.84         41.02         4.66 o                         
   0   6  30        200.64        247.77         9.35 o                         
   1   6  30        237.06        254.85         7.07 o                         
   2   6  30        205.04        237.49         8.82 o                         
   3   6  30         16.72         19.33         3.46 o                         
   4   6  30         19.81         20.73         4.52 o                         
   5   6  30         89.46        109.44         6.52 o                         
   1   7  30          0.03          4.47         3.30 o                         
   2   7  30         28.55         26.80         3.66 o                         
   3   7  30          2.00          4.19         3.59 o                         
   4   7  30          0.06          4.30         3.97 o                         
   0   8  30          0.85         -2.69         6.20 o                         
   1   8  30         19.12         17.89         4.56 o                         
   2   8  30          8.48         11.18         3.93 o                         
   3   8  30        120.95        155.12         6.99 o                         
   4   8  30         12.23         14.68         7.47 o                         
   1   9  30          0.08         -2.41         3.74 o                         
   2   9  30          8.26         12.10         4.17 o                         
   3   9  30         44.82         48.43         4.98 o                         
   0  10  30        171.40        173.68        11.14 o                         
   1  10  30         49.95         57.78         5.51 o                         
   2  10  30         67.43         77.25         6.47 o                         
   3  10  30         26.33         31.62         7.96 o                         
   1  11  30         69.21         80.53         8.64 o                         
   2  11  30          0.91         -1.54         6.16 o                         
   1   1  31          0.44          2.29         2.19 o                         
   2   1  31         73.22         86.14         4.24 o                         
   3   1  31          0.21          0.27         3.01 o                         
   4   1  31          8.82         10.62         3.39 o                         
   5   1  31          3.58          5.43         3.57 o                         
   0   2  31          4.13         10.50         3.85 o                         
   1   2  31         10.94         16.93         3.09 o                         
   2   2  31         87.48         93.13         5.32 o                         
   3   2  31        133.84        128.53         5.13 o                         
   4   2  31        121.25        113.75         5.24 o                         
   5   2  31         18.15         22.40         3.94 o                         
   1   3  31         36.21         40.38         3.59 o                         
   2   3  31          2.45          0.59         2.68 o                         
   3   3  31        145.72        132.36         4.99 o                         
   4   3  31         16.42         11.67         3.30 o                         
   5   3  31         26.61         27.40         4.10 o                         
   0   4  31         29.80         41.12         5.13 o                         
   1   4  31          6.88         12.93         3.15 o                         
   2   4  31        128.09        141.54         6.79 o                         
   3   4  31          9.38          8.95         3.13 o                         
   4   4  31         91.58        101.09         5.14 o                         
   5   4  31         23.27         27.67         4.75 o                         
   1   5  31        176.54        162.89         5.99 o                         
   2   5  31          0.81          1.94         3.02 o                         
   3   5  31        210.74        213.47         7.32 o                         
   4   5  31         10.47         12.79         3.82 o                         
   5   5  31          1.82          4.32         4.24 o                         
   0   6  31         33.96         38.22         5.58 o                         
   1   6  31         31.85         38.30         3.82 o                         
   2   6  31          0.08          2.45         3.76 o                         
   3   6  31         79.58         94.33         5.27 o                         
   4   6  31         30.88         40.65         4.73 o                         
   1   7  31         29.20         24.97         3.87 o                         
   2   7  31          0.55          3.30         3.46 o                         
   3   7  31         98.14         93.61         5.66 o                         
   4   7  31          2.95          4.45         5.31 o                         
   0   8  31         84.48         90.10        10.92 o                         
   1   8  31         45.32         44.50         4.91 o                         
   2   8  31          1.12         -1.15         3.89 o                         
   3   8  31          0.44          5.20         4.47 o                         
   1   9  31          3.64          9.69         4.37 o                         
   2   9  31         43.91         53.23         5.35 o                         
   3   9  31          0.04          3.65         4.84 o                         
   0  10  31          0.01          6.66         6.41 o                         
   1  10  31        109.71        145.79        10.34 o                         
   2  10  31          6.69         -1.54         5.59 o                         
   0   0  32          8.92         16.82         5.72 o                         
   1   0  32        174.38        176.11         8.48 o                         
   2   0  32         33.57         32.89         6.24 o                         
   3   0  32         58.82         63.24         6.43 o                         
   4   0  32        149.33        150.09         9.69 o                         
   5   0  32          4.30          4.33         6.49 o                         
   1   1  32         40.84         46.16         3.72 o                         
   2   1  32         48.08         58.81         3.79 o                         
   3   1  32          7.48         10.77         3.00 o                         
   4   1  32         52.44         53.21         4.90 o                         
   5   1  32          0.00          6.63         5.38 o                         
   0   2  32        343.59        358.11        10.26 o                         
   1   2  32         11.70         20.63         3.20 o                         
   2   2  32        119.60        135.93         5.85 o                         
   3   2  32         14.08         18.56         3.49 o                         
   4   2  32          1.36         -0.22         3.35 o                         
   5   2  32          9.57         17.78         4.23 o                         
   1   3  32          0.24          2.36         2.95 o                         
   2   3  32         10.12          0.35         3.07 o                         
   3   3  32          1.66         -1.15         4.13 o                         
   4   3  32         40.91         39.69         4.86 o                         
   5   3  32         51.69         46.97         5.66 o                         
   0   4  32        123.81        126.53         7.80 o                         
   1   4  32         15.13         16.59         3.51 o                         
   2   4  32         22.61         29.08         3.71 o                         
   3   4  32          1.07          0.36         3.29 o                         
   4   4  32          0.29          4.90         3.91 o                         
   1   5  32          0.00          0.54         3.42 o                         
   2   5  32          0.25          1.91         3.23 o                         
   3   5  32          4.05          8.05         3.61 o                         
   4   5  32         54.28         57.44         4.87 o                         
   0   6  32         48.87         56.33         6.41 o                         
   1   6  32         47.20         47.14         4.36 o                         
   2   6  32         14.08         17.25         3.70 o                         
   3   6  32          6.24         21.34         4.39 o                         
   4   6  32         12.80         19.80         6.69 o                         
   1   7  32         49.92         57.45         4.85 o                         
   2   7  32        122.06        146.56         7.14 o                         
   3   7  32         74.64         64.72         6.37 o                         
   0   8  32        372.17        399.02        16.27 o                         
   1   8  32          0.16          3.13         4.16 o                         
   2   8  32         34.27         42.22         5.93 o                         
   3   8  32         11.06         16.84         4.98 o                         
   1   9  32          0.23         10.03         6.22 o                         
   2   9  32          8.70          2.97         6.60 o                         
   0  10  32         89.40         85.95        10.48 o                         
   1   1  33         13.76          9.38         3.30 o                         
   2   1  33         18.28         15.90         3.62 o                         
   3   1  33         24.31         20.81         3.74 o                         
   4   1  33          6.56          5.83         3.58 o                         
   0   2  33        431.53        476.73        12.77 o                         
   1   2  33          3.85          9.32         3.34 o                         
   2   2  33         72.81         86.51         4.94 o                         
   3   2  33          0.61          4.67         4.04 o                         
   4   2  33          0.22          2.11         3.84 o                         
   1   3  33          4.02          4.18         3.23 o                         
   2   3  33         26.78         19.09         3.51 o                         
   3   3  33         36.58         29.64         4.10 o                         
   4   3  33          2.13          2.54         4.46 o                         
   0   4  33          1.17         -0.51         4.52 o                         
   1   4  33         12.97         17.38         3.46 o                         
   2   4  33          7.99          8.60         3.47 o                         
   3   4  33         12.01          8.82         4.36 o                         
   4   4  33         54.40         56.88         5.69 o                         
   1   5  33         23.42         18.87         3.68 o                         
   2   5  33          5.32          3.26         4.20 o                         
   3   5  33         23.10         18.77         4.32 o                         
   4   5  33         48.36         55.18         5.38 o                         
   0   6  33         41.80         40.47         5.90 o                         
   1   6  33          0.48         -3.42         3.42 o                         
   2   6  33         93.18        106.97         6.86 o                         
   3   6  33          0.61         11.79         5.13 o                         
   1   7  33         10.70         17.78         4.12 o                         
   2   7  33          1.49          5.88         4.57 o                         
   3   7  33         29.25         27.42         5.93 o                         
   0   8  33        347.26        380.87        14.87 o                         
   1   8  33          0.04          8.65         6.12 o                         
   2   8  33        107.90        131.09         9.43 o                         
   1   9  33          0.10          9.13        11.74 o                         
   0   0  34         16.77          0.00         6.81 o                         
   1   0  34         18.23         28.38         5.22 o                         
   2   0  34         13.54          8.12         5.74 o                         
   3   0  34          0.37         -1.96         4.86 o                         
   4   0  34         17.57         13.00         6.14 o                         
   1   1  34         22.96         23.67         3.78 o                         
   2   1  34          0.99         -0.08         3.31 o                         
   3   1  34          1.31         -0.95         3.68 o                         
   4   1  34          1.39          4.32         5.01 o                         
   0   2  34         20.74         26.78         5.61 o                         
   1   2  34          0.51         -2.40         3.29 o                         
   2   2  34         23.68         27.69         3.90 o                         
   3   2  34          0.21          0.49         4.13 o                         
   4   2  34          2.46          6.40         4.27 o                         
   1   3  34          8.33         14.17         3.69 o                         
   2   3  34         45.62         37.82         4.18 o                         
   3   3  34         10.47         15.69         4.09 o                         
   0   4  34         37.63         32.48         5.78 o                         
   1   4  34        247.70        260.13         7.85 o                         
   2   4  34          0.56         -2.68         3.67 o                         
   3   4  34         18.96         13.25         5.23 o                         
   1   5  34          4.33          1.43         3.58 o                         
   2   5  34         97.45         92.85         6.54 o                         
   3   5  34          5.34         -2.33         4.65 o                         
   0   6  34          0.25          4.63         5.33 o                         
   1   6  34         14.34         23.64         4.12 o                         
   2   6  34          0.52         -0.43         5.12 o                         
   1   7  34         18.39         26.55         6.37 o                         
   2   7  34         99.18        103.38         7.09 o                         
   0   8  34          0.00          6.25         7.94 o                         
   1   1  35         22.42         16.82         3.95 o                         
   2   1  35         16.11         16.37         4.70 o                         
   3   1  35         20.14         19.19         5.75 o                         
   0   2  35          3.41          7.45         5.32 o                         
   1   2  35          0.12          7.82         3.68 o                         
   2   2  35         11.39          6.46         3.89 o                         
   3   2  35         36.54         34.48         4.94 o                         
   1   3  35          3.66          1.23         3.80 o                         
   2   3  35         23.17         22.53         4.21 o                         
   3   3  35          0.03          3.82         4.24 o                         
   0   4  35         31.82         18.72         5.71 o                         
   1   4  35          0.12          0.73         3.82 o                         
   2   4  35          0.01          2.90         4.97 o                         
   1   5  35         11.78         16.63         4.65 o                         
   2   5  35          9.99         12.34         4.36 o                         
   0   6  35         14.94         18.15         7.92 o                         
   1   6  35          2.08         -0.68         4.83 o                         
   0   0  36         56.01         71.91        10.24 o                         
   1   0  36        281.10        275.76        12.73 o                         
   2   0  36          2.66         -3.87         6.72 o                         
   1   1  36          4.49          3.74         3.93 o                         
   2   1  36         20.91         16.06         4.87 o                         
   0   2  36          1.81          4.35         5.38 o                         
   1   2  36         21.65         20.33         4.60 o                         
   2   2  36          0.19          4.09         4.57 o                         
   1   3  36          9.73          3.22         4.56 o                         
   2   3  36         14.26         12.42         4.83 o                         
   0   4  36         56.39         46.92         8.15 o                         
   1   4  36          2.62          4.46         4.63 o                         
                                                                                
